# Supplementary material for: Selecting putative drought-tolerance markers in two contrasting soybeans
Source: Sci Rep. 2022 Jun 27;12:10872. doi: 10.1038/s41598-022-14334-3 (PMC9237119; doi:10.1038/s41598-022-14334-3)
Supplement: Supplementary file 10 — Dataset S1. [file 41598_2022_14334_MOESM10_ESM.xlsx]

## Sheet: MUNASQA DEGs without FDR
Supplemenatry Data 1
description	mapping_type	feature	normalized MNcontrolLeaf	normalized MNstressLeaf	log2(Mnstress vscontrol)	pvalue_MNcontrolLeaf_vs_MNstressLeaf
tr|A0A151SZA7|A0A151SZA7_CAJCA Uncharacterized protein OS=Cajanus cajan GN=KK1_015590 PE=3 SV=1	genomic	standard	18.161	4.348	-2.06242	0.0499716
tr|A0A151S8B3|A0A151S8B3_CAJCA Ethylene receptor OS=Cajanus cajan GN=KK1_027192 PE=4 SV=1	genomic	standard	34.304	9.999	-1.77852	0.0499687
tr|I1J4G7|I1J4G7_SOYBN Uncharacterized protein OS=Glycine max GN=LOC100816703 PE=4 SV=1	genomic	standard	48.429	45.649	-0.085288	0.0499677
tr|I1K472|I1K472_SOYBN Uncharacterized protein OS=Glycine max GN=LOC100805791 PE=4 SV=1	genomic	standard	67.599	26.085	-1.37378	0.0499362
tr|K7LJM8|K7LJM8_SOYBN Uncharacterized protein OS=Glycine max GN=LOC100812488 PE=4 SV=1	genomic	standard	0	3.478	#VALUE!	0.0499264
tr|K7KEU8|K7KEU8_SOYBN Uncharacterized protein OS=Glycine max GN=GLYMA_03G135500 PE=4 SV=1	genomic	standard	4.036	0	#VALUE!	0.0498907
tr|A0A0B2P962|A0A0B2P962_GLYSO 60S ribosomal protein L7-4 OS=Glycine soja GN=glysoja_032704 PE=4 SV=1	genomic	standard	61.546	23.042	-1.4174	0.0498565
Xyloglucan endotransglucosylase/hydrolase [Source:UniProtKB/TrEMBL;Acc:I1MH66]	genomic	standard	11.098	1.739	-2.67397	0.0498209
tr|I1KEA0|I1KEA0_SOYBN Uncharacterized protein OS=Glycine max GN=LOC100779078 PE=4 SV=1	genomic	standard	0	3.043	#VALUE!	0.0497853
tr|I1MLZ2|I1MLZ2_SOYBN Uncharacterized protein OS=Glycine max GN=LOC100780346 PE=4 SV=1	genomic	standard	22.197	6.087	-1.86656	0.0497834
tr|A0A151RZ06|A0A151RZ06_CAJCA 1,4-alpha-glucan-branching enzyme (Fragment) OS=Cajanus cajan GN=KK1_030562 PE=4 SV=1	genomic	standard	44.394	13.912	-1.67403	0.0497783
tr|K7KLW7|K7KLW7_SOYBN Uncharacterized protein OS=Glycine max GN=LOC100806297 PE=4 SV=1	genomic	standard	4.036	0	#VALUE!	0.0497498
Glycosyltransferase [Source:UniProtKB/TrEMBL;Acc:I1NFB3]	genomic	standard	0	1.739	#VALUE!	0.0497493
L-aspartate oxidase [Source:Projected from Arabidopsis thaliana (AT5G14760) TAIR;Acc:AT5G14760]	genomic	standard	4.036	0	#VALUE!	0.0497436
Peptidylprolyl isomerase [Source:UniProtKB/TrEMBL;Acc:K7MNJ9]	genomic	standard	14.125	3.043	-2.21468	0.049733
tr|I1MVL1|I1MVL1_SOYBN Uncharacterized protein OS=Glycine max GN=LOC100814082 PE=3 SV=1	genomic	standard	9.081	1.304	-2.79991	0.0497047
Probable magnesium transporter [Source:UniProtKB/TrEMBL;Acc:I1M734]	genomic	standard	10.089	1.739	-2.53645	0.049704
tr|I1KIE4|I1KIE4_SOYBN Uncharacterized protein OS=Glycine max GN=LOC100804943 PE=3 SV=1	genomic	standard	55.492	20.433	-1.44138	0.0496971
Putative uncharacterized protein [Source:UniProtKB/TrEMBL;Acc:C6T1G9]	genomic	standard	58.519	53.04	-0.141824	0.0496839
tr|I1LLD6|I1LLD6_SOYBN Uncharacterized protein OS=Glycine max GN=GLYMA_11G155100 PE=4 SV=1	genomic	standard	4.036	7.826	0.955349	0.0496668
Histone acetyltransferase [Source:UniProtKB/TrEMBL;Acc:I1KFP7]	genomic	standard	20.179	4.782	-2.07717	0.0496488
tr|I1JET8|I1JET8_SOYBN Uncharacterized protein OS=Glycine max GN=LOC100792811 PE=3 SV=1	genomic	standard	1.009	4.348	2.10743	0.0496429
tr|I1NHC0|I1NHC0_SOYBN Uncharacterized protein OS=Glycine max GN=LOC100802065 PE=4 SV=1	genomic	standard	0	2.174	#VALUE!	0.0495692
tr|K7M9V8|K7M9V8_SOYBN Uncharacterized protein OS=Glycine max PE=4 SV=1	genomic	standard	0	2.174	#VALUE!	0.0495557
tr|I1L2M0|I1L2M0_SOYBN Uncharacterized protein OS=Glycine max GN=LOC100778780 PE=4 SV=1	genomic	standard	28.251	8.695	-1.70004	0.0495469
tr|K7MD48|K7MD48_SOYBN Uncharacterized protein OS=Glycine max GN=GLYMA_15G223400 PE=4 SV=1	genomic	standard	0	2.609	#VALUE!	0.0495428
tr|I1KLK2|I1KLK2_SOYBN Uncharacterized protein OS=Glycine max GN=LOC100782853 PE=3 SV=1	genomic	standard	4.036	0	#VALUE!	0.0495391
Putative uncharacterized protein [Source:UniProtKB/TrEMBL;Acc:C6SYS4]	genomic	standard	19.17	21.303	0.152206	0.0495118
Protein DETOXIFICATION [Source:UniProtKB/TrEMBL;Acc:I1MDB4]	genomic	standard	59.528	19.564	-1.60537	0.0494968
Putative uncharacterized protein [Source:UniProtKB/TrEMBL;Acc:C6T553]	genomic	standard	0	2.174	#VALUE!	0.0494607
tr|I1NCN9|I1NCN9_SOYBN Uncharacterized protein OS=Glycine max GN=LOC100798325 PE=4 SV=1	genomic	standard	65.582	23.477	-1.48205	0.0494511
tr|I1MTZ9|I1MTZ9_SOYBN Uncharacterized protein OS=Glycine max GN=LOC100820303 PE=4 SV=1	genomic	standard	14.125	16.955	0.26346	0.0494501
tr|K7M6G1|K7M6G1_SOYBN Uncharacterized protein OS=Glycine max PE=4 SV=1	genomic	standard	0	2.609	#VALUE!	0.0494411
tr|I1MHQ0|I1MHQ0_SOYBN Uncharacterized protein OS=Glycine max GN=LOC100786399 PE=4 SV=1	genomic	standard	10.089	13.912	0.463547	0.0494269
tr|I1L4R5|I1L4R5_SOYBN Uncharacterized protein OS=Glycine max GN=LOC100796304 PE=4 SV=1	genomic	standard	137.217	54.344	-1.33627	0.0493644
Non-lysosomal glucosylceramidase [Source:UniProtKB/TrEMBL;Acc:K7L437]	genomic	standard	3.027	0	#VALUE!	0.0493518
tr|I1M9F2|I1M9F2_SOYBN Uncharacterized protein OS=Glycine max GN=LOC100810099 PE=4 SV=1	genomic	standard	3.027	0	#VALUE!	0.049316
tr|I1J6T7|I1J6T7_SOYBN Uncharacterized protein OS=Glycine max GN=LOC100788023 PE=4 SV=1	genomic	standard	0	2.609	#VALUE!	0.0493069
tr|K7LBS2|K7LBS2_SOYBN Uncharacterized protein OS=Glycine max GN=LOC100789287 PE=4 SV=1	genomic	standard	4.036	0	#VALUE!	0.0492996
tr|K7L8L8|K7L8L8_SOYBN Uncharacterized protein OS=Glycine max GN=GLYMA_08G243400 PE=4 SV=1	genomic	standard	0	1.739	#VALUE!	0.0492482
tr|K7KR78|K7KR78_SOYBN Uncharacterized protein OS=Glycine max PE=4 SV=1 #or# tr|K7KR79|K7KR79_SOYBN Uncharacterized protein OS=Glycine max GN=GLYMA_05G194200 PE=4 SV=1	genomic	standard	0	1.739	#VALUE!	0.0492482
Phosphoglycolate phosphatase [Source:UniProtKB/TrEMBL;Acc:K7LBA1]	genomic	standard	39.349	12.608	-1.64199	0.0492264
ATP synthase subunit C family protein [Source:Projected from Arabidopsis thaliana (ATCG00140) TAIR;Acc:ATCG00140]	genomic	standard	13.116	37.824	1.52797	0.0492178
uncharacterized	genomic	standard	12.107	15.216	0.329748	0.0491417
tr|I1MM86|I1MM86_SOYBN Uncharacterized protein OS=Glycine max GN=LOC100801233 PE=4 SV=2	genomic	standard	0	2.609	#VALUE!	0.0491381
Chlorophyll a-b binding protein, chloroplastic [Source:UniProtKB/TrEMBL;Acc:I1KHL4]	genomic	standard	276.452	232.593	-0.249221	0.0491358
tr|K7LQ04|K7LQ04_SOYBN Uncharacterized protein OS=Glycine max GN=GLYMA_U014100 PE=4 SV=1	genomic	standard	9.081	1.304	-2.79991	0.0491034
tr|K7KTS0|K7KTS0_SOYBN Uncharacterized protein OS=Glycine max PE=4 SV=1	genomic	standard	4.036	0	#VALUE!	0.0490793
tr|I1JSC6|I1JSC6_SOYBN Uncharacterized protein OS=Glycine max GN=LOC100802392 PE=3 SV=1	genomic	standard	111.993	93.907	-0.254104	0.0490129
tr|I1JX54|I1JX54_SOYBN Uncharacterized protein OS=Glycine max GN=LOC100787218 PE=4 SV=1	genomic	standard	46.412	14.782	-1.65066	0.0489756
tr|I1MDI3|I1MDI3_SOYBN Uncharacterized protein OS=Glycine max GN=LOC100775900 PE=4 SV=1	genomic	standard	5.045	8.695	0.785332	0.0489466
tr|I1KQZ4|I1KQZ4_SOYBN Uncharacterized protein OS=Glycine max GN=LOC100306320 PE=4 SV=1	genomic	standard	0	2.609	#VALUE!	0.0488807
tr|I1K4C0|I1K4C0_SOYBN Uncharacterized protein OS=Glycine max GN=LOC100775852 PE=4 SV=1	genomic	standard	9.081	1.304	-2.79991	0.0488393
tr|I1KV14|I1KV14_SOYBN Uncharacterized protein OS=Glycine max GN=LOC100783237 PE=4 SV=2	genomic	standard	33.295	34.78	0.0629524	0.0488197
tr|I1M2S7|I1M2S7_SOYBN Uncharacterized protein OS=Glycine max GN=LOC100796796 PE=4 SV=1	genomic	standard	26.233	7.826	-1.74504	0.0488124
tr|K7K1H0|K7K1H0_SOYBN Uncharacterized protein OS=Glycine max GN=GLYMA_01G029700 PE=4 SV=1	genomic	standard	2.018	5.652	1.48584	0.0487402
tr|I1MSL2|I1MSL2_SOYBN Uncharacterized protein OS=Glycine max GN=LOC100807645 PE=4 SV=1	genomic	standard	11.098	1.739	-2.67397	0.0487243
tr|A0A0R0HI47|A0A0R0HI47_SOYBN Uncharacterized protein OS=Glycine max GN=GLYMA_11G165000 PE=4 SV=1	genomic	standard	4.036	0	#VALUE!	0.0487211
tr|K7KI69|K7KI69_SOYBN Uncharacterized protein OS=Glycine max GN=LOC100820354 PE=4 SV=1	genomic	standard	2.018	0	#VALUE!	0.0487102
Peroxidase [Source:UniProtKB/TrEMBL;Acc:I1NJ70]	genomic	standard	2.018	0	#VALUE!	0.0487102
tr|I1L1P0|I1L1P0_SOYBN Uncharacterized protein OS=Glycine max GN=LOC100814271 PE=4 SV=1	genomic	standard	2.018	0	#VALUE!	0.0487102
tr|K7N3X1|K7N3X1_SOYBN Uncharacterized protein OS=Glycine max GN=LOC100799556 PE=3 SV=1	genomic	standard	2.018	0	#VALUE!	0.0487102
HVA22-like protein [Source:UniProtKB/TrEMBL;Acc:K7K9N3]	genomic	standard	2.018	0	#VALUE!	0.0487102
tr|I1NCP0|I1NCP0_SOYBN Uncharacterized protein OS=Glycine max GN=LOC100526851 PE=4 SV=1	genomic	standard	106.948	90.429	-0.242052	0.0486904
tr|K7L2Q3|K7L2Q3_SOYBN Uncharacterized protein OS=Glycine max GN=LOC100812414 PE=4 SV=1	genomic	standard	0	3.043	#VALUE!	0.0486894
tr|K7KEA1|K7KEA1_SOYBN Uncharacterized protein OS=Glycine max GN=LOC100818547 PE=4 SV=1	genomic	standard	0	2.174	#VALUE!	0.0486644
tr|K7K599|K7K599_SOYBN Uncharacterized protein OS=Glycine max GN=LOC100809074 PE=4 SV=1	genomic	standard	2.018	5.217	1.37029	0.0486469
tr|I1NCU3|I1NCU3_SOYBN Uncharacterized protein OS=Glycine max GN=LOC100813426 PE=4 SV=1	genomic	standard	18.161	20.433	0.170057	0.0486405
GATA transcription factor [Source:UniProtKB/TrEMBL;Acc:I1NHG2]	genomic	standard	4.036	7.826	0.955349	0.0486372
tr|I1L017|I1L017_SOYBN Uncharacterized protein OS=Glycine max GN=LOC100781458 PE=4 SV=1	genomic	standard	3.027	0	#VALUE!	0.0486263
tr|K7LSB7|K7LSB7_SOYBN Uncharacterized protein OS=Glycine max GN=LOC100527596 PE=4 SV=1	genomic	standard	3.027	5.652	0.900873	0.0486163
Eukaryotic translation initiation factor 3 subunit M [Source:UniProtKB/TrEMBL;Acc:I1LWT5]	genomic	standard	16.143	3.478	-2.21458	0.0486155
tr|K7LY40|K7LY40_SOYBN Uncharacterized protein OS=Glycine max GN=LOC100788859 PE=4 SV=1	genomic	standard	9.081	13.477	0.569576	0.0486098
tr|K7LNS4|K7LNS4_SOYBN Uncharacterized protein OS=Glycine max GN=LOC100789338 PE=4 SV=1	genomic	standard	0	3.043	#VALUE!	0.0486063
tr|I1LJP3|I1LJP3_SOYBN Uncharacterized protein OS=Glycine max GN=LOC100780082 PE=3 SV=1	genomic	standard	4.036	8.26	1.03322	0.0486012
tr|C6SXZ7|C6SXZ7_SOYBN Putative uncharacterized protein OS=Glycine max PE=2 SV=1	genomic	standard	26.233	7.391	-1.82754	0.048553
tr|I1JKB3|I1JKB3_SOYBN Uncharacterized protein OS=Glycine max GN=LOC100782224 PE=4 SV=1	genomic	standard	10.089	1.739	-2.53645	0.04852
tr|I1NBL1|I1NBL1_SOYBN Uncharacterized protein OS=Glycine max GN=LOC100789516 PE=4 SV=1	genomic	standard	84.752	70.43	-0.267057	0.0485128
Putative uncharacterized protein [Source:UniProtKB/TrEMBL;Acc:C6T0E4]	genomic	standard	65.582	23.477	-1.48205	0.0484204
tr|I1JH15|I1JH15_SOYBN Uncharacterized protein OS=Glycine max GN=SMEP1 PE=3 SV=1	genomic	standard	325.89	342.586	0.0720811	0.0483998
Very-long-chain (3R)-3-hydroxyacyl-CoA dehydratase [Source:UniProtKB/TrEMBL;Acc:C6T3G1]	genomic	standard	26.233	7.391	-1.82754	0.0483857
tr|K7L7V4|K7L7V4_SOYBN Uncharacterized protein OS=Glycine max GN=LOC100792594 PE=4 SV=1	genomic	standard	0	2.174	#VALUE!	0.0483818
4-coumarate:CoA ligase isoenzyme 2 [Source:UniProtKB/TrEMBL;Acc:Q8S5C1]	genomic	standard	5.045	8.695	0.785332	0.0483758
tr|A0A151QUU0|A0A151QUU0_CAJCA TSL-kinase interacting protein 1 OS=Cajanus cajan GN=KK1_045035 PE=4 SV=1	genomic	standard	16.143	18.694	0.211667	0.0482945
tr|I1LJ50|I1LJ50_SOYBN Uncharacterized protein OS=Glycine max GN=LOC100813590 PE=4 SV=1	genomic	standard	32.286	31.302	-0.0446539	0.0482091
CASP-like protein [Source:UniProtKB/TrEMBL;Acc:I1MLX0]	genomic	standard	50.447	17.825	-1.50087	0.0482072
tr|A0A0B2RCS0|A0A0B2RCS0_GLYSO NEDD4-binding protein 2 OS=Glycine soja GN=glysoja_016289 PE=4 SV=1	genomic	standard	55.492	52.605	-0.0770799	0.0481845
tr|K7L8W2|K7L8W2_SOYBN Uncharacterized protein OS=Glycine max GN=GLYMA_08G256800 PE=4 SV=1	genomic	standard	16.143	23.477	0.540339	0.0481791
tr|I1MSR0|I1MSR0_SOYBN Uncharacterized protein OS=Glycine max GN=GLYMA_17G063300 PE=4 SV=2	genomic	standard	2.018	4.782	1.24469	0.0481758
tr|I1M138|I1M138_SOYBN Uncharacterized protein OS=Glycine max GN=LOC100807221 PE=3 SV=1	genomic	standard	3.027	0	#VALUE!	0.0480467
tr|K7K479|K7K479_SOYBN Uncharacterized protein OS=Glycine max GN=GLYMA_01G165700 PE=4 SV=1	genomic	standard	1.009	3.913	1.95535	0.0479557
tr|I1MQN4|I1MQN4_SOYBN Uncharacterized protein OS=Glycine max GN=LOC100812826 PE=4 SV=1	genomic	standard	131.163	53.91	-1.28274	0.0479453
tr|I1JU88|I1JU88_SOYBN Uncharacterized protein OS=Glycine max GN=LOC100820198 PE=4 SV=1	genomic	standard	1.009	3.478	1.78533	0.0479346
tr|K7KY76|K7KY76_SOYBN Uncharacterized protein OS=Glycine max GN=LOC100820404 PE=3 SV=1	genomic	standard	0	1.304	#VALUE!	0.0479128
tr|A0A151R5I7|A0A151R5I7_CAJCA Uncharacterized protein (Fragment) OS=Cajanus cajan GN=KK1_040908 PE=4 SV=1 #or# tr|K7L3F3|K7L3F3_SOYBN Uncharacterized protein OS=Glycine max PE=4 SV=1	genomic	standard	6.054	13.477	1.15454	0.0477561
tr|K7KH61|K7KH61_SOYBN Uncharacterized protein OS=Glycine max GN=LOC100793015 PE=4 SV=1	genomic	standard	115.02	105.645	-0.12266	0.0476484
tr|K7MX67|K7MX67_SOYBN Uncharacterized protein OS=Glycine max GN=LOC100811815 PE=4 SV=1	genomic	standard	0	3.043	#VALUE!	0.0476056
tr|K7LAZ5|K7LAZ5_SOYBN Uncharacterized protein OS=Glycine max PE=4 SV=1	genomic	standard	1.009	9.13	3.17769	0.0475937
Putative uncharacterized protein [Source:UniProtKB/TrEMBL;Acc:C6T3W3]	genomic	standard	18.161	19.999	0.139084	0.0475897
tr|I1LXM2|I1LXM2_SOYBN Uncharacterized protein OS=Glycine max GN=LOC100792196 PE=4 SV=1	genomic	standard	2.018	5.652	1.48584	0.0475785
tr|I1NC69|I1NC69_SOYBN Uncharacterized protein OS=Glycine max PE=4 SV=1	genomic	standard	0	2.174	#VALUE!	0.0475496
tr|A0A151TW17|A0A151TW17_CAJCA Putative oxidoreductase GLYR1 OS=Cajanus cajan GN=KK1_010465 PE=4 SV=1	genomic	standard	27.242	41.302	0.600379	0.0475459
tr|I1KIV1|I1KIV1_SOYBN Uncharacterized protein OS=Glycine max GN=LOC100798918 PE=3 SV=1	genomic	standard	12.107	2.174	-2.47742	0.0475378
Putative uncharacterized protein [Source:UniProtKB/TrEMBL;Acc:C6T1D7]	genomic	standard	38.34	59.127	0.624967	0.0475272
7,8-dihydroneopterin aldolase [Source:UniProtKB/TrEMBL;Acc:K7L039]	genomic	standard	4.036	7.826	0.955349	0.0475219
Tubulin beta chain [Source:UniProtKB/TrEMBL;Acc:A0A0R0JYY8]	genomic	standard	12.107	16.521	0.44846	0.0475209
Putative uncharacterized protein [Source:UniProtKB/TrEMBL;Acc:C6T256]	genomic	standard	9.081	12.173	0.422762	0.0474495
tr|I1MMB1|I1MMB1_SOYBN Uncharacterized protein OS=Glycine max GN=LOC100807985 PE=4 SV=1	genomic	standard	6.054	0.435	-3.7988	0.0474342
tr|I1LHI3|I1LHI3_SOYBN Uncharacterized protein OS=Glycine max GN=LOC100805204 PE=4 SV=1	genomic	standard	6.054	0.435	-3.7988	0.0473908
tr|A0A0R0KE76|A0A0R0KE76_SOYBN Uncharacterized protein OS=Glycine max GN=GLYMA_04G111900 PE=4 SV=1	genomic	standard	10.089	1.739	-2.53645	0.0473319
tr|A0A0R0L178|A0A0R0L178_SOYBN Uncharacterized protein OS=Glycine max GN=GLYMA_02G109300 PE=4 SV=1	genomic	standard	5.045	8.695	0.785332	0.0473182
tr|I1KPW9|I1KPW9_SOYBN Uncharacterized protein OS=Glycine max GN=LOC100817409 PE=4 SV=2	genomic	standard	4.036	0	#VALUE!	0.0473151
tr|A0A0R0GPF6|A0A0R0GPF6_SOYBN Uncharacterized protein (Fragment) OS=Glycine max GN=GLYMA_14G1977001 PE=4 SV=1	genomic	standard	6.054	9.999	0.723895	0.0472862
tr|I1JKT2|I1JKT2_SOYBN Uncharacterized protein OS=Glycine max GN=LOC100801855 PE=3 SV=1	genomic	standard	13.116	2.174	-2.5929	0.0472741
Peroxidase [Source:UniProtKB/TrEMBL;Acc:I1NCW3]	genomic	standard	0	1.739	#VALUE!	0.0472697
tr|I1JBN3|I1JBN3_SOYBN Uncharacterized protein OS=Glycine max GN=LOC100816405 PE=3 SV=1	genomic	standard	52.465	18.694	-1.48878	0.0471944
Glycosyltransferase [Source:UniProtKB/TrEMBL;Acc:I1NAE3]	genomic	standard	36.322	36.085	-0.00944439	0.0471544
tr|I1LH09|I1LH09_SOYBN Uncharacterized protein OS=Glycine max GN=LOC100789166 PE=4 SV=1	genomic	standard	9.081	1.304	-2.79991	0.0471445
tr|K7LCE1|K7LCE1_SOYBN Uncharacterized protein OS=Glycine max GN=GLYMA_09G076900 PE=4 SV=1	genomic	standard	38.34	12.173	-1.65517	0.0471218
tr|I1K7R8|I1K7R8_SOYBN Uncharacterized protein OS=Glycine max GN=LOC100796598 PE=4 SV=1 #or# tr|I1K7S0|I1K7S0_SOYBN Uncharacterized protein OS=Glycine max GN=LOC100800317 PE=4 SV=1	genomic	standard	4.036	7.826	0.955349	0.0470299
tr|K7M2Z0|K7M2Z0_SOYBN Uncharacterized protein OS=Glycine max GN=LOC100780672 PE=4 SV=1	genomic	standard	3.027	6.521	1.1072	0.0470053
tr|K7MIU1|K7MIU1_SOYBN Uncharacterized protein OS=Glycine max GN=LOC100814429 PE=4 SV=1	genomic	standard	0	3.043	#VALUE!	0.0469697
Auxin response factor [Source:UniProtKB/TrEMBL;Acc:I1LTG4]	genomic	standard	5.045	9.565	0.922911	0.0469567
tr|A0A0R0I304|A0A0R0I304_SOYBN Uncharacterized protein OS=Glycine max GN=LOC100813185 PE=3 SV=1	genomic	standard	4.036	6.956	0.785332	0.0469519
DNA-directed RNA polymerase subunit [Source:UniProtKB/TrEMBL;Acc:C6SXF5]	genomic	standard	20.179	21.303	0.0782019	0.0469467
UDP-glycosyltransferase 79B30 [Source:UniProtKB/Swiss-Prot;Acc:I1KEV6]	genomic	standard	16.143	3.043	-2.40734	0.0469428
tr|K7L0N5|K7L0N5_SOYBN Uncharacterized protein OS=Glycine max GN=GLYMA_07G095900 PE=4 SV=1	genomic	standard	5.045	8.695	0.785332	0.0469339
Chaperone DnaJ-domain superfamily protein [Source:Projected from Arabidopsis thaliana (AT1G71000) TAIR;Acc:AT1G71000]	genomic	standard	20.179	26.955	0.417698	0.0469098
Cytochrome b6-f complex iron-sulfur subunit [Source:UniProtKB/TrEMBL;Acc:I1LUB3]	genomic	standard	585.189	491.272	-0.252381	0.0468691
tr|K7MRI3|K7MRI3_SOYBN Uncharacterized protein OS=Glycine max GN=LOC100777748 PE=4 SV=1	genomic	standard	12.107	15.651	0.370413	0.0467978
Putative uncharacterized protein [Source:UniProtKB/TrEMBL;Acc:C6T594]	genomic	standard	30.268	8.695	-1.79954	0.046775
tr|K7MYZ1|K7MYZ1_SOYBN Uncharacterized protein OS=Glycine max GN=LOC100799542 PE=4 SV=1	genomic	standard	0	1.739	#VALUE!	0.0467715
S-adenosylmethionine synthase [Source:UniProtKB/TrEMBL;Acc:I1LVJ0]	genomic	standard	7.063	10.869	0.621866	0.0467584
tr|I1LKZ0|I1LKZ0_SOYBN Uncharacterized protein OS=Glycine max GN=LOC100500279 PE=3 SV=1	genomic	standard	32.286	35.65	0.142993	0.0467562
tr|A0A0R4J2S7|A0A0R4J2S7_SOYBN Uncharacterized protein OS=Glycine max GN=LOC100781291 PE=3 SV=1	genomic	standard	12.107	15.216	0.329748	0.04675
Peroxidase [Source:UniProtKB/TrEMBL;Acc:A0A0R4J4U7]	genomic	standard	1.009	3.913	1.95535	0.0467457
tr|I1JXS2|I1JXS2_SOYBN Uncharacterized protein OS=Glycine max GN=LOC100527478 PE=4 SV=1	genomic	standard	31.277	8.695	-1.84684	0.0467431
tr|I1LXA9|I1LXA9_SOYBN Uncharacterized protein OS=Glycine max GN=LOC100802793 PE=4 SV=2	genomic	standard	1.009	4.782	2.24469	0.0467261
high chlorophyll fluorescent 109 [Source:Projected from Arabidopsis thaliana (AT5G36170) TAIR;Acc:AT5G36170]	genomic	standard	3.027	6.521	1.1072	0.0467167
tr|I1L4X7|I1L4X7_SOYBN Uncharacterized protein OS=Glycine max GN=LOC100792275 PE=4 SV=1	genomic	standard	5.045	8.695	0.785332	0.0467154
tr|I1MU60|I1MU60_SOYBN Uncharacterized protein OS=Glycine max GN=LOC100803032 PE=4 SV=2	genomic	standard	9.081	13.043	0.522353	0.0467095
Glycosyltransferase [Source:UniProtKB/TrEMBL;Acc:I1JE17]	genomic	standard	32.286	39.128	0.277293	0.0467019
tr|I1NDT2|I1NDT2_SOYBN Uncharacterized protein OS=Glycine max GN=GLYMA_20G062700 PE=4 SV=2	genomic	standard	1.009	3.913	1.95535	0.0466976
tr|K7L036|K7L036_SOYBN Uncharacterized protein OS=Glycine max GN=LOC100776782 PE=4 SV=1	genomic	standard	0	2.609	#VALUE!	0.0466483
tr|I1N9A1|I1N9A1_SOYBN Uncharacterized protein OS=Glycine max GN=LOC100811425 PE=4 SV=1	genomic	standard	5.045	0.435	-3.53577	0.0466067
tr|I1MZU0|I1MZU0_SOYBN Uncharacterized protein OS=Glycine max GN=LOC100786442 PE=4 SV=2	genomic	standard	4.036	0	#VALUE!	0.0465046
tr|I1NDG0|I1NDG0_SOYBN Uncharacterized protein OS=Glycine max GN=LOC100796562 PE=4 SV=1	genomic	standard	0	3.478	#VALUE!	0.0464984
tr|I1MJJ9|I1MJJ9_SOYBN Uncharacterized protein OS=Glycine max GN=LOC100780342 PE=4 SV=1	genomic	standard	13.116	2.609	-2.32976	0.0464846
Putative uncharacterized protein [Source:UniProtKB/TrEMBL;Acc:C6T4B6]	genomic	standard	16.143	18.694	0.211667	0.0464836
tr|K7LRR3|K7LRR3_SOYBN Uncharacterized protein OS=Glycine max GN=GLYMA_11G230400 PE=4 SV=1	genomic	standard	1.009	3.913	1.95535	0.046458
Putative uncharacterized protein [Source:UniProtKB/TrEMBL;Acc:C6T3S9]	genomic	standard	147.306	58.257	-1.33831	0.0464438
Gibberellin-regulated family protein [Source:Projected from Arabidopsis thaliana (AT1G22690) TAIR;Acc:AT1G22690]	genomic	standard	5.045	0	#VALUE!	0.0464093
tr|A0A0R0FYR2|A0A0R0FYR2_SOYBN Uncharacterized protein OS=Glycine max GN=GLYMA_16G132100 PE=4 SV=1	genomic	standard	1.009	3.913	1.95535	0.0464007
tr|I1KDJ8|I1KDJ8_SOYBN Uncharacterized protein OS=Glycine max GN=LOC100817566 PE=3 SV=1	genomic	standard	16.143	19.564	0.277293	0.046371
tr|A0A1S3ECK8|A0A1S3ECK8_CICAR uncharacterized protein LOC101489994 isoform X1 OS=Cicer arietinum GN=LOC101489994 PE=4 SV=1	genomic	standard	18.161	3.913	-2.2145	0.0463672
tr|K7N266|K7N266_SOYBN Uncharacterized protein OS=Glycine max GN=LOC100796218 PE=4 SV=1	genomic	standard	4.036	0	#VALUE!	0.0463591
tr|C0M0P3|C0M0P3_SOYBN With no lysine kinase OS=Glycine max GN=WNK2 PE=2 SV=1	genomic	standard	19.17	4.348	-2.14043	0.0462612
Probable bifunctional methylthioribulose-1-phosphate dehydratase/enolase-phosphatase E1 [Source:UniProtKB/TrEMBL;Acc:I1M368]	genomic	standard	27.242	7.391	-1.88199	0.0462152
tr|I1MVM8|I1MVM8_SOYBN Uncharacterized protein OS=Glycine max GN=LOC100527923 PE=4 SV=1	genomic	standard	67.599	21.738	-1.63678	0.0462032
tr|I1JYB4|I1JYB4_SOYBN Uncharacterized protein OS=Glycine max GN=LOC100790573 PE=4 SV=1	genomic	standard	0	2.609	#VALUE!	0.0461992
tr|I1N7R8|I1N7R8_SOYBN Uncharacterized protein OS=Glycine max GN=LOC100788268 PE=4 SV=2	genomic	standard	3.027	0	#VALUE!	0.0461684
tr|A0A1S3E601|A0A1S3E601_CICAR uncharacterized protein LOC101514142 isoform X2 OS=Cicer arietinum GN=LOC101514142 PE=4 SV=1	genomic	standard	20.179	5.217	-1.95156	0.0461553
tr|I1J693|I1J693_SOYBN Uncharacterized protein OS=Glycine max GN=LOC100797542 PE=4 SV=1	genomic	standard	1.009	3.913	1.95535	0.046127
tr|I1KHY3|I1KHY3_SOYBN Uncharacterized protein OS=Glycine max GN=LOC100814559 PE=4 SV=1	genomic	standard	13.116	2.609	-2.32976	0.0461
tr|A0A151SSL8|A0A151SSL8_CAJCA ABC transporter B family member 11 OS=Cajanus cajan GN=KK1_004026 PE=4 SV=1	genomic	standard	5.045	9.13	0.855761	0.0460882
Transmembrane 9 superfamily member [Source:UniProtKB/TrEMBL;Acc:I1KUN9]	genomic	standard	35.313	43.041	0.285512	0.0460657
tr|I1JQ03|I1JQ03_SOYBN Uncharacterized protein OS=Glycine max GN=LOC100527251 PE=4 SV=1	genomic	standard	145.288	120.427	-0.270757	0.0459963
tr|I1J6K9|I1J6K9_SOYBN Uncharacterized protein OS=Glycine max GN=LOC100810677 PE=4 SV=2	genomic	standard	3.027	0	#VALUE!	0.0459941
tr|A0A0R0I498|A0A0R0I498_SOYBN Uncharacterized protein OS=Glycine max GN=GLYMA_09G055700 PE=3 SV=1	genomic	standard	0	3.043	#VALUE!	0.0459891
tr|I1L4B6|I1L4B6_SOYBN Uncharacterized protein OS=Glycine max GN=LOC100499757 PE=4 SV=1	genomic	standard	35.313	11.738	-1.58901	0.0459729
Kinesin-like protein [Source:UniProtKB/TrEMBL;Acc:I1MCP5]	genomic	standard	1.009	3.913	1.95535	0.0459649
tr|I1LFQ7|I1LFQ7_SOYBN Uncharacterized protein OS=Glycine max GN=LOC100798137 PE=4 SV=1	genomic	standard	0	2.174	#VALUE!	0.045906
tr|I1KUD5|I1KUD5_SOYBN Uncharacterized protein OS=Glycine max GN=LOC100788722 PE=4 SV=1	genomic	standard	23.206	6.087	-1.93069	0.0458662
tr|I1LY29|I1LY29_SOYBN Uncharacterized protein OS=Glycine max GN=LOC100500110 PE=4 SV=1	genomic	standard	2.018	5.652	1.48584	0.0458327
tr|K7LIQ0|K7LIQ0_SOYBN Uncharacterized protein OS=Glycine max GN=LOC100807312 PE=4 SV=1	genomic	standard	0	2.174	#VALUE!	0.0458314
tr|I1MCD8|I1MCD8_SOYBN Uncharacterized protein OS=Glycine max GN=LOC100500057 PE=4 SV=1	genomic	standard	36.322	11.738	-1.62966	0.0458136
tr|I1NIB1|I1NIB1_SOYBN Uncharacterized protein OS=Glycine max GN=LOC100786500 PE=4 SV=2	genomic	standard	0	2.174	#VALUE!	0.0457489
Serine/threonine-protein kinase [Source:UniProtKB/TrEMBL;Acc:I1MKV1]	genomic	standard	13.116	17.39	0.40693	0.0456893
Putative uncharacterized protein [Source:UniProtKB/TrEMBL;Acc:C6T2R6]	genomic	standard	111.993	43.475	-1.36515	0.0456866
tr|K7LD55|K7LD55_SOYBN Uncharacterized protein OS=Glycine max GN=GLYMA_09G110100 PE=4 SV=1	genomic	standard	11.098	16.086	0.535506	0.0456593
tr|I1L4R2|I1L4R2_SOYBN Uncharacterized protein OS=Glycine max GN=LOC100794193 PE=3 SV=1	genomic	standard	2.018	5.217	1.37029	0.0456535
tr|A0A1S2YFG3|A0A1S2YFG3_CICAR uncharacterized aarF domain-containing protein kinase At1g79600, chloroplastic-like OS=Cicer arietinum GN=LOC101492335 PE=4 SV=1	genomic	standard	18.161	26.52	0.546237	0.0456498
tr|K7L0L5|K7L0L5_SOYBN Uncharacterized protein OS=Glycine max GN=LOC100792405 PE=4 SV=1	genomic	standard	3.027	0	#VALUE!	0.0456445
tr|K7K2M2|K7K2M2_SOYBN Uncharacterized protein OS=Glycine max GN=GLYMA_01G081100 PE=4 SV=1	genomic	standard	3.027	6.521	1.1072	0.0456343
KRR1 small subunit processome component [Source:UniProtKB/TrEMBL;Acc:C6TDU3]	genomic	standard	9.081	1.304	-2.79991	0.0456278
BT090313.1 Soybean clone JCVI-FLGm-4M11 unknown mRNA	genomic	standard	621.512	263.461	-1.23819	0.0456249
tr|I1JDE3|I1JDE3_SOYBN Uncharacterized protein OS=Glycine max GN=LOC100806977 PE=4 SV=2	genomic	standard	1.009	3.478	1.78533	0.0455962
tr|I1J6W0|I1J6W0_SOYBN Uncharacterized protein OS=Glycine max GN=LOC100791745 PE=4 SV=2	genomic	standard	0	1.739	#VALUE!	0.0455871
tr|K7L4A6|K7L4A6_SOYBN Uncharacterized protein OS=Glycine max GN=LOC100798417 PE=4 SV=1 #or# tr|I1KP26|I1KP26_SOYBN Uncharacterized protein OS=Glycine max GN=LOC100819913 PE=4 SV=1	genomic	standard	12.107	16.086	0.409964	0.045575
tr|I1JVD2|I1JVD2_SOYBN Uncharacterized protein OS=Glycine max GN=LOC100813429 PE=4 SV=1	genomic	standard	4.036	0	#VALUE!	0.0455613
Phosphoenolpyruvate carboxylase kinase [Source:UniProtKB/TrEMBL;Acc:Q8H1P3]	genomic	standard	116.029	48.258	-1.26565	0.0455345
tr|I1J4P9|I1J4P9_SOYBN Uncharacterized protein OS=Glycine max GN=BZIP101 PE=4 SV=1	genomic	standard	13.116	2.174	-2.5929	0.0455262
tr|I1JRL2|I1JRL2_SOYBN Uncharacterized protein OS=Glycine max GN=LOC100790030 PE=4 SV=1	genomic	standard	20.179	5.217	-1.95156	0.0455123
tr|I1MHT2|I1MHT2_SOYBN Uncharacterized protein OS=Glycine max GN=LOC100794676 PE=3 SV=2	genomic	standard	0	3.043	#VALUE!	0.0455047
tr|K7MNL1|K7MNL1_SOYBN Uncharacterized protein OS=Glycine max GN=LOC100797010 PE=4 SV=1	genomic	standard	23.206	6.521	-1.83133	0.0454951
tr|K7L5D4|K7L5D4_SOYBN Uncharacterized protein OS=Glycine max GN=LOC100776795 PE=4 SV=1	genomic	standard	51.456	18.694	-1.46076	0.045478
Cysteine proteinases superfamily protein [Source:Projected from Arabidopsis thaliana (AT5G60190) TAIR;Acc:AT5G60190]	genomic	standard	4.036	0	#VALUE!	0.0454568
Putative uncharacterized protein [Source:UniProtKB/TrEMBL;Acc:C6T5J4]	genomic	standard	26.233	33.911	0.370371	0.045443
tr|I1KPA4|I1KPA4_SOYBN Uncharacterized protein OS=Glycine max GN=LOC100782347 PE=4 SV=1	genomic	standard	21.188	5.652	-1.90641	0.0453988
tr|I1MDE2|I1MDE2_SOYBN Uncharacterized protein OS=Glycine max GN=LOC100780343 PE=3 SV=1	genomic	standard	8.072	0.87	-3.21384	0.0453973
tr|A0A0R4J5Q8|A0A0R4J5Q8_SOYBN Uncharacterized protein OS=Glycine max GN=LOC100776647 PE=4 SV=1	genomic	standard	16.143	20.868	0.370384	0.0453921
tr|I1JT24|I1JT24_SOYBN Uncharacterized protein OS=Glycine max GN=LOC100817868 PE=4 SV=1	genomic	standard	96.859	29.129	-1.73343	0.0453471
Glycosyltransferase [Source:UniProtKB/TrEMBL;Acc:A0A0R4J5D9]	genomic	standard	0	2.174	#VALUE!	0.0453435
tr|K7MJ36|K7MJ36_SOYBN Uncharacterized protein OS=Glycine max GN=GLYMA_16G221000 PE=4 SV=1	genomic	standard	1.009	2.609	1.37057	0.0453229
tr|I1J4K9|I1J4K9_SOYBN Uncharacterized protein OS=Glycine max GN=LOC100810146 PE=4 SV=2	genomic	standard	0	3.043	#VALUE!	0.045261
tr|K7LBR9|K7LBR9_SOYBN Uncharacterized protein OS=Glycine max GN=LOC100805882 PE=4 SV=1	genomic	standard	26.233	7.391	-1.82754	0.0452526
DNA-directed RNA polymerase subunit [Source:UniProtKB/TrEMBL;Acc:K7M0Q7]	genomic	standard	0	3.043	#VALUE!	0.0452337
tr|I1LAI7|I1LAI7_SOYBN Uncharacterized protein OS=Glycine max GN=LOC100789298 PE=4 SV=2	genomic	standard	0	3.043	#VALUE!	0.0452334
tr|I1J4W3|I1J4W3_SOYBN Uncharacterized protein OS=Glycine max GN=LOC100791015 PE=3 SV=1	genomic	standard	32.286	33.911	0.0708446	0.0452001
Putative uncharacterized protein [Source:UniProtKB/TrEMBL;Acc:C6TJG5]	genomic	standard	3.027	6.956	1.20037	0.0451486
tr|A0A0B2QU68|A0A0B2QU68_GLYSO Uncharacterized protein OS=Glycine soja GN=glysoja_027494 PE=4 SV=1	genomic	standard	20.179	4.348	-2.21443	0.0451296
tr|K7MYR3|K7MYR3_SOYBN Uncharacterized protein OS=Glycine max GN=LOC100810738 PE=4 SV=1	genomic	standard	19.17	4.782	-2.00316	0.0451009
tr|A0A0R0JC18|A0A0R0JC18_SOYBN Uncharacterized protein OS=Glycine max GN=GLYMA_07G212800 PE=4 SV=1	genomic	standard	46.412	43.91	-0.0799483	0.0450983
HVA22-like protein [Source:UniProtKB/TrEMBL;Acc:I1JT40]	genomic	standard	4.036	0	#VALUE!	0.0450935
Putative uncharacterized protein [Source:UniProtKB/TrEMBL;Acc:C6TJ85]	genomic	standard	0	2.609	#VALUE!	0.0450803
Putative uncharacterized protein [Source:UniProtKB/TrEMBL;Acc:C6SVI6]	genomic	standard	29.259	30.868	0.0772315	0.0450777
tr|K7N346|K7N346_SOYBN Uncharacterized protein OS=Glycine max GN=LOC100799744 PE=3 SV=1	genomic	standard	11.098	14.347	0.370449	0.0450733
tr|K7K1E9|K7K1E9_SOYBN Uncharacterized protein OS=Glycine max GN=GLYMA_01G025700 PE=4 SV=1 #or# tr|I1J535|I1J535_SOYBN Uncharacterized protein OS=Glycine max GN=LOC100810685 PE=4 SV=1	genomic	standard	14.125	21.303	0.592806	0.0450615
tr|I1KZQ2|I1KZQ2_SOYBN Uncharacterized protein OS=Glycine max GN=LOC100791039 PE=4 SV=2	genomic	standard	3.027	6.521	1.1072	0.0450455
tr|I1JW06|I1JW06_SOYBN Uncharacterized protein OS=Glycine max GN=LOC100820189 PE=4 SV=1	genomic	standard	0	1.304	#VALUE!	0.0450369
tr|I1JMT4|I1JMT4_SOYBN Uncharacterized protein OS=Glycine max GN=LOC100801122 PE=4 SV=2	genomic	standard	0	1.304	#VALUE!	0.0450369
tr|K7LTU4|K7LTU4_SOYBN Uncharacterized protein OS=Glycine max GN=LOC100806658 PE=4 SV=1	genomic	standard	9.081	14.347	0.659826	0.0450291
tr|I1J630|I1J630_SOYBN Uncharacterized protein OS=Glycine max GN=LOC100809411 PE=4 SV=1	genomic	standard	45.403	13.912	-1.70646	0.0449803
Cytokinin riboside 5'-monophosphate phosphoribohydrolase [Source:UniProtKB/TrEMBL;Acc:I1LTK5]	genomic	standard	45.403	14.782	-1.61895	0.0449652
Carboxypeptidase [Source:UniProtKB/TrEMBL;Acc:I1MED8]	genomic	standard	0	3.043	#VALUE!	0.0449273
Putative uncharacterized protein [Source:UniProtKB/TrEMBL;Acc:C6TC87]	genomic	standard	11.098	14.782	0.413542	0.0448995
tr|I1LYG1|I1LYG1_SOYBN Uncharacterized protein OS=Glycine max GN=LOC100778006 PE=4 SV=1	genomic	standard	46.412	16.086	-1.52869	0.0448841
Signal recognition particle 54 kDa protein [Source:UniProtKB/TrEMBL;Acc:I1MCE2]	genomic	standard	3.027	6.521	1.1072	0.0448601
tr|I1L3R9|I1L3R9_SOYBN Uncharacterized protein OS=Glycine max GN=LOC100818516 PE=4 SV=1	genomic	standard	4.036	7.391	0.872843	0.0447787
tr|I1MCG2|I1MCG2_SOYBN Uncharacterized protein OS=Glycine max GN=LOC100306632 PE=4 SV=1	genomic	standard	44.394	14.347	-1.62962	0.0447776
tr|I1LBA2|I1LBA2_SOYBN Uncharacterized protein OS=Glycine max GN=LOC100798637 PE=3 SV=1	genomic	standard	18.161	20.433	0.170057	0.0447607
tr|K7L7W3|K7L7W3_SOYBN Uncharacterized protein OS=Glycine max GN=GLYMA_08G210100 PE=4 SV=1	genomic	standard	5.045	0.435	-3.53577	0.0447488
tr|I1JQ61|I1JQ61_SOYBN Uncharacterized protein OS=Glycine max GN=LOC100788439 PE=4 SV=1	genomic	standard	4.036	0	#VALUE!	0.0447055
tr|A0A0R0KBC5|A0A0R0KBC5_SOYBN Uncharacterized protein OS=Glycine max GN=GLYMA_04G066600 PE=4 SV=1	genomic	standard	0	1.739	#VALUE!	0.0445993
tr|I1MB99|I1MB99_SOYBN Uncharacterized protein OS=Glycine max GN=LOC100788343 PE=3 SV=2	genomic	standard	0	1.739	#VALUE!	0.0445993
tr|I1J8S2|I1J8S2_SOYBN Uncharacterized protein OS=Glycine max GN=LOC100792073 PE=3 SV=1	genomic	standard	0	2.174	#VALUE!	0.044593
tr|I1N8I7|I1N8I7_SOYBN Uncharacterized protein OS=Glycine max GN=LOC100527439 PE=4 SV=1	genomic	standard	3.027	6.956	1.20037	0.0445524
tr|I1MX79|I1MX79_SOYBN Uncharacterized protein OS=Glycine max GN=LOC100800369 PE=4 SV=1	genomic	standard	4.036	0	#VALUE!	0.044502
tr|I1LPL0|I1LPL0_SOYBN Uncharacterized protein OS=Glycine max GN=LOC100814521 PE=4 SV=1	genomic	standard	7.063	10.869	0.621866	0.0444974
tr|K7K5U4|K7K5U4_SOYBN Uncharacterized protein OS=Glycine max GN=LOC100787528 PE=4 SV=1	genomic	standard	4.036	7.391	0.872843	0.0444782
tr|I1KM52|I1KM52_SOYBN Uncharacterized protein OS=Glycine max GN=LOC100785686 PE=3 SV=1	genomic	standard	6.054	9.13	0.592726	0.0444664
tr|K7MJ94|K7MJ94_SOYBN Uncharacterized protein OS=Glycine max GN=LOC100791045 PE=4 SV=1	genomic	standard	12.107	2.174	-2.47742	0.0444512
Purple acid phosphatase [Source:UniProtKB/TrEMBL;Acc:G0T433]	genomic	standard	1.009	4.348	2.10743	0.0444105
Ribosomal protein L23/L15e family protein [Source:Projected from Arabidopsis thaliana (AT4G39880) TAIR;Acc:AT4G39880]	genomic	standard	14.125	17.39	0.300007	0.0444085
Ras-related protein Rab7 [Source:UniProtKB/Swiss-Prot;Acc:Q43463]	genomic	standard	16.143	19.564	0.277293	0.0444079
tr|I1KQR2|I1KQR2_SOYBN Uncharacterized protein OS=Glycine max GN=LOC100803004 PE=4 SV=1	genomic	standard	23.206	32.172	0.471308	0.0443819
tr|K7LFI7|K7LFI7_SOYBN Uncharacterized protein OS=Glycine max GN=LOC100810497 PE=4 SV=1	genomic	standard	4.036	0	#VALUE!	0.0443798
tr|I1K114|I1K114_SOYBN Uncharacterized protein OS=Glycine max GN=LOC100807214 PE=4 SV=2	genomic	standard	0	1.739	#VALUE!	0.0443508
tr|K7KCU3|K7KCU3_SOYBN Uncharacterized protein OS=Glycine max GN=GLYMA_03G046900 PE=4 SV=1	genomic	standard	0	1.304	#VALUE!	0.0443407
tr|K7K1M7|K7K1M7_SOYBN Uncharacterized protein OS=Glycine max GN=LOC100814436 PE=4 SV=1	genomic	standard	0	2.174	#VALUE!	0.0443326
tr|I1K6A7|I1K6A7_SOYBN Uncharacterized protein OS=Glycine max GN=LOC100815232 PE=4 SV=1	genomic	standard	103.922	38.693	-1.42536	0.0443177
tr|K7L457|K7L457_SOYBN Uncharacterized protein OS=Glycine max PE=4 SV=1	genomic	standard	0	3.478	#VALUE!	0.0442967
tr|A0A0B2PU68|A0A0B2PU68_GLYSO Serine/threonine-protein kinase CTR1 OS=Glycine soja GN=glysoja_029400 PE=4 SV=1	genomic	standard	2.018	4.782	1.24469	0.044277
tr|A0A151SS54|A0A151SS54_CAJCA Uncharacterized protein OS=Cajanus cajan GN=KK1_003837 PE=4 SV=1	genomic	standard	33.295	10.434	-1.67401	0.0442742
tr|A0A0R0IME2|A0A0R0IME2_SOYBN Uncharacterized protein OS=Glycine max GN=GLYMA_08G023200 PE=4 SV=1	genomic	standard	0	2.174	#VALUE!	0.0442344
Inducible nitrate reductase [NADH] 2 [Source:UniProtKB/TrEMBL;Acc:Q9SYR0]	genomic	standard	442.928	409.538	-0.113075	0.044158
tr|I1JF39|I1JF39_SOYBN Uncharacterized protein OS=Glycine max GN=LOC100777543 PE=4 SV=2	genomic	standard	8.072	0.87	-3.21384	0.0441434
Chitinase class I [Source:UniProtKB/TrEMBL;Acc:Q9SDY6]	genomic	standard	25.224	5.652	-2.15796	0.0441341
tr|K7MPD0|K7MPD0_SOYBN Uncharacterized protein OS=Glycine max GN=LOC100805738 PE=4 SV=1	genomic	standard	2.018	5.652	1.48584	0.0441334
tr|I1KAX4|I1KAX4_SOYBN Uncharacterized protein OS=Glycine max GN=LOC100788677 PE=3 SV=1	genomic	standard	23.206	6.521	-1.83133	0.0441221
tr|K7LAX8|K7LAX8_SOYBN Uncharacterized protein OS=Glycine max GN=LOC100812981 PE=4 SV=1	genomic	standard	4.036	8.26	1.03322	0.0441166
tr|K7M8I5|K7M8I5_SOYBN Uncharacterized protein OS=Glycine max PE=4 SV=1	genomic	standard	22.197	5.217	-2.08907	0.0440726
tr|A0A0B2S7W2|A0A0B2S7W2_GLYSO Cytochrome b5 OS=Glycine soja GN=glysoja_000882 PE=3 SV=1	genomic	standard	0	2.609	#VALUE!	0.0440582
tr|I1JWQ4|I1JWQ4_SOYBN Uncharacterized protein OS=Glycine max GN=LOC100792498 PE=4 SV=1	genomic	standard	16.143	3.478	-2.21458	0.044055
tr|K7M611|K7M611_SOYBN Uncharacterized protein OS=Glycine max GN=LOC100810444 PE=4 SV=1	genomic	standard	1.009	3.913	1.95535	0.0440226
tr|I1KS09|I1KS09_SOYBN Uncharacterized protein OS=Glycine max GN=LOC100815474 PE=4 SV=1	genomic	standard	26.233	6.087	-2.10758	0.0440019
tr|I1JCK3|I1JCK3_SOYBN Uncharacterized protein OS=Glycine max GN=LOC100788061 PE=4 SV=1	genomic	standard	4.036	0	#VALUE!	0.0439892
tr|I1L8J4|I1L8J4_SOYBN Uncharacterized protein OS=Glycine max GN=LOC100814302 PE=4 SV=1	genomic	standard	0	2.609	#VALUE!	0.0439767
sp|Q2PMT2|RR2_SOYBN 30S ribosomal protein S2, chloroplastic OS=Glycine max GN=rps2 PE=3 SV=1	genomic	standard	12.107	2.174	-2.47742	0.043921
tr|I1KHA2|I1KHA2_SOYBN Uncharacterized protein OS=Glycine max GN=LOC100778178 PE=4 SV=1	genomic	standard	10.089	13.477	0.417716	0.0439083
Nucleoside diphosphate kinase [Source:UniProtKB/TrEMBL;Acc:I1KJI7]	genomic	standard	113.002	43.041	-1.39256	0.0439008
Protein disulfide-isomerase [Source:UniProtKB/TrEMBL;Acc:I1M4K9]	genomic	standard	24.215	26.52	0.13118	0.0438841
tr|I1KG21|I1KG21_SOYBN Uncharacterized protein OS=Glycine max GN=GLYMA_07G001400 PE=4 SV=2	genomic	standard	6.054	10.434	0.785332	0.0438339
tr|I1MCB4|I1MCB4_SOYBN Uncharacterized protein OS=Glycine max GN=LOC100815637 PE=3 SV=1	genomic	standard	1.009	3.478	1.78533	0.0438109
tr|K7KKB2|K7KKB2_SOYBN Uncharacterized protein OS=Glycine max GN=LOC100817695 PE=4 SV=1	genomic	standard	23.206	5.652	-2.03766	0.0438107
tr|I1KMH3|I1KMH3_SOYBN Uncharacterized protein OS=Glycine max GN=LOC100776601 PE=4 SV=1	genomic	standard	12.107	2.174	-2.47742	0.0438094
tr|I1JZ67|I1JZ67_SOYBN Uncharacterized protein OS=Glycine max GN=LOC100809511 PE=4 SV=1	genomic	standard	25.224	6.956	-1.85847	0.0437957
tr|I1MZC5|I1MZC5_SOYBN Uncharacterized protein OS=Glycine max GN=GLYMA_18G038300 PE=4 SV=2	genomic	standard	9.081	13.912	0.615407	0.0437892
tr|I1K5U0|I1K5U0_SOYBN Uncharacterized protein OS=Glycine max GN=LOC100527654 PE=3 SV=1	genomic	standard	2.018	4.782	1.24469	0.0437675
AN1-like transcription factor [Source:UniProtKB/TrEMBL;Acc:E0A2W1]	genomic	standard	88.787	88.69	-0.00157701	0.0437508
tr|I1NF07|I1NF07_SOYBN Uncharacterized protein OS=Glycine max GN=LOC100791457 PE=4 SV=2	genomic	standard	0	2.174	#VALUE!	0.0437354
Putative uncharacterized protein [Source:UniProtKB/TrEMBL;Acc:C6SVK1]	genomic	standard	16.143	3.478	-2.21458	0.0437341
tr|C6T1K2|C6T1K2_SOYBN Putative uncharacterized protein OS=Glycine max PE=2 SV=1	genomic	standard	3.027	0	#VALUE!	0.0437107
Tubulin beta chain [Source:UniProtKB/TrEMBL;Acc:I1JT28]	genomic	standard	8.072	11.738	0.540189	0.0437094
tr|I1KN54|I1KN54_SOYBN Uncharacterized protein OS=Glycine max GN=GLYMA_07G253300 PE=4 SV=1	genomic	standard	22.197	6.087	-1.86656	0.0437038
tr|K7L6D3|K7L6D3_SOYBN Uncharacterized protein OS=Glycine max PE=4 SV=1 #or# tr|K7L6D4|K7L6D4_SOYBN Uncharacterized protein OS=Glycine max GN=LOC100797155 PE=3 SV=1	genomic	standard	1.009	3.913	1.95535	0.043687
tr|K7L2Q7|K7L2Q7_SOYBN Uncharacterized protein OS=Glycine max GN=LOC100785516 PE=4 SV=1	genomic	standard	34.304	33.041	-0.0541195	0.0436784
Tetratricopeptide repeat (TPR)-like superfamily protein [Source:Projected from Arabidopsis thaliana (AT2G35130) TAIR;Acc:AT2G35130]	genomic	standard	0	3.478	#VALUE!	0.0436678
Chalcone-flavonone isomerase family protein [Source:UniProtKB/TrEMBL;Acc:Q53B72]	genomic	standard	78.698	30.433	-1.37069	0.0436637
tr|K7LBF6|K7LBF6_SOYBN Uncharacterized protein OS=Glycine max GN=LOC100784325 PE=4 SV=1	genomic	standard	37.331	12.173	-1.61669	0.0436304
40S ribosomal protein S8 [Source:UniProtKB/TrEMBL;Acc:I1KYF8]	genomic	standard	5.045	8.695	0.785332	0.0436198
Peroxidase [Source:UniProtKB/TrEMBL;Acc:A0A0R4J5E9]	genomic	standard	9.081	1.304	-2.79991	0.0436188
plastid transcriptionally active 13 [Source:Projected from Arabidopsis thaliana (AT3G09210) TAIR;Acc:AT3G09210]	genomic	standard	24.215	25.65	0.0830578	0.0436069
tr|I1KX25|I1KX25_SOYBN Uncharacterized protein OS=Glycine max GN=LOC100785169 PE=4 SV=1	genomic	standard	21.188	23.042	0.121019	0.0434975
tr|K7KEQ9|K7KEQ9_SOYBN Uncharacterized protein OS=Glycine max GN=LOC100803424 PE=4 SV=1 #or# tr|K7KER0|K7KER0_SOYBN Uncharacterized protein OS=Glycine max GN=GLYMA_03G130500 PE=4 SV=1	genomic	standard	1.009	3.043	1.59257	0.0434926
tr|I1NC73|I1NC73_SOYBN Uncharacterized protein OS=Glycine max GN=WNK9 PE=4 SV=1	genomic	standard	13.116	2.609	-2.32976	0.0434552
tr|I1L4K2|I1L4K2_SOYBN Uncharacterized protein OS=Glycine max GN=LOC100801804 PE=3 SV=1	genomic	standard	43.385	13.912	-1.64087	0.0434386
tr|I1L002|I1L002_SOYBN Uncharacterized protein OS=Glycine max GN=LOC100790349 PE=4 SV=1	genomic	standard	94.841	37.389	-1.3429	0.0433973
tr|K7ML77|K7ML77_SOYBN Uncharacterized protein OS=Glycine max GN=LOC100809539 PE=4 SV=1	genomic	standard	12.107	2.174	-2.47742	0.0433627
RNA helicase [Source:UniProtKB/TrEMBL;Acc:K7LRS2]	genomic	standard	0	3.043	#VALUE!	0.043319
tr|I1KSC6|I1KSC6_SOYBN Uncharacterized protein OS=Glycine max GN=LOC100782887 PE=4 SV=2	genomic	standard	4.036	0	#VALUE!	0.043311
Putative uncharacterized protein [Source:UniProtKB/TrEMBL;Acc:C6T8R9]	genomic	standard	4.036	8.26	1.03322	0.0433094
tr|C6TLJ6|C6TLJ6_SOYBN Putative uncharacterized protein OS=Glycine max GN=GLYMA_13G325900 PE=2 SV=1	genomic	standard	250.219	229.115	-0.127119	0.0432961
tr|A0A0R0G761|A0A0R0G761_SOYBN Uncharacterized protein OS=Glycine max GN=GLYMA_15G092000 PE=4 SV=1	genomic	standard	3.027	0	#VALUE!	0.0432352
tr|I1MJ71|I1MJ71_SOYBN Uncharacterized protein OS=Glycine max GN=LOC100306104 PE=3 SV=1	genomic	standard	0	3.043	#VALUE!	0.0432295
Putative uncharacterized protein [Source:UniProtKB/TrEMBL;Acc:C6TGP5]	genomic	standard	10.089	1.304	-2.95177	0.0431734
Transmembrane 9 superfamily member [Source:UniProtKB/TrEMBL;Acc:I1M989]	genomic	standard	1.009	3.913	1.95535	0.0431679
tr|K7M2N3|K7M2N3_SOYBN Uncharacterized protein OS=Glycine max GN=LOC100780140 PE=4 SV=1	genomic	standard	12.107	2.174	-2.47742	0.0431535
tr|C6TAA6|C6TAA6_SOYBN Putative uncharacterized protein OS=Glycine max GN=LOC100798523 PE=2 SV=1	genomic	standard	78.698	67.822	-0.214574	0.0431462
tr|K7MJN1|K7MJN1_SOYBN Uncharacterized protein OS=Glycine max GN=LOC100786970 PE=4 SV=1	genomic	standard	0	3.043	#VALUE!	0.0430833
tr|A0A151TEV1|A0A151TEV1_CAJCA Guanine nucleotide-binding protein alpha-1 subunit OS=Cajanus cajan GN=KK1_011803 PE=4 SV=1	genomic	standard	3.027	6.087	1.00784	0.0430656
tr|I1KWN6|I1KWN6_SOYBN Uncharacterized protein OS=Glycine max GN=LOC100786212 PE=4 SV=1	genomic	standard	0	2.174	#VALUE!	0.0430504
tr|I1KC60|I1KC60_SOYBN Uncharacterized protein OS=Glycine max GN=LOC100783002 PE=4 SV=2	genomic	standard	6.054	9.565	0.659876	0.0430187
tr|I1KZK2|I1KZK2_SOYBN Uncharacterized protein OS=Glycine max GN=LOC100809943 PE=3 SV=1	genomic	standard	11.098	1.739	-2.67397	0.0430083
tr|A0A1J7G1S2|A0A1J7G1S2_LUPAN Uncharacterized protein OS=Lupinus angustifolius GN=TanjilG_25443 PE=4 SV=1	genomic	standard	35.313	35.65	0.0137027	0.0429899
tr|I1MS23|I1MS23_SOYBN Uncharacterized protein OS=Glycine max GN=LOC100306203 PE=4 SV=1	genomic	standard	0	2.174	#VALUE!	0.0429804
Magnesium-chelatase subunit ChlI, chloroplastic [Source:UniProtKB/Swiss-Prot;Acc:P93162]	genomic	standard	45.403	45.214	-0.00601807	0.0429581
tr|I1MAM7|I1MAM7_SOYBN Uncharacterized protein OS=Glycine max GN=LOC100798028 PE=3 SV=2	genomic	standard	3.027	6.956	1.20037	0.0429561
tr|I1NCI6|I1NCI6_SOYBN Uncharacterized protein OS=Glycine max GN=GLYMA_19G253600 PE=4 SV=1 #or# tr|K7N0A2|K7N0A2_SOYBN Uncharacterized protein OS=Glycine max GN=GLYMA_19G253700 PE=4 SV=1	genomic	standard	0	3.043	#VALUE!	0.0429447
tr|I1KQ18|I1KQ18_SOYBN Uncharacterized protein OS=Glycine max GN=LOC100776613 PE=4 SV=2	genomic	standard	28.251	6.087	-2.2145	0.0429187
tr|K7LQD8|K7LQD8_SOYBN Uncharacterized protein OS=Glycine max GN=LOC100786136 PE=4 SV=1	genomic	standard	1.009	3.913	1.95535	0.0429179
ATP-dependent Clp protease proteolytic subunit [Source:UniProtKB/TrEMBL;Acc:K7LLG1]	genomic	standard	154.369	63.039	-1.29207	0.0428598
tr|A0A0R4J666|A0A0R4J666_SOYBN Uncharacterized protein OS=Glycine max GN=LOC100818595 PE=4 SV=1	genomic	standard	111.993	46.084	-1.28107	0.042859
S-acyltransferase [Source:UniProtKB/TrEMBL;Acc:I1KME9]	genomic	standard	3.027	7.391	1.28788	0.0427872
tr|I1N8Q9|I1N8Q9_SOYBN Uncharacterized protein OS=Glycine max GN=LOC100804683 PE=4 SV=1	genomic	standard	43.385	14.782	-1.55335	0.0427455
tr|I1KT36|I1KT36_SOYBN Uncharacterized protein OS=Glycine max GN=LOC100818298 PE=4 SV=1	genomic	standard	13.116	16.955	0.370383	0.0426926
tr|A0A1S2Y1Q8|A0A1S2Y1Q8_CICAR phosphate transporter PHO1-like OS=Cicer arietinum GN=LOC101494472 PE=4 SV=1	genomic	standard	3.027	7.826	1.37039	0.0426572
beta-ureidopropionase [Source:Projected from Arabidopsis thaliana (AT5G64370) TAIR;Acc:AT5G64370]	genomic	standard	5.045	8.26	0.711288	0.0426371
tr|I1JMP1|I1JMP1_SOYBN Uncharacterized protein OS=Glycine max GN=LOC100788263 PE=4 SV=1	genomic	standard	3.027	0	#VALUE!	0.0426268
tr|I1MLR5|I1MLR5_SOYBN Mitochondrial inner membrane protease ATP23 OS=Glycine max GN=LOC100798754 PE=3 SV=1	genomic	standard	0	2.174	#VALUE!	0.0426256
tr|I1J5K4|I1J5K4_SOYBN Uncharacterized protein OS=Glycine max GN=LOC100794723 PE=4 SV=1	genomic	standard	10.089	1.304	-2.95177	0.0426255
Katanin p60 ATPase-containing subunit A1 [Source:UniProtKB/TrEMBL;Acc:I1KV99]	genomic	standard	18.161	4.348	-2.06242	0.0425565
tr|C6SWS3|C6SWS3_SOYBN Putative uncharacterized protein (Fragment) OS=Glycine max PE=2 SV=1	genomic	standard	0	2.609	#VALUE!	0.0424782
tr|I1JC96|I1JC96_SOYBN Uncharacterized protein OS=Glycine max GN=LOC100816412 PE=3 SV=1	genomic	standard	10.089	14.782	0.551058	0.0424593
tr|I1LUI0|I1LUI0_SOYBN Uncharacterized protein OS=Glycine max GN=LOC100787587 PE=4 SV=2	genomic	standard	0	2.174	#VALUE!	0.042435
BHLH transcription factor [Source:UniProtKB/TrEMBL;Acc:I1M6X1]	genomic	standard	0	2.609	#VALUE!	0.0423595
tr|I1KQD2|I1KQD2_SOYBN Uncharacterized protein OS=Glycine max GN=LOC100786229 PE=4 SV=1	genomic	standard	12.107	15.216	0.329748	0.042352
tr|I1N798|I1N798_SOYBN Uncharacterized protein OS=Glycine max GN=LOC100789681 PE=4 SV=1	genomic	standard	32.286	8.695	-1.89265	0.0423446
tr|K7LNS0|K7LNS0_SOYBN Uncharacterized protein OS=Glycine max GN=LOC100787212 PE=3 SV=1	genomic	standard	0	2.609	#VALUE!	0.0423068
Peptidylprolyl isomerase [Source:UniProtKB/TrEMBL;Acc:A0A0R4J4P0]	genomic	standard	24.215	6.521	-1.89274	0.0423063
tr|I1JDH8|I1JDH8_SOYBN Uncharacterized protein OS=Glycine max GN=GLYMA_02G085500 PE=4 SV=2	genomic	standard	10.089	13.912	0.463547	0.0423014
tr|K7N0G2|K7N0G2_SOYBN Uncharacterized protein OS=Glycine max GN=LOC100806116 PE=4 SV=1	genomic	standard	25.224	29.129	0.207659	0.0423012
tr|I1LZ40|I1LZ40_SOYBN Uncharacterized protein OS=Glycine max GN=LOC100789032 PE=4 SV=1	genomic	standard	51.456	16.955	-1.60163	0.0422962
tr|I1N0B5|I1N0B5_SOYBN Uncharacterized protein OS=Glycine max GN=LOC100791239 PE=4 SV=1	genomic	standard	48.429	49.997	0.0459703	0.0422606
tr|I1N920|I1N920_SOYBN Uncharacterized protein OS=Glycine max GN=GLYMA_19G141100 PE=4 SV=1	genomic	standard	211.879	89.125	-1.24934	0.0422474
tr|K7LJ55|K7LJ55_SOYBN Uncharacterized protein OS=Glycine max GN=GLYMA_10G130900 PE=4 SV=1	genomic	standard	3.027	0	#VALUE!	0.0421808
40S ribosomal protein S3a [Source:UniProtKB/TrEMBL;Acc:C6TLV6]	genomic	standard	15.134	17.825	0.236109	0.0421541
tr|A0A0R0EC54|A0A0R0EC54_SOYBN Uncharacterized protein OS=Glycine max GN=LOC100306474 PE=3 SV=1	genomic	standard	7.063	10.869	0.621866	0.0421336
tr|I1K766|I1K766_SOYBN Uncharacterized protein OS=Glycine max GN=LOC100817031 PE=4 SV=1	genomic	standard	49.438	16.955	-1.54391	0.0421144
tr|I1LPF0|I1LPF0_SOYBN Uncharacterized protein OS=Glycine max GN=LOC100819849 PE=3 SV=1	genomic	standard	0	1.739	#VALUE!	0.041993
tr|I1MZX1|I1MZX1_SOYBN Uncharacterized protein OS=Glycine max GN=VTE5 PE=4 SV=1	genomic	standard	0	3.043	#VALUE!	0.0419794
tr|K7K1L1|K7K1L1_SOYBN Uncharacterized protein OS=Glycine max GN=LOC100776108 PE=4 SV=1	genomic	standard	6.054	0.435	-3.7988	0.0418469
tr|I1K492|I1K492_SOYBN Uncharacterized protein OS=Glycine max GN=LOC100811480 PE=4 SV=1	genomic	standard	12.107	2.174	-2.47742	0.0418452
tr|A0A0R0HAW9|A0A0R0HAW9_SOYBN Uncharacterized protein OS=Glycine max GN=LOC100787023 PE=3 SV=1	genomic	standard	97.868	38.693	-1.33876	0.0418394
tr|I1LBW4|I1LBW4_SOYBN Uncharacterized protein OS=Glycine max GN=LOC100804655 PE=4 SV=2	genomic	standard	23.206	6.087	-1.93069	0.0418168
Auxin response factor [Source:UniProtKB/TrEMBL;Acc:I1KJW6]	genomic	standard	9.081	15.216	0.744666	0.0418129
tr|I1KTM1|I1KTM1_SOYBN Uncharacterized protein OS=Glycine max GN=LOC100818131 PE=4 SV=1	genomic	standard	4.036	0	#VALUE!	0.0417986
Peptidylprolyl isomerase [Source:UniProtKB/TrEMBL;Acc:K7M1X9]	genomic	standard	193.718	76.517	-1.34011	0.0417968
tr|I1NE60|I1NE60_SOYBN Uncharacterized protein OS=Glycine max GN=LOC100776011 PE=3 SV=1	genomic	standard	0	2.609	#VALUE!	0.0417685
Tubby-like F-box protein [Source:UniProtKB/TrEMBL;Acc:C6TL14]	genomic	standard	1.009	4.348	2.10743	0.0417602
Putative uncharacterized protein [Source:UniProtKB/TrEMBL;Acc:C6TM00]	genomic	standard	9.081	1.304	-2.79991	0.0417239
ATP-dependent 6-phosphofructokinase [Source:UniProtKB/TrEMBL;Acc:I1MCW0]	genomic	standard	0	2.609	#VALUE!	0.0416859
Putative uncharacterized protein [Source:UniProtKB/TrEMBL;Acc:C6TFQ5]	genomic	standard	30.268	8.695	-1.79954	0.0416737
tr|I1MXF9|I1MXF9_SOYBN Uncharacterized protein OS=Glycine max GN=LOC100819928 PE=4 SV=2	genomic	standard	35.313	41.302	0.226012	0.0416626
Protein DETOXIFICATION [Source:UniProtKB/TrEMBL;Acc:I1LDN0]	genomic	standard	4.036	0	#VALUE!	0.0416439
tr|K7KAF9|K7KAF9_SOYBN Uncharacterized protein OS=Glycine max GN=LOC100786911 PE=4 SV=1	genomic	standard	54.483	19.129	-1.51004	0.041633
Putative uncharacterized protein [Source:UniProtKB/TrEMBL;Acc:C6SWP9]	genomic	standard	420.731	385.627	-0.125692	0.0415942
tr|I1M5P4|I1M5P4_SOYBN Uncharacterized protein OS=Glycine max GN=LOC100776755 PE=3 SV=1	genomic	standard	13.116	16.521	0.332973	0.0415897
Glycosyltransferase [Source:UniProtKB/TrEMBL;Acc:I1LEK0]	genomic	standard	36.322	34.78	-0.0625857	0.0415851
tr|I1JZU3|I1JZU3_SOYBN Uncharacterized protein OS=Glycine max GN=LOC100806149 PE=4 SV=2	genomic	standard	0	2.609	#VALUE!	0.0415649
tr|I1JQG5|I1JQG5_SOYBN Uncharacterized protein OS=Glycine max GN=GLYMA_03G208900 PE=4 SV=1	genomic	standard	12.107	2.174	-2.47742	0.0415582
tr|I1JZ01|I1JZ01_SOYBN Uncharacterized protein OS=Glycine max GN=LOC100792871 PE=4 SV=1	genomic	standard	0	3.043	#VALUE!	0.0415572
tr|A0A0R0IXU8|A0A0R0IXU8_SOYBN Uncharacterized protein OS=Glycine max GN=GLYMA_08G259700 PE=4 SV=1	genomic	standard	20.179	4.782	-2.07717	0.0415358
tr|I1MPK4|I1MPK4_SOYBN Uncharacterized protein OS=Glycine max GN=LOC100791733 PE=4 SV=1	genomic	standard	0	2.609	#VALUE!	0.0415196
tr|I1JRX2|I1JRX2_SOYBN Uncharacterized protein OS=Glycine max GN=LOC100819277 PE=4 SV=1	genomic	standard	29.259	7.826	-1.90253	0.0415106
tr|I1LQL6|I1LQL6_SOYBN Uncharacterized protein OS=Glycine max GN=LOC100790239 PE=4 SV=1	genomic	standard	23.206	24.781	0.0947365	0.0414653
tr|K7KAJ4|K7KAJ4_SOYBN Uncharacterized protein OS=Glycine max GN=GLYMA_02G244800 PE=4 SV=1	genomic	standard	3.027	0	#VALUE!	0.0414532
tr|K7KID6|K7KID6_SOYBN Uncharacterized protein OS=Glycine max GN=LOC100305551 PE=4 SV=1	genomic	standard	0	2.174	#VALUE!	0.041448
tr|K7K6E5|K7K6E5_SOYBN Uncharacterized protein OS=Glycine max GN=LOC100806445 PE=4 SV=1	genomic	standard	5.045	0	#VALUE!	0.0414475
tr|I1LMG6|I1LMG6_SOYBN Uncharacterized protein OS=Glycine max GN=LOC100783835 PE=3 SV=1	genomic	standard	0	3.043	#VALUE!	0.0414222
tr|I1MBJ0|I1MBJ0_SOYBN Uncharacterized protein OS=Glycine max GN=LOC100811869 PE=4 SV=1	genomic	standard	0	1.739	#VALUE!	0.0413646
tr|K7MUQ3|K7MUQ3_SOYBN Thioredoxin OS=Glycine max GN=LOC100306454 PE=3 SV=1	genomic	standard	49.438	47.388	-0.0610986	0.0413488
tr|A0A0B2RRQ2|A0A0B2RRQ2_GLYSO Aspartic proteinase nepenthesin-1 OS=Glycine soja GN=glysoja_004710 PE=3 SV=1	genomic	standard	0	2.609	#VALUE!	0.0413398
tr|I1JEV3|I1JEV3_SOYBN Uncharacterized protein OS=Glycine max GN=LOC100797559 PE=4 SV=1	genomic	standard	28.251	7.826	-1.85195	0.0413213
Defective in cullin neddylation protein [Source:UniProtKB/TrEMBL;Acc:I1KVJ3]	genomic	standard	35.313	10.869	-1.69998	0.0412848
tr|K7LEJ7|K7LEJ7_SOYBN Uncharacterized protein OS=Glycine max GN=LOC100787148 PE=4 SV=1	genomic	standard	0	2.174	#VALUE!	0.0412413
tr|I1KAH6|I1KAH6_SOYBN Uncharacterized protein OS=Glycine max GN=LOC100797840 PE=4 SV=1	genomic	standard	129.145	54.344	-1.2488	0.0412149
tr|K7KFP8|K7KFP8_SOYBN Uncharacterized protein OS=Glycine max PE=4 SV=1	genomic	standard	7.063	0.87	-3.02119	0.0412037
tr|K7LRC6|K7LRC6_SOYBN Uncharacterized protein OS=Glycine max GN=GLYMA_11G206300 PE=4 SV=1	genomic	standard	9.081	13.043	0.522353	0.0411577
tr|A0A0B2RQ70|A0A0B2RQ70_GLYSO Uncharacterized protein (Fragment) OS=Glycine soja GN=glysoja_016741 PE=4 SV=1	genomic	standard	6.054	9.999	0.723895	0.0410414
tr|A0A0R0J7M9|A0A0R0J7M9_SOYBN Uncharacterized protein OS=Glycine max GN=GLYMA_07G063700 PE=4 SV=1	genomic	standard	0	1.739	#VALUE!	0.0410408
tr|A0A0R0IYN4|A0A0R0IYN4_SOYBN Uncharacterized protein OS=Glycine max GN=LOC100784989 PE=4 SV=1	genomic	standard	8.072	0.87	-3.21384	0.0410188
RING-type E3 ubiquitin transferase [Source:UniProtKB/TrEMBL;Acc:I1KM32]	genomic	standard	0	2.609	#VALUE!	0.0410152
tr|K7N317|K7N317_SOYBN Uncharacterized protein OS=Glycine max GN=GLYMA_20G121900 PE=4 SV=1	genomic	standard	13.116	2.609	-2.32976	0.0410132
tr|I1N8S2|I1N8S2_SOYBN Uncharacterized protein OS=Glycine max GN=BZIP96 PE=4 SV=1	genomic	standard	39.349	12.608	-1.64199	0.0410125
tr|K7KFK9|K7KFK9_SOYBN Uncharacterized protein OS=Glycine max PE=4 SV=1	genomic	standard	4.036	0	#VALUE!	0.0409917
tr|K7M0L2|K7M0L2_SOYBN Uncharacterized protein OS=Glycine max PE=4 SV=1	genomic	standard	0	1.739	#VALUE!	0.0409867
Peroxidase [Source:UniProtKB/TrEMBL;Acc:A0A0R4J5N4]	genomic	standard	0	2.609	#VALUE!	0.0409599
Putative uncharacterized protein [Source:UniProtKB/TrEMBL;Acc:C6T4L3]	genomic	standard	25.224	6.956	-1.85847	0.040959
tr|I1JYQ9|I1JYQ9_SOYBN Uncharacterized protein OS=Glycine max GN=LOC100808430 PE=4 SV=1	genomic	standard	14.125	2.609	-2.43668	0.0409521
tr|I1NCM3|I1NCM3_SOYBN Uncharacterized protein OS=Glycine max GN=LOC100800426 PE=4 SV=1	genomic	standard	1.009	4.348	2.10743	0.040934
tr|K7MQ41|K7MQ41_SOYBN Uncharacterized protein OS=Glycine max GN=LOC100778102 PE=4 SV=1	genomic	standard	8.072	0.87	-3.21384	0.0409197
tr|K7KBT7|K7KBT7_SOYBN Uncharacterized protein OS=Glycine max GN=LOC100793159 PE=4 SV=1	genomic	standard	19.17	24.346	0.344834	0.0409082
tr|K7LLT8|K7LLT8_SOYBN Uncharacterized protein OS=Glycine max GN=GLYMA_10G275500 PE=4 SV=1 #or# tr|A0A0R0I4J2|A0A0R0I4J2_SOYBN Uncharacterized protein OS=Glycine max GN=GLYMA_10G275400 PE=4 SV=1	genomic	standard	11.098	16.086	0.535506	0.0408786
Terpene cyclase/mutase family member [Source:UniProtKB/TrEMBL;Acc:K7KEK9]	genomic	standard	3.027	6.521	1.1072	0.0408418
tr|I1K5P7|I1K5P7_SOYBN Uncharacterized protein OS=Glycine max GN=LOC100807043 PE=4 SV=1	genomic	standard	28.251	8.26	-1.77409	0.0408373
tr|I1LMA8|I1LMA8_SOYBN Uncharacterized protein OS=Glycine max GN=LOC100803089 PE=3 SV=1	genomic	standard	2.018	5.217	1.37029	0.0408307
tr|I1MEN1|I1MEN1_SOYBN tRNA (adenine(58)-N(1))-methyltransferase OS=Glycine max GN=GLYMA_15G078000 PE=3 SV=1	genomic	standard	4.036	7.826	0.955349	0.0407801
tr|K7LE40|K7LE40_SOYBN Uncharacterized protein OS=Glycine max GN=GLYMA_09G154300 PE=4 SV=1 #or# tr|I1L3L1|I1L3L1_SOYBN Uncharacterized protein OS=Glycine max GN=LOC100804986 PE=4 SV=1	genomic	standard	2.018	5.652	1.48584	0.0407448
Putative uncharacterized protein [Source:UniProtKB/TrEMBL;Acc:C6TJK7]	genomic	standard	27.242	28.694	0.0749165	0.0407376
tr|I1KIN3|I1KIN3_SOYBN Uncharacterized protein OS=Glycine max GN=LOC100793093 PE=4 SV=1	genomic	standard	6.054	0.435	-3.7988	0.0407248
Auxin response factor [Source:UniProtKB/TrEMBL;Acc:K7K310]	genomic	standard	55.492	53.04	-0.065199	0.040703
tr|I1KDB5|I1KDB5_SOYBN Uncharacterized protein OS=Glycine max GN=LOC100793797 PE=4 SV=1	genomic	standard	29.259	8.26	-1.82467	0.0407023
tr|I1J8L1|I1J8L1_SOYBN Uncharacterized protein OS=Glycine max GN=LOC100816709 PE=4 SV=1	genomic	standard	94.841	34.78	-1.44725	0.04066
tr|K7MH27|K7MH27_SOYBN Uncharacterized protein OS=Glycine max GN=LOC100806915 PE=4 SV=1	genomic	standard	18.161	4.348	-2.06242	0.0406445
tr|I1J7P4|I1J7P4_SOYBN Uncharacterized protein OS=Glycine max GN=GLYMA_01G132800 PE=4 SV=1	genomic	standard	3.027	6.521	1.1072	0.0405985
tr|I1LS58|I1LS58_SOYBN Uncharacterized protein OS=Glycine max GN=LOC100819311 PE=4 SV=1	genomic	standard	2.018	6.087	1.59281	0.0405911
tr|K7K8W7|K7K8W7_SOYBN Uncharacterized protein OS=Glycine max GN=LOC100800039 PE=4 SV=1	genomic	standard	18.161	21.738	0.259376	0.0405639
Putative uncharacterized protein [Source:UniProtKB/TrEMBL;Acc:C6SVB6]	genomic	standard	51.456	16.955	-1.60163	0.0405237
tr|I1M206|I1M206_SOYBN Uncharacterized protein OS=Glycine max GN=LOC100795711 PE=4 SV=1	genomic	standard	5.045	9.999	0.98693	0.0404977
Sulfhydryl oxidase [Source:UniProtKB/TrEMBL;Acc:I1MIT7]	genomic	standard	4.036	7.826	0.955349	0.0404816
Chlorophyll a-b binding protein, chloroplastic [Source:UniProtKB/TrEMBL;Acc:A0A0R0K962]	genomic	standard	405.597	386.496	-0.0695935	0.0404815
Transmembrane 9 superfamily member [Source:UniProtKB/TrEMBL;Acc:I1JJU7]	genomic	standard	12.107	1.739	-2.79951	0.0404558
tr|A0A151R4P2|A0A151R4P2_CAJCA Uncharacterized protein OS=Cajanus cajan GN=KK1_041308 PE=4 SV=1	genomic	standard	19.17	4.782	-2.00316	0.0404371
tr|I1LN94|I1LN94_SOYBN Uncharacterized protein OS=Glycine max GN=LOC100801862 PE=3 SV=1	genomic	standard	19.17	4.782	-2.00316	0.0404318
tr|I1NEG9|I1NEG9_SOYBN Uncharacterized protein OS=Glycine max GN=LOC100806664 PE=4 SV=1	genomic	standard	12.107	2.174	-2.47742	0.0404215
tr|K7KUV3|K7KUV3_SOYBN Uncharacterized protein OS=Glycine max GN=LOC100305929 PE=3 SV=1	genomic	standard	65.582	56.518	-0.214589	0.0404088
tr|I1JDS7|I1JDS7_SOYBN Uncharacterized protein OS=Glycine max GN=LOC100791229 PE=4 SV=1	genomic	standard	67.599	25.65	-1.39804	0.0403989
tr|K7LWJ0|K7LWJ0_SOYBN Uncharacterized protein OS=Glycine max GN=LOC100817531 PE=4 SV=1	genomic	standard	3.027	6.956	1.20037	0.0403984
tr|A0A151U9I9|A0A151U9I9_CAJCA Uncharacterized protein OS=Cajanus cajan GN=KK1_020117 PE=4 SV=1	genomic	standard	4.036	0	#VALUE!	0.0403837
tr|I1LSK3|I1LSK3_SOYBN Uncharacterized protein OS=Glycine max GN=LOC100820538 PE=4 SV=1	genomic	standard	28.251	6.956	-2.02197	0.0403829
tr|I1KGF5|I1KGF5_SOYBN Uncharacterized protein OS=Glycine max GN=LOC100813322 PE=4 SV=1	genomic	standard	18.161	4.348	-2.06242	0.0403487
tr|I1MRQ7|I1MRQ7_SOYBN Uncharacterized protein OS=Glycine max GN=LOC100819232 PE=4 SV=2	genomic	standard	28.251	29.998	0.0865644	0.0403222
Putative uncharacterized protein [Source:UniProtKB/TrEMBL;Acc:C6SZ54]	genomic	standard	30.268	31.302	0.0484615	0.0403168
tr|K7KAK1|K7KAK1_SOYBN Uncharacterized protein OS=Glycine max GN=LOC100794223 PE=4 SV=1	genomic	standard	93.832	81.734	-0.199144	0.0403025
tr|I1JF25|I1JF25_SOYBN Uncharacterized protein OS=Glycine max GN=LOC100820311 PE=4 SV=1	genomic	standard	0	1.739	#VALUE!	0.040288
Uncharacterized protein family (UPF0016) [Source:Projected from Arabidopsis thaliana (AT4G13590) TAIR;Acc:AT4G13590]	genomic	standard	14.125	2.609	-2.43668	0.0402833
tr|I1MVY6|I1MVY6_SOYBN Uncharacterized protein OS=Glycine max GN=LOC100819775 PE=4 SV=2	genomic	standard	0	2.174	#VALUE!	0.0402601
Ribosomal protein L12/ ATP-dependent Clp protease adaptor protein ClpS family protein [Source:Projected from Arabidopsis thaliana (AT4G37660) TAIR;Acc:AT4G37660]	genomic	standard	8.072	12.173	0.592687	0.0402501
tr|K7MEH7|K7MEH7_SOYBN Uncharacterized protein OS=Glycine max GN=GLYMA_16G009200 PE=4 SV=1	genomic	standard	2.018	6.087	1.59281	0.0402191
tr|I1LXL6|I1LXL6_SOYBN Uncharacterized protein OS=Glycine max GN=GLYMA_13G005100 PE=4 SV=1	genomic	standard	3.027	6.956	1.20037	0.040205
Adenosine 5'-phosphosulfate reductase [Source:UniProtKB/TrEMBL;Acc:Q8W1A1]	genomic	standard	176.566	154.772	-0.190063	0.0401993
tr|I1MQQ0|I1MQQ0_SOYBN Uncharacterized protein OS=Glycine max GN=LOC100792419 PE=4 SV=1	genomic	standard	29.259	30.433	0.0567561	0.0401461
tr|K7KMP3|K7KMP3_SOYBN Uncharacterized protein OS=Glycine max GN=LOC100500560 PE=4 SV=1	genomic	standard	6.054	0.435	-3.7988	0.0401126
50S ribosomal protein L35 [Source:UniProtKB/TrEMBL;Acc:I1MSZ5]	genomic	standard	66.591	59.996	-0.150461	0.0401118
tr|I1MWQ0|I1MWQ0_SOYBN Uncharacterized protein OS=Glycine max GN=LOC100813910 PE=4 SV=1	genomic	standard	0	3.043	#VALUE!	0.0400973
tr|A0A0R0K168|A0A0R0K168_SOYBN Uncharacterized protein OS=Glycine max GN=GLYMA_05G247000 PE=4 SV=1	genomic	standard	9.081	12.608	0.473416	0.0400481
tr|K7MI21|K7MI21_SOYBN Uncharacterized protein OS=Glycine max GN=LOC100806399 PE=4 SV=1	genomic	standard	32.286	9.999	-1.69105	0.0399667
tr|I1KQ06|I1KQ06_SOYBN Uncharacterized protein OS=Glycine max GN=LOC100801952 PE=3 SV=1	genomic	standard	17.152	3.913	-2.13203	0.0398881
tr|A0A151UBL8|A0A151UBL8_CAJCA CCR4-NOT transcription complex subunit 1 OS=Cajanus cajan GN=KK1_020926 PE=4 SV=1	genomic	standard	15.134	18.694	0.304782	0.039888
tr|K7LGN1|K7LGN1_SOYBN Uncharacterized protein OS=Glycine max PE=4 SV=1	genomic	standard	17.152	28.694	0.742372	0.0398691
Auxin response factor [Source:UniProtKB/TrEMBL;Acc:I1M054]	genomic	standard	3.027	6.956	1.20037	0.0398229
Putative uncharacterized protein [Source:UniProtKB/TrEMBL;Acc:C6T414]	genomic	standard	20.179	4.782	-2.07717	0.0398104
tr|I1J9B5|I1J9B5_SOYBN Uncharacterized protein OS=Glycine max GN=LOC100804268 PE=3 SV=2	genomic	standard	3.027	0	#VALUE!	0.039792
tr|I1K6T6|I1K6T6_SOYBN Uncharacterized protein OS=Glycine max GN=LOC100817017 PE=4 SV=1	genomic	standard	26.233	26.955	0.0391701	0.0397034
Kunitz trypsin protease inhibitor [Source:UniProtKB/TrEMBL;Acc:B1ACD5]	genomic	standard	15.134	42.606	1.49326	0.039702
Putative uncharacterized protein [Source:UniProtKB/TrEMBL;Acc:C6TEJ4]	genomic	standard	56.501	54.779	-0.0446535	0.0396515
tr|A0A0R0J5P7|A0A0R0J5P7_SOYBN Uncharacterized protein OS=Glycine max GN=GLYMA_07G049400 PE=4 SV=1	genomic	standard	104.931	93.037	-0.173564	0.0396492
tr|I1JQ64|I1JQ64_SOYBN Uncharacterized protein OS=Glycine max GN=LOC100788969 PE=4 SV=1	genomic	standard	0	3.043	#VALUE!	0.0396442
tr|I1JML1|I1JML1_SOYBN Uncharacterized protein OS=Glycine max GN=LOC100780778 PE=3 SV=1	genomic	standard	62.555	22.607	-1.46836	0.0396162
tr|I1KH92|I1KH92_SOYBN Uncharacterized protein OS=Glycine max GN=LOC100800857 PE=4 SV=1	genomic	standard	23.206	25.65	0.144461	0.0396096
Putative uncharacterized protein [Source:UniProtKB/TrEMBL;Acc:Q8LJS0]	genomic	standard	45.403	14.782	-1.61895	0.0395847
tr|I1J9N5|I1J9N5_SOYBN Uncharacterized protein OS=Glycine max GN=LOC100795594 PE=4 SV=1	genomic	standard	64.573	23.911	-1.43326	0.0395648
tr|I1NA64|I1NA64_SOYBN Uncharacterized protein OS=Glycine max GN=LOC100800080 PE=4 SV=1	genomic	standard	1.009	4.782	2.24469	0.0395644
tr|K7K859|K7K859_SOYBN Uncharacterized protein OS=Glycine max GN=LOC100811786 PE=4 SV=1	genomic	standard	1.009	4.348	2.10743	0.0395609
tr|I1MIA8|I1MIA8_SOYBN Uncharacterized protein OS=Glycine max GN=LOC100800510 PE=4 SV=1	genomic	standard	31.277	33.041	0.0791552	0.0395034
tr|I1MV04|I1MV04_SOYBN Uncharacterized protein OS=Glycine max GN=LOC100805159 PE=4 SV=1	genomic	standard	88.787	30.868	-1.52424	0.0394927
S-adenosylmethionine decarboxylase proenzyme [Source:UniProtKB/TrEMBL;Acc:A0A0R0IXT4]	genomic	standard	54.483	19.129	-1.51004	0.0394605
tr|I1NDE6|I1NDE6_SOYBN Uncharacterized protein OS=Glycine max GN=LOC100808100 PE=4 SV=1	genomic	standard	5.045	8.695	0.785332	0.0394263
Pyruvate dehydrogenase E1 component subunit alpha [Source:UniProtKB/TrEMBL;Acc:I1KXM1]	genomic	standard	10.089	13.477	0.417716	0.0394251
tr|I1NI99|I1NI99_SOYBN Uncharacterized protein OS=Glycine max GN=LOC100808627 PE=4 SV=1	genomic	standard	108.966	44.78	-1.28295	0.0393632
tr|I1MD93|I1MD93_SOYBN Uncharacterized protein OS=Glycine max GN=LOC100806368 PE=4 SV=1	genomic	standard	35.313	42.171	0.256052	0.039308
tr|I1JGV5|I1JGV5_SOYBN Uncharacterized protein OS=Glycine max GN=LOC100306272 PE=4 SV=1	genomic	standard	45.403	15.216	-1.5772	0.0393074
Peroxidase [Source:UniProtKB/TrEMBL;Acc:K7MB32]	genomic	standard	14.125	22.172	0.650488	0.0392943
tr|K7KWZ9|K7KWZ9_SOYBN Uncharacterized protein OS=Glycine max PE=4 SV=1	genomic	standard	3.027	6.956	1.20037	0.0392878
tr|I1MBN4|I1MBN4_SOYBN Uncharacterized protein OS=Glycine max GN=LOC100527191 PE=4 SV=1	genomic	standard	87.778	33.041	-1.4096	0.0392839
tr|I1NHC9|I1NHC9_SOYBN Uncharacterized protein OS=Glycine max GN=LOC100805783 PE=4 SV=1	genomic	standard	3.027	6.087	1.00784	0.0392747
tr|K7K4Y8|K7K4Y8_SOYBN Uncharacterized protein OS=Glycine max GN=LOC100809770 PE=4 SV=1	genomic	standard	9.081	1.304	-2.79991	0.0392693
tr|K7N0H2|K7N0H2_SOYBN Uncharacterized protein OS=Glycine max GN=LOC100809845 PE=4 SV=1	genomic	standard	8.072	0.87	-3.21384	0.0391906
tr|A0A151TI68|A0A151TI68_CAJCA Zinc finger protein MAGPIE OS=Cajanus cajan GN=KK1_013040 PE=4 SV=1	genomic	standard	25.224	26.52	0.0722837	0.0391817
tr|I1LGZ0|I1LGZ0_SOYBN Uncharacterized protein OS=Glycine max GN=LOC100784375 PE=4 SV=1	genomic	standard	8.072	0.87	-3.21384	0.039164
Tubulin beta chain [Source:UniProtKB/TrEMBL;Acc:I1MG61]	genomic	standard	11.098	14.782	0.413542	0.0391173
tr|I1L4K5|I1L4K5_SOYBN Uncharacterized protein OS=Glycine max GN=LOC100306620 PE=4 SV=1	genomic	standard	184.637	152.599	-0.274946	0.0390707
tr|I1JEL0|I1JEL0_SOYBN Uncharacterized protein OS=Glycine max GN=LOC100817116 PE=4 SV=2	genomic	standard	0	1.739	#VALUE!	0.0390521
tr|I1MEM7|I1MEM7_SOYBN Uncharacterized protein OS=Glycine max GN=LOC100775897 PE=4 SV=1	genomic	standard	3.027	0	#VALUE!	0.0389784
tr|A0A1S3U3G6|A0A1S3U3G6_VIGRR heavy metal-associated isoprenylated plant protein 26 OS=Vigna radiata var. radiata GN=LOC106761522 PE=4 SV=1	genomic	standard	106.948	38.693	-1.46677	0.0389543
Phospholipid-transporting ATPase [Source:UniProtKB/TrEMBL;Acc:K7MTT9]	genomic	standard	16.143	19.999	0.309019	0.0389465
tr|I1MPD2|I1MPD2_SOYBN Uncharacterized protein OS=Glycine max GN=LOC100817952 PE=4 SV=1	genomic	standard	1.009	3.913	1.95535	0.0389345
tr|I1M375|I1M375_SOYBN Uncharacterized protein OS=Glycine max GN=LOC100819875 PE=4 SV=1	genomic	standard	27.242	28.694	0.0749165	0.0389179
tr|K7LZS9|K7LZS9_SOYBN Uncharacterized protein OS=Glycine max PE=4 SV=1	genomic	standard	6.054	0.435	-3.7988	0.0389091
tr|K7K7H2|K7K7H2_SOYBN Uncharacterized protein OS=Glycine max GN=LOC100813930 PE=4 SV=1	genomic	standard	11.098	18.694	0.752276	0.0388593
tr|I1J5F5|I1J5F5_SOYBN Uncharacterized protein OS=Glycine max GN=LOC100808017 PE=4 SV=1	genomic	standard	11.098	1.739	-2.67397	0.0388534
tr|I1JDW7|I1JDW7_SOYBN Uncharacterized protein OS=Glycine max GN=LOC100801107 PE=4 SV=1	genomic	standard	92.823	33.476	-1.47136	0.0388077
tr|K7MSD5|K7MSD5_SOYBN Uncharacterized protein OS=Glycine max GN=LOC100813568 PE=4 SV=1 #or# tr|K7MSD6|K7MSD6_SOYBN Uncharacterized protein OS=Glycine max PE=4 SV=1 #or# tr|K7MSD7|K7MSD7_SOYBN Uncharacterized protein OS=Glycine max GN=GLYMA_18G149400 PE=4 SV=1	genomic	standard	3.027	0	#VALUE!	0.0387799
tr|I1ME53|I1ME53_SOYBN Uncharacterized protein OS=Glycine max GN=LOC100805116 PE=3 SV=1	genomic	standard	127.127	19.999	-2.66827	0.0387604
tr|A0A0R0HBE2|A0A0R0HBE2_SOYBN Uncharacterized protein OS=Glycine max GN=GLYMA_12G078700 PE=4 SV=1	genomic	standard	3.027	0	#VALUE!	0.0387426
tr|I1KGY9|I1KGY9_SOYBN Uncharacterized protein OS=Glycine max GN=LOC100783744 PE=4 SV=1	genomic	standard	0	2.609	#VALUE!	0.038732
tr|I1MSX9|I1MSX9_SOYBN Uncharacterized protein OS=Glycine max GN=LOC100818861 PE=4 SV=1	genomic	standard	28.251	35.215	0.317888	0.0387312
tr|A0A0R0LCL4|A0A0R0LCL4_SOYBN Uncharacterized protein OS=Glycine max GN=LOC100816377 PE=3 SV=1	genomic	standard	9.081	13.477	0.569576	0.0387129
tr|K7MAJ5|K7MAJ5_SOYBN Uncharacterized protein OS=Glycine max GN=LOC100813508 PE=3 SV=1	genomic	standard	3.027	0	#VALUE!	0.0387067
tr|A0A0R0KHW8|A0A0R0KHW8_SOYBN Uncharacterized protein OS=Glycine max GN=GLYMA_03G118200 PE=4 SV=1	genomic	standard	0	1.739	#VALUE!	0.0387052
Delta-aminolevulinic acid dehydratase [Source:UniProtKB/TrEMBL;Acc:I1KAC1]	genomic	standard	3.027	7.391	1.28788	0.0386906
tr|I1NH18|I1NH18_SOYBN Uncharacterized protein OS=Glycine max GN=LOC100815943 PE=3 SV=1	genomic	standard	144.279	127.818	-0.17477	0.0386796
tr|K7M0I2|K7M0I2_SOYBN Uncharacterized protein OS=Glycine max GN=GLYMA_13G187300 PE=4 SV=1	genomic	standard	11.098	1.739	-2.67397	0.0386603
tr|I1LGL5|I1LGL5_SOYBN Uncharacterized protein OS=Glycine max GN=LOC100804156 PE=4 SV=1	genomic	standard	1.009	4.348	2.10743	0.038637
tr|I1MDV1|I1MDV1_SOYBN Uncharacterized protein OS=Glycine max GN=LOC100800522 PE=3 SV=1	genomic	standard	8.072	11.738	0.540189	0.0386338
tr|I1NAR3|I1NAR3_SOYBN Uncharacterized protein OS=Glycine max GN=LOC100802393 PE=4 SV=1	genomic	standard	6.054	0.435	-3.7988	0.0385967
tr|I1MC99|I1MC99_SOYBN Uncharacterized protein OS=Glycine max GN=LOC100779803 PE=4 SV=1	genomic	standard	21.188	5.217	-2.02196	0.0385725
Putative uncharacterized protein [Source:UniProtKB/TrEMBL;Acc:C6TEF1]	genomic	standard	27.242	7.391	-1.88199	0.0385439
tr|K7LJN7|K7LJN7_SOYBN Uncharacterized protein OS=Glycine max GN=LOC100815690 PE=3 SV=1	genomic	standard	9.081	1.304	-2.79991	0.0384686
tr|K7MBP3|K7MBP3_SOYBN Uncharacterized protein OS=Glycine max PE=4 SV=1	genomic	standard	12.107	2.174	-2.47742	0.0384544
tr|K7LE13|K7LE13_SOYBN Uncharacterized protein OS=Glycine max GN=LOC100795069 PE=4 SV=1	genomic	standard	0	2.609	#VALUE!	0.0384512
tr|I1KYM3|I1KYM3_SOYBN Uncharacterized protein OS=Glycine max GN=LOC100817955 PE=4 SV=1	genomic	standard	56.501	19.999	-1.49835	0.0384499
tr|K7M943|K7M943_SOYBN Uncharacterized protein OS=Glycine max PE=3 SV=1	genomic	standard	0	3.043	#VALUE!	0.0384482
Carboxypeptidase [Source:UniProtKB/TrEMBL;Acc:I1LRA7]	genomic	standard	5.045	9.13	0.855761	0.0384254
tr|I1N0U5|I1N0U5_SOYBN Uncharacterized protein OS=Glycine max GN=GLYMA_18G103900 PE=4 SV=1	genomic	standard	1.009	3.913	1.95535	0.0384252
tr|K7LHH2|K7LHH2_SOYBN Uncharacterized protein OS=Glycine max GN=GLYMA_10G048700 PE=4 SV=1	genomic	standard	4.036	7.826	0.955349	0.0384158
tr|I1NFG4|I1NFG4_SOYBN Uncharacterized protein OS=Glycine max GN=LOC100527757 PE=4 SV=1	genomic	standard	20.179	22.172	0.135884	0.038388
Catalase-1/2 [Source:UniProtKB/Swiss-Prot;Acc:P29756]	genomic	standard	74.662	25.65	-1.54142	0.0383575
tr|I1K9W9|I1K9W9_SOYBN Uncharacterized protein OS=Glycine max GN=LOC100794117 PE=4 SV=1	genomic	standard	10.089	14.782	0.551058	0.0382923
tr|A0A1S3EAS9|A0A1S3EAS9_CICAR uncharacterized protein LOC101514376 OS=Cicer arietinum GN=LOC101514376 PE=4 SV=1	genomic	standard	24.215	29.563	0.287892	0.0382772
tr|K7MPV9|K7MPV9_SOYBN Uncharacterized protein OS=Glycine max GN=LOC100306180 PE=4 SV=1	genomic	standard	2.018	5.652	1.48584	0.0382764
tr|A0A0R0HMT6|A0A0R0HMT6_SOYBN Uncharacterized protein OS=Glycine max GN=GLYMA_10G013400 PE=4 SV=1	genomic	standard	8.072	13.043	0.692278	0.03825
tr|I1L3E3|I1L3E3_SOYBN Uncharacterized protein OS=Glycine max GN=LOC100790513 PE=4 SV=1	genomic	standard	13.116	2.609	-2.32976	0.038244
tr|K7MTB8|K7MTB8_SOYBN Uncharacterized protein OS=Glycine max GN=GLYMA_18G192400 PE=4 SV=1	genomic	standard	15.134	3.043	-2.31423	0.0382024
tr|A0A0R0G4A9|A0A0R0G4A9_SOYBN Uncharacterized protein OS=Glycine max GN=LOC100815807 PE=4 SV=1	genomic	standard	0	1.739	#VALUE!	0.0381985
Protein DETOXIFICATION [Source:UniProtKB/TrEMBL;Acc:I1LVD7]	genomic	standard	0	2.174	#VALUE!	0.0381716
tr|A0A0R0K0U9|A0A0R0K0U9_SOYBN Uncharacterized protein OS=Glycine max GN=SB100 PE=3 SV=1	genomic	standard	9.081	1.304	-2.79991	0.0381677
tr|Q0PJI3|Q0PJI3_SOYBN MYB transcription factor MYB139 OS=Glycine max GN=MYB139 PE=2 SV=1	genomic	standard	52.465	52.17	-0.00813487	0.0381591
MYB/HD-like transcription factor [Source:UniProtKB/TrEMBL;Acc:K7MT37]	genomic	standard	1.009	4.782	2.24469	0.0381315
tr|I1J6N9|I1J6N9_SOYBN Uncharacterized protein OS=Glycine max PE=4 SV=1	genomic	standard	1.009	4.348	2.10743	0.038124
Putative uncharacterized protein [Source:UniProtKB/TrEMBL;Acc:C6TK17]	genomic	standard	40.358	11.738	-1.78167	0.0380853
tr|A0A151TPN0|A0A151TPN0_CAJCA DNA repair protein rhp54 (Fragment) OS=Cajanus cajan GN=KK1_022675 PE=4 SV=1	genomic	standard	4.036	0	#VALUE!	0.0380644
tr|I1M274|I1M274_SOYBN Uncharacterized protein OS=Glycine max GN=GLYMA_13G241200 PE=3 SV=2	genomic	standard	0	2.174	#VALUE!	0.0380311
Rhomboid-like protein [Source:UniProtKB/TrEMBL;Acc:I1LDT9]	genomic	standard	4.036	8.26	1.03322	0.0380241
Putative uncharacterized protein [Source:UniProtKB/TrEMBL;Acc:C6SXW3]	genomic	standard	12.107	2.174	-2.47742	0.0379954
tr|I1ND82|I1ND82_SOYBN Uncharacterized protein OS=Glycine max GN=LOC100779573 PE=4 SV=1	genomic	standard	11.098	15.651	0.495955	0.0379859
tr|I1MW58|I1MW58_SOYBN Uncharacterized protein OS=Glycine max PE=4 SV=1	genomic	standard	422.749	693.867	0.714858	0.0379711
tr|A0A151R688|A0A151R688_CAJCA Uncharacterized protein OS=Cajanus cajan GN=KK1_040720 PE=3 SV=1	genomic	standard	582.163	521.27	-0.159392	0.0379627
tr|A0A151RYH0|A0A151RYH0_CAJCA DEAD-box ATP-dependent RNA helicase 24 OS=Cajanus cajan GN=KK1_030784 PE=3 SV=1	genomic	standard	56.501	19.999	-1.49835	0.0379429
Proteinase inhibitor, propeptide [Source:Projected from Arabidopsis thaliana (AT1G71950) TAIR;Acc:AT1G71950]	genomic	standard	165.467	68.256	-1.27752	0.0379299
tr|I1N1V4|I1N1V4_SOYBN Uncharacterized protein OS=Glycine max GN=LOC100817824 PE=4 SV=1	genomic	standard	21.188	4.782	-2.14756	0.0379047
tr|K7M366|K7M366_SOYBN Uncharacterized protein OS=Glycine max GN=LOC100814005 PE=4 SV=1	genomic	standard	6.054	0.435	-3.7988	0.037901
Putative uncharacterized protein [Source:UniProtKB/TrEMBL;Acc:C6SVA8]	genomic	standard	19.17	23.477	0.292398	0.0378878
Putative uncharacterized protein [Source:UniProtKB/TrEMBL;Acc:C6T970]	genomic	standard	5.045	10.434	1.04837	0.0378873
Putative uncharacterized protein [Source:UniProtKB/TrEMBL;Acc:C6TEH0]	genomic	standard	128.136	111.297	-0.203261	0.0378388
tr|I1LWK4|I1LWK4_SOYBN Uncharacterized protein OS=Glycine max GN=LOC100814730 PE=4 SV=1	genomic	standard	46.412	51.301	0.144489	0.0377237
tr|I1LL78|I1LL78_SOYBN Uncharacterized protein OS=Glycine max GN=LOC100796897 PE=4 SV=1	genomic	standard	0	2.174	#VALUE!	0.0377225
tr|K7MM14|K7MM14_SOYBN Uncharacterized protein OS=Glycine max GN=GLYMA_17G166300 PE=4 SV=1	genomic	standard	0	2.174	#VALUE!	0.0377225
tr|I1N7U8|I1N7U8_SOYBN Uncharacterized protein OS=Glycine max GN=LOC100801859 PE=4 SV=1	genomic	standard	16.143	3.478	-2.21458	0.0377059
tr|K7KQW8|K7KQW8_SOYBN Uncharacterized protein OS=Glycine max GN=LOC100792363 PE=3 SV=1	genomic	standard	17.152	19.999	0.221551	0.0377007
tr|I1J8Z0|I1J8Z0_SOYBN Uncharacterized protein OS=Glycine max GN=LOC100813717 PE=4 SV=1	genomic	standard	5.045	0	#VALUE!	0.0376957
tr|I1JHK3|I1JHK3_SOYBN Uncharacterized protein OS=Glycine max GN=LOC100305965 PE=4 SV=1	genomic	standard	12.107	1.739	-2.79951	0.0376687
tr|K7KCB8|K7KCB8_SOYBN Uncharacterized protein OS=Glycine max GN=GLYMA_03G020700 PE=4 SV=1	genomic	standard	4.036	8.26	1.03322	0.0376576
tr|K7KFT3|K7KFT3_SOYBN Uncharacterized protein OS=Glycine max PE=4 SV=1	genomic	standard	3.027	0	#VALUE!	0.0376531
Putative uncharacterized protein [Source:UniProtKB/TrEMBL;Acc:C6T2S9]	genomic	standard	11.098	14.782	0.413542	0.0376507
tr|K7MV42|K7MV42_SOYBN Uncharacterized protein OS=Glycine max GN=LOC100796345 PE=4 SV=1	genomic	standard	34.304	36.954	0.107354	0.037649
tr|I1L4C8|I1L4C8_SOYBN Uncharacterized protein OS=Glycine max GN=LOC100780556 PE=4 SV=1	genomic	standard	7.063	11.738	0.732834	0.0375992
tr|K7LCN0|K7LCN0_SOYBN Uncharacterized protein OS=Glycine max GN=LOC100786602 PE=4 SV=1	genomic	standard	16.143	3.478	-2.21458	0.0375708
tr|K7K178|K7K178_SOYBN Uncharacterized protein OS=Glycine max GN=LOC100812828 PE=4 SV=1	genomic	standard	1.009	5.217	2.37029	0.0375354
Putative uncharacterized protein [Source:UniProtKB/TrEMBL;Acc:C6SV76]	genomic	standard	7.063	11.738	0.732834	0.0375294
tr|A0A0R0FPN6|A0A0R0FPN6_SOYBN Uncharacterized protein OS=Glycine max GN=GLYMA_17G170600 PE=4 SV=1	genomic	standard	1.009	3.478	1.78533	0.0375232
Protein of unknown function (DUF2930) [Source:Projected from Arabidopsis thaliana (AT5G52110) TAIR;Acc:AT5G52110]	genomic	standard	10.089	14.347	0.507966	0.0375148
Sulfhydryl oxidase [Source:UniProtKB/TrEMBL;Acc:I1NFT7]	genomic	standard	5.045	9.999	0.98693	0.0374964
RNAligase [Source:Projected from Arabidopsis thaliana (AT1G07910) TAIR;Acc:AT1G07910]	genomic	standard	12.107	2.174	-2.47742	0.0374808
tr|I1L5P2|I1L5P2_SOYBN Uncharacterized protein OS=Glycine max GN=LOC100813189 PE=4 SV=2	genomic	standard	0	2.609	#VALUE!	0.0374653
Acetolactate synthase [Source:UniProtKB/TrEMBL;Acc:I1KC25]	genomic	standard	120.065	101.298	-0.24521	0.0374483
tr|K7LQ96|K7LQ96_SOYBN Uncharacterized protein OS=Glycine max GN=LOC100804340 PE=4 SV=1 #or# tr|K7LTQ7|K7LTQ7_SOYBN Uncharacterized protein OS=Glycine max GN=GLYMA_12G083400 PE=4 SV=1	genomic	standard	3.027	0	#VALUE!	0.0373799
tr|C6TE48|C6TE48_SOYBN Putative uncharacterized protein OS=Glycine max PE=2 SV=1	genomic	standard	0	2.609	#VALUE!	0.0373554
tr|I1MZM7|I1MZM7_SOYBN Uncharacterized protein OS=Glycine max GN=LOC100807863 PE=4 SV=2	genomic	standard	11.098	14.782	0.413542	0.0373374
tr|I1MX49|I1MX49_SOYBN Uncharacterized protein OS=Glycine max GN=LOC100808892 PE=3 SV=1	genomic	standard	3.027	6.521	1.1072	0.0373286
tr|I1M7A0|I1M7A0_SOYBN Uncharacterized protein OS=Glycine max GN=LOC100780505 PE=4 SV=2	genomic	standard	7.063	11.304	0.67848	0.0373263
tr|A0A0L9VIC3|A0A0L9VIC3_PHAAN Uncharacterized protein OS=Phaseolus angularis GN=LR48_Vigan10g054400 PE=4 SV=1	genomic	standard	13.116	2.174	-2.5929	0.0373012
tr|I1KAV6|I1KAV6_SOYBN Uncharacterized protein OS=Glycine max GN=LOC100817209 PE=4 SV=2	genomic	standard	0	2.609	#VALUE!	0.0372067
tr|K7MEB0|K7MEB0_SOYBN Uncharacterized protein OS=Glycine max PE=4 SV=1	genomic	standard	0	2.174	#VALUE!	0.0371597
tr|A0A151SQY8|A0A151SQY8_CAJCA Alpha,alpha-trehalose-phosphate synthase [UDP-forming] 1 OS=Cajanus cajan GN=KK1_003420 PE=4 SV=1	genomic	standard	5.045	9.999	0.98693	0.037147
tr|A0A0R0EXP2|A0A0R0EXP2_SOYBN Uncharacterized protein OS=Glycine max GN=GLYMA_19G138200 PE=4 SV=1	genomic	standard	0	3.043	#VALUE!	0.0371458
tr|I1MG08|I1MG08_SOYBN Uncharacterized protein OS=Glycine max GN=LOC100785701 PE=3 SV=1	genomic	standard	23.206	27.39	0.239151	0.0371452
tr|I1JQ55|I1JQ55_SOYBN Uncharacterized protein OS=Glycine max GN=LOC100527875 PE=4 SV=1	genomic	standard	5.045	0	#VALUE!	0.0371012
tr|K7LI79|K7LI79_SOYBN Uncharacterized protein OS=Glycine max GN=LOC100305919 PE=4 SV=1	genomic	standard	97.868	86.951	-0.170635	0.0370929
tr|A0A0R0G6E6|A0A0R0G6E6_SOYBN Uncharacterized protein OS=Glycine max GN=GLYMA_15G268400 PE=3 SV=1	genomic	standard	0	3.043	#VALUE!	0.037089
uncharacterized	genomic	standard	8.072	13.043	0.692278	0.0370852
tr|I1MBY3|I1MBY3_SOYBN Uncharacterized protein OS=Glycine max GN=LOC100810271 PE=4 SV=1	genomic	standard	38.34	12.173	-1.65517	0.037075
tr|I1KQE3|I1KQE3_SOYBN Uncharacterized protein OS=Glycine max GN=LOC100816874 PE=3 SV=1	genomic	standard	46.412	42.606	-0.123441	0.0370671
tr|I1LK04|I1LK04_SOYBN Uncharacterized protein OS=Glycine max GN=LOC100807005 PE=4 SV=1	genomic	standard	8.072	0.87	-3.21384	0.0370244
Lipoxygenase [Source:UniProtKB/TrEMBL;Acc:I1LJS6]	genomic	standard	78.698	74.778	-0.0737131	0.0370075
tr|I1KRW9|I1KRW9_SOYBN Uncharacterized protein OS=Glycine max GN=LOC100804600 PE=4 SV=1	genomic	standard	3.027	0	#VALUE!	0.0369899
tr|I1JTS5|I1JTS5_SOYBN Uncharacterized protein OS=Glycine max GN=LOC100794286 PE=4 SV=2	genomic	standard	0	2.609	#VALUE!	0.036979
tr|I1N972|I1N972_SOYBN Uncharacterized protein OS=Glycine max GN=LOC100802911 PE=4 SV=1	genomic	standard	3.027	6.521	1.1072	0.0369469
tr|I1LN00|I1LN00_SOYBN Uncharacterized protein OS=Glycine max GN=LOC100779190 PE=4 SV=1	genomic	standard	26.233	7.391	-1.82754	0.0369404
Plastid division regulator MinE [Source:UniProtKB/TrEMBL;Acc:Q45RR9]	genomic	standard	13.116	2.174	-2.5929	0.0368878
Putative uncharacterized protein [Source:UniProtKB/TrEMBL;Acc:C6TI75]	genomic	standard	5.045	8.695	0.785332	0.0368327
tr|I1L8I5|I1L8I5_SOYBN Uncharacterized protein OS=Glycine max GN=LOC100802550 PE=3 SV=1	genomic	standard	9.081	12.608	0.473416	0.0368266
tr|I1M4Z2|I1M4Z2_SOYBN Uncharacterized protein OS=Glycine max GN=LOC100795010 PE=4 SV=1	genomic	standard	24.215	6.087	-1.9921	0.0368266
tr|K7LR91|K7LR91_SOYBN Uncharacterized protein OS=Glycine max GN=LOC100808936 PE=4 SV=1	genomic	standard	0	1.304	#VALUE!	0.0368015
tr|A0A0B2RR36|A0A0B2RR36_GLYSO Phospholipase A1-IIdelta OS=Glycine soja GN=glysoja_035877 PE=4 SV=1	genomic	standard	13.116	17.825	0.442574	0.036781
Secretory carrier-associated membrane protein [Source:UniProtKB/TrEMBL;Acc:I1KLE7]	genomic	standard	18.161	3.913	-2.2145	0.0367711
Late embryogenesis abundant protein (LEA) family protein [Source:Projected from Arabidopsis thaliana (AT3G62580) TAIR;Acc:AT3G62580]	genomic	standard	130.154	48.258	-1.43138	0.0367135
Phospholipase D [Source:UniProtKB/TrEMBL;Acc:I1JA23]	genomic	standard	4.036	8.26	1.03322	0.0367098
CAMV movement protein interacting protein 7 [Source:Projected from Arabidopsis thaliana (AT1G04260) TAIR;Acc:AT1G04260]	genomic	standard	1.009	4.348	2.10743	0.0367038
tr|I1L037|I1L037_SOYBN Uncharacterized protein OS=Glycine max GN=LOC100305641 PE=4 SV=1	genomic	standard	78.698	30.433	-1.37069	0.0366887
tr|K7MZL7|K7MZL7_SOYBN Uncharacterized protein OS=Glycine max GN=GLYMA_19G218900 PE=4 SV=1	genomic	standard	1.009	5.217	2.37029	0.0366701
Peroxidase [Source:UniProtKB/TrEMBL;Acc:I1MBI9]	genomic	standard	0	2.174	#VALUE!	0.0366567
tr|K7K8Z6|K7K8Z6_SOYBN Uncharacterized protein OS=Glycine max GN=LOC100807496 PE=4 SV=1	genomic	standard	10.089	16.521	0.711518	0.0365957
Raffinose synthase family protein [Source:Projected from Arabidopsis thaliana (AT5G40390) TAIR;Acc:AT5G40390]	genomic	standard	45.403	13.912	-1.70646	0.0365566
tr|I1LUF0|I1LUF0_SOYBN Uncharacterized protein OS=Glycine max GN=LOC100777979 PE=3 SV=1	genomic	standard	46.412	46.953	0.0167195	0.0365436
tr|I1JYF7|I1JYF7_SOYBN Uncharacterized protein OS=Glycine max GN=LOC100776545 PE=4 SV=1	genomic	standard	4.036	7.826	0.955349	0.0365304
tr|I1L340|I1L340_SOYBN Uncharacterized protein OS=Glycine max GN=LOC100817630 PE=4 SV=1	genomic	standard	38.34	40.432	0.0766472	0.0365156
Mannosyltransferase [Source:UniProtKB/TrEMBL;Acc:I1KJF5]	genomic	standard	3.027	0	#VALUE!	0.0364999
tr|A0A0B2STU4|A0A0B2STU4_GLYSO Uncharacterized protein OS=Glycine soja GN=glysoja_007934 PE=4 SV=1	genomic	standard	3.027	0	#VALUE!	0.0364999
tr|I1K4F8|I1K4F8_SOYBN Uncharacterized protein OS=Glycine max GN=LOC100785650 PE=4 SV=1	genomic	standard	1.009	4.782	2.24469	0.0364879
Histone H2A [Source:UniProtKB/TrEMBL;Acc:A0A0R0KK01]	genomic	standard	297.639	105.645	-1.49434	0.0364526
tr|I1MVD8|I1MVD8_SOYBN Uncharacterized protein OS=Glycine max GN=LOC100780207 PE=4 SV=2	genomic	standard	45.403	43.041	-0.077076	0.0364331
Probable bifunctional methylthioribulose-1-phosphate dehydratase/enolase-phosphatase E1 [Source:UniProtKB/TrEMBL;Acc:I1LV18]	genomic	standard	39.349	11.738	-1.74514	0.0364243
tr|I1MDC4|I1MDC4_SOYBN Uncharacterized protein OS=Glycine max GN=LOC100776079 PE=4 SV=2	genomic	standard	4.036	8.26	1.03322	0.0363615
tr|I1KTD3|I1KTD3_SOYBN Uncharacterized protein OS=Glycine max GN=LOC100802492 PE=3 SV=2	genomic	standard	0	2.609	#VALUE!	0.0363535
tr|K7KSU9|K7KSU9_SOYBN Uncharacterized protein OS=Glycine max GN=LOC100815978 PE=4 SV=1	genomic	standard	11.098	1.739	-2.67397	0.0363496
tr|K7LST4|K7LST4_SOYBN Uncharacterized protein OS=Glycine max GN=LOC100802252 PE=4 SV=1	genomic	standard	14.125	2.609	-2.43668	0.0363436
tr|K7LC17|K7LC17_SOYBN Uncharacterized protein OS=Glycine max GN=LOC100780386 PE=4 SV=1	genomic	standard	0	3.043	#VALUE!	0.0363097
tr|A0A0R0GHD3|A0A0R0GHD3_SOYBN Uncharacterized protein OS=Glycine max GN=GLYMA_13G021500 PE=4 SV=1 #or# tr|K7LYK5|K7LYK5_SOYBN Uncharacterized protein OS=Glycine max PE=4 SV=1	genomic	standard	56.501	133.035	1.23546	0.0362833
tr|I1ND63|I1ND63_SOYBN Uncharacterized protein OS=Glycine max GN=LOC100796207 PE=4 SV=1	genomic	standard	15.134	20.433	0.433108	0.0362293
tr|K7L3J3|K7L3J3_SOYBN Uncharacterized protein OS=Glycine max GN=GLYMA_07G2392001 PE=4 SV=1	genomic	standard	12.107	2.174	-2.47742	0.0362007
tr|I1JK29|I1JK29_SOYBN Uncharacterized protein OS=Glycine max GN=LOC100812874 PE=4 SV=1	genomic	standard	6.054	0.435	-3.7988	0.0361799
tr|I1MYQ3|I1MYQ3_SOYBN Uncharacterized protein OS=Glycine max GN=GLYMA_18G015600 PE=4 SV=1	genomic	standard	1.009	4.348	2.10743	0.0361783
tr|K7LB11|K7LB11_SOYBN Uncharacterized protein OS=Glycine max GN=LOC100778602 PE=4 SV=1	genomic	standard	9.081	1.304	-2.79991	0.0361691
tr|I1JCZ5|I1JCZ5_SOYBN Uncharacterized protein OS=Glycine max GN=LOC547546 PE=4 SV=1	genomic	standard	7.063	11.304	0.67848	0.0361398
tr|K7KUG7|K7KUG7_SOYBN Uncharacterized protein OS=Glycine max GN=LOC100816308 PE=4 SV=1	genomic	standard	11.098	14.347	0.370449	0.0360901
tr|K7KWP3|K7KWP3_SOYBN Uncharacterized protein OS=Glycine max GN=LOC100802440 PE=4 SV=1	genomic	standard	6.054	0.435	-3.7988	0.0360784
tr|K7N0S7|K7N0S7_SOYBN Uncharacterized protein OS=Glycine max PE=4 SV=1	genomic	standard	8.072	14.782	0.872843	0.0360731
Xylose isomerase [Source:UniProtKB/TrEMBL;Acc:I1MSU1]	genomic	standard	16.143	23.477	0.540339	0.0360226
tr|I1J504|I1J504_SOYBN Uncharacterized protein OS=Glycine max GN=LOC100786771 PE=4 SV=2	genomic	standard	43.385	13.912	-1.64087	0.0360099
Cytochrome P450 71D10 [Source:UniProtKB/Swiss-Prot;Acc:O48923]	genomic	standard	43.385	13.912	-1.64087	0.0360094
tr|K7KIX4|K7KIX4_SOYBN Uncharacterized protein OS=Glycine max GN=GLYMA_04G084700 PE=4 SV=1	genomic	standard	6.054	0.435	-3.7988	0.0360067
tr|I1K006|I1K006_SOYBN Uncharacterized protein OS=Glycine max GN=DXR1 PE=3 SV=1	genomic	standard	46.412	44.345	-0.0657264	0.0359736
tr|A0A0R4J3D0|A0A0R4J3D0_SOYBN Uncharacterized protein OS=Glycine max GN=GLYMA_05G166600 PE=4 SV=1	genomic	standard	177.575	75.212	-1.23939	0.0359723
tr|K7LI06|K7LI06_SOYBN Uncharacterized protein OS=Glycine max GN=GLYMA_10G078900 PE=4 SV=1	genomic	standard	1.009	4.348	2.10743	0.035943
tr|K7K5X5|K7K5X5_SOYBN Uncharacterized protein OS=Glycine max PE=4 SV=1	genomic	standard	10.089	14.782	0.551058	0.0359393
tr|I1MKL9|I1MKL9_SOYBN Uncharacterized protein OS=Glycine max GN=LOC100802144 PE=4 SV=2	genomic	standard	3.027	6.956	1.20037	0.0359144
tr|I1KZU8|I1KZU8_SOYBN Uncharacterized protein OS=Glycine max GN=WRKY23 PE=4 SV=1	genomic	standard	15.134	3.043	-2.31423	0.0358764
tr|K7MTM6|K7MTM6_SOYBN Uncharacterized protein OS=Glycine max GN=LOC100802192 PE=4 SV=1	genomic	standard	4.036	0	#VALUE!	0.035847
tr|I1MDC1|I1MDC1_SOYBN Uncharacterized protein OS=Glycine max GN=LOC100802307 PE=4 SV=1	genomic	standard	24.215	6.521	-1.89274	0.0358376
tr|K7M8Y0|K7M8Y0_SOYBN Uncharacterized protein OS=Glycine max GN=GLYMA_15G013700 PE=4 SV=1 #or# Coatomer subunit beta' [Source:UniProtKB/TrEMBL;Acc:K7M8Y1]	genomic	standard	4.036	8.695	1.10726	0.0358298
Tubulin alpha chain [Source:UniProtKB/TrEMBL;Acc:I1ML11]	genomic	standard	9.081	13.043	0.522353	0.0358271
Putative uncharacterized protein [Source:UniProtKB/TrEMBL;Acc:C6T0K6]	genomic	standard	6.054	0.435	-3.7988	0.0358262
tr|A0A1S3VJW7|A0A1S3VJW7_VIGRR cullin-4 OS=Vigna radiata var. radiata GN=LOC106775868 PE=3 SV=1	genomic	standard	16.143	3.043	-2.40734	0.0358158
tr|K7L1E5|K7L1E5_SOYBN Uncharacterized protein OS=Glycine max GN=LOC100798223 PE=4 SV=1	genomic	standard	0	2.174	#VALUE!	0.0357884
Delta-aminolevulinic acid dehydratase [Source:UniProtKB/TrEMBL;Acc:K7KM63]	genomic	standard	10.089	16.086	0.673022	0.0357689
tr|I1MMV7|I1MMV7_SOYBN Uncharacterized protein OS=Glycine max GN=LOC100808168 PE=4 SV=2	genomic	standard	0	2.609	#VALUE!	0.0357203
tr|A0A0R0FLD2|A0A0R0FLD2_SOYBN Uncharacterized protein OS=Glycine max GN=LOC100813367 PE=4 SV=1	genomic	standard	1.009	5.217	2.37029	0.0357121
tr|I1KCB3|I1KCB3_SOYBN Uncharacterized protein OS=Glycine max GN=LOC100795541 PE=4 SV=1	genomic	standard	124.101	40.432	-1.61795	0.0356953
Putative uncharacterized protein [Source:UniProtKB/TrEMBL;Acc:C6T663]	genomic	standard	10.089	13.912	0.463547	0.0356469
tr|I1KRA4|I1KRA4_SOYBN Uncharacterized protein OS=Glycine max GN=LOC100799459 PE=4 SV=1	genomic	standard	1.009	4.348	2.10743	0.0356458
tr|K7LTN4|K7LTN4_SOYBN Uncharacterized protein OS=Glycine max GN=LOC100818569 PE=4 SV=1	genomic	standard	0	3.043	#VALUE!	0.0356051
tr|I1JA59|I1JA59_SOYBN Uncharacterized protein OS=Glycine max GN=LOC100793132 PE=4 SV=1	genomic	standard	20.179	4.782	-2.07717	0.0355856
tr|I1M1R0|I1M1R0_SOYBN Uncharacterized protein OS=Glycine max GN=LOC100818966 PE=4 SV=1	genomic	standard	2.018	5.652	1.48584	0.0355756
tr|I1M1T9|I1M1T9_SOYBN Uncharacterized protein OS=Glycine max GN=LOC100778886 PE=4 SV=1	genomic	standard	2.018	5.652	1.48584	0.0355532
tr|K7M9Q7|K7M9Q7_SOYBN Uncharacterized protein OS=Glycine max GN=LOC100816531 PE=4 SV=1	genomic	standard	92.823	34.346	-1.43434	0.0355264
tr|A0A0B2PKT2|A0A0B2PKT2_GLYSO KH domain-containing protein OS=Glycine soja GN=glysoja_017675 PE=4 SV=1 #or# tr|A0A0R0KCW6|A0A0R0KCW6_SOYBN Uncharacterized protein OS=Glycine max GN=LOC100777963 PE=4 SV=1	genomic	standard	22.197	5.652	-1.97353	0.0354683
tr|K7LQH0|K7LQH0_SOYBN Uncharacterized protein OS=Glycine max GN=LOC100794261 PE=4 SV=1	genomic	standard	0	1.739	#VALUE!	0.0354665
Putative uncharacterized protein [Source:UniProtKB/TrEMBL;Acc:C6TLX9]	genomic	standard	1.009	5.217	2.37029	0.0354123
tr|K7MVL2|K7MVL2_SOYBN Uncharacterized protein OS=Glycine max GN=LOC100819969 PE=4 SV=1	genomic	standard	92.823	36.954	-1.32875	0.0353992
tr|I1KLE0|I1KLE0_SOYBN Uncharacterized protein OS=Glycine max GN=LOC100500570 PE=4 SV=1	genomic	standard	1.009	4.348	2.10743	0.0353602
tr|I1LN37|I1LN37_SOYBN Uncharacterized protein OS=Glycine max GN=LOC100783655 PE=3 SV=1	genomic	standard	2.018	5.652	1.48584	0.035342
tr|K7M6B9|K7M6B9_SOYBN Uncharacterized protein OS=Glycine max GN=GLYMA_14G115900 PE=4 SV=1	genomic	standard	5.045	9.565	0.922911	0.0352899
tr|Q8LJU2|Q8LJU2_SOYBN Putative hydrolase OS=Glycine max GN=LOC547648 PE=2 SV=1	genomic	standard	2.018	6.087	1.59281	0.035287
tr|I1LNP2|I1LNP2_SOYBN Uncharacterized protein OS=Glycine max GN=LOC100804006 PE=4 SV=1	genomic	standard	20.179	22.607	0.163915	0.0352702
tr|I1MVA9|I1MVA9_SOYBN Uncharacterized protein OS=Glycine max GN=GLYMA_17G151000 PE=4 SV=1	genomic	standard	78.698	27.824	-1.5	0.0352664
Cytokinin riboside 5'-monophosphate phosphoribohydrolase [Source:UniProtKB/TrEMBL;Acc:C6T0I5]	genomic	standard	46.412	15.216	-1.60891	0.03525
tr|I1JMQ3|I1JMQ3_SOYBN Uncharacterized protein OS=Glycine max GN=LOC100791259 PE=4 SV=1	genomic	standard	53.474	49.997	-0.0969961	0.0352321
tr|I1JMQ1|I1JMQ1_SOYBN Uncharacterized protein OS=Glycine max GN=LOC100789844 PE=4 SV=1	genomic	standard	18.161	21.303	0.230213	0.0352302
tr|K7MHC0|K7MHC0_SOYBN Uncharacterized protein OS=Glycine max GN=LOC100814959 PE=4 SV=1	genomic	standard	42.376	13.912	-1.60692	0.0352161
tr|I1MX12|I1MX12_SOYBN Uncharacterized protein OS=Glycine max GN=LOC100795601 PE=4 SV=1	genomic	standard	61.546	67.822	0.140088	0.0352
GrpE protein homolog [Source:UniProtKB/TrEMBL;Acc:I1KA34]	genomic	standard	10.089	14.347	0.507966	0.035178
3-ketoacyl-CoA synthase [Source:UniProtKB/TrEMBL;Acc:I1LC39]	genomic	standard	15.134	3.043	-2.31423	0.0350562
tr|I1JCV0|I1JCV0_SOYBN Uncharacterized protein OS=Glycine max GN=LOC100813543 PE=3 SV=1	genomic	standard	1.009	5.217	2.37029	0.0350485
tr|K7L706|K7L706_SOYBN Uncharacterized protein OS=Glycine max GN=GLYMA_08G158200 PE=4 SV=1	genomic	standard	4.036	9.13	1.17769	0.0350473
tr|I1LAX1|I1LAX1_SOYBN Uncharacterized protein OS=Glycine max GN=GLYMA_10G141100 PE=4 SV=2	genomic	standard	0	2.174	#VALUE!	0.0350433
tr|I1KUS8|I1KUS8_SOYBN Uncharacterized protein OS=Glycine max GN=LOC100776267 PE=3 SV=1	genomic	standard	6.054	0.435	-3.7988	0.0350219
tr|I1LLN2|I1LLN2_SOYBN Uncharacterized protein OS=Glycine max GN=LOC100783149 PE=4 SV=1	genomic	standard	0	1.739	#VALUE!	0.034983
tr|I1JV68|I1JV68_SOYBN Uncharacterized protein OS=Glycine max GN=LOC100796544 PE=3 SV=1	genomic	standard	2.018	6.087	1.59281	0.0349726
HNH endonuclease [Source:Projected from Arabidopsis thaliana (AT3G47490) TAIR;Acc:AT3G47490]	genomic	standard	6.054	10.434	0.785332	0.0349675
Signal peptidase I [Source:UniProtKB/TrEMBL;Acc:I1MSH9]	genomic	standard	15.134	3.043	-2.31423	0.0349639
tr|A0A0R0EQD2|A0A0R0EQD2_SOYBN Uncharacterized protein OS=Glycine max GN=GLYMA_19G196000 PE=4 SV=1	genomic	standard	16.143	19.999	0.309019	0.0349556
tr|I1LTT3|I1LTT3_SOYBN Uncharacterized protein OS=Glycine max GN=LOC100306264 PE=3 SV=1	genomic	standard	75.671	99.124	0.389494	0.0349395
Putative uncharacterized protein [Source:UniProtKB/TrEMBL;Acc:C6T3F5]	genomic	standard	1.009	5.217	2.37029	0.0348684
tr|K7ML13|K7ML13_SOYBN Uncharacterized protein OS=Glycine max GN=LOC100792616 PE=4 SV=1	genomic	standard	89.796	31.302	-1.5204	0.034867
tr|K7ME78|K7ME78_SOYBN Uncharacterized protein OS=Glycine max GN=GLYMA_15G273800 PE=4 SV=1	genomic	standard	5.045	0	#VALUE!	0.0348652
tr|K7LNK8|K7LNK8_SOYBN Uncharacterized protein OS=Glycine max GN=LOC100810884 PE=4 SV=1	genomic	standard	11.098	1.739	-2.67397	0.0347825
tr|K7LBV9|K7LBV9_SOYBN Uncharacterized protein OS=Glycine max GN=LOC100805167 PE=4 SV=1	genomic	standard	0	1.739	#VALUE!	0.0347761
tr|I1JCP6|I1JCP6_SOYBN Uncharacterized protein OS=Glycine max GN=LOC100813399 PE=3 SV=1	genomic	standard	2.018	5.652	1.48584	0.034761
tr|A0A0B2S6B2|A0A0B2S6B2_GLYSO Cucumisin (Fragment) OS=Glycine soja GN=glysoja_020574 PE=4 SV=1	genomic	standard	0	1.739	#VALUE!	0.0347133
Putative uncharacterized protein [Source:UniProtKB/TrEMBL;Acc:C6SYI5]	genomic	standard	26.233	6.087	-2.10758	0.0346883
tr|K7MDM9|K7MDM9_SOYBN Uncharacterized protein OS=Glycine max GN=LOC100794145 PE=4 SV=1	genomic	standard	3.027	6.956	1.20037	0.0346721
tr|I1NCR5|I1NCR5_SOYBN Uncharacterized protein OS=Glycine max GN=LOC100804161 PE=4 SV=1	genomic	standard	11.098	1.739	-2.67397	0.0346596
tr|A0A0R4J478|A0A0R4J478_SOYBN Uncharacterized protein OS=Glycine max GN=LOC100305769 PE=4 SV=1	genomic	standard	51.456	16.955	-1.60163	0.0346499
ATP-dependent Clp protease proteolytic subunit [Source:UniProtKB/TrEMBL;Acc:I1NBX9]	genomic	standard	155.378	148.686	-0.0635134	0.0346037
tr|I1JLE2|I1JLE2_SOYBN Uncharacterized protein OS=Glycine max GN=LOC100783467 PE=4 SV=1	genomic	standard	3.027	0	#VALUE!	0.0345997
tr|I1JX40|I1JX40_SOYBN Uncharacterized protein OS=Glycine max GN=LOC100785087 PE=4 SV=1	genomic	standard	74.662	27.39	-1.44672	0.0345838
3-ketoacyl-CoA synthase [Source:UniProtKB/TrEMBL;Acc:I1JW76]	genomic	standard	0	2.174	#VALUE!	0.0345215
tr|K7M7F1|K7M7F1_SOYBN Uncharacterized protein OS=Glycine max GN=LOC100784797 PE=4 SV=1	genomic	standard	3.027	0	#VALUE!	0.0345163
tr|I1KCI8|I1KCI8_SOYBN Uncharacterized protein OS=Glycine max GN=LOC100812585 PE=4 SV=1	genomic	standard	2.018	6.521	1.69217	0.0344953
tr|I1MVC6|I1MVC6_SOYBN Uncharacterized protein OS=Glycine max GN=LOC100794730 PE=3 SV=1	genomic	standard	3.027	6.956	1.20037	0.0344952
tr|A0A0R0G161|A0A0R0G161_SOYBN Uncharacterized protein OS=Glycine max GN=GLYMA_16G188000 PE=4 SV=1	genomic	standard	1.009	5.217	2.37029	0.0344322
tr|I1LN76|I1LN76_SOYBN Uncharacterized protein OS=Glycine max GN=LOC100499928 PE=4 SV=1	genomic	standard	2.018	6.087	1.59281	0.0344212
tr|A0A1S3U1S5|A0A1S3U1S5_VIGRR glutathione S-transferase 3-like OS=Vigna radiata var. radiata GN=LOC106761010 PE=4 SV=1 #or# Tau class glutathione S-transferase [Source:UniProtKB/TrEMBL;Acc:A0A0B5EA80]	genomic	standard	10.089	1.304	-2.95177	0.0344189
Glycosyltransferase [Source:UniProtKB/TrEMBL;Acc:I1MYB4]	genomic	standard	7.063	12.173	0.785332	0.0343914
tr|K7MZE3|K7MZE3_SOYBN Uncharacterized protein OS=Glycine max GN=GLYMA_19G203900 PE=4 SV=1	genomic	standard	17.152	3.043	-2.49481	0.0343507
tr|K7MT33|K7MT33_SOYBN Uncharacterized protein OS=Glycine max GN=GLYMA_18G180500 PE=4 SV=1	genomic	standard	4.036	8.26	1.03322	0.0343293
Pentatricopeptide repeat (PPR) superfamily protein [Source:Projected from Arabidopsis thaliana (AT4G02820) TAIR;Acc:AT4G02820]	genomic	standard	2.018	6.087	1.59281	0.0342877
tr|I1LVQ0|I1LVQ0_SOYBN Uncharacterized protein OS=Glycine max GN=VTE2-1 PE=4 SV=1	genomic	standard	11.098	1.739	-2.67397	0.0342746
tr|I1MK24|I1MK24_SOYBN Uncharacterized protein OS=Glycine max GN=LOC100806912 PE=4 SV=1	genomic	standard	11.098	1.739	-2.67397	0.0342662
tr|A0A0L9U6M7|A0A0L9U6M7_PHAAN Uncharacterized protein OS=Phaseolus angularis GN=LR48_Vigan03g146600 PE=4 SV=1	genomic	standard	4.036	8.26	1.03322	0.0342638
tr|I1LTM3|I1LTM3_SOYBN Uncharacterized protein OS=Glycine max GN=LOC100785099 PE=4 SV=1	genomic	standard	38.34	12.173	-1.65517	0.0342277
tr|I1MQZ1|I1MQZ1_SOYBN Uncharacterized protein OS=Glycine max GN=LOC100800026 PE=4 SV=1	genomic	standard	16.143	3.043	-2.40734	0.0342048
tr|K7MA36|K7MA36_SOYBN Uncharacterized protein OS=Glycine max GN=GLYMA_15G070900 PE=4 SV=1	genomic	standard	46.412	43.475	-0.0943118	0.0342033
Putative uncharacterized protein [Source:UniProtKB/TrEMBL;Acc:C6T3M7]	genomic	standard	2633.35	667.347	-1.98039	0.034185
tr|K7MXP2|K7MXP2_SOYBN Uncharacterized protein OS=Glycine max GN=LOC100820178 PE=4 SV=1	genomic	standard	0	1.739	#VALUE!	0.0341848
tr|I1K5L3|I1K5L3_SOYBN Uncharacterized protein OS=Glycine max GN=LOC100800108 PE=4 SV=1	genomic	standard	0	1.739	#VALUE!	0.0341848
tr|K7MUR8|K7MUR8_SOYBN Uncharacterized protein OS=Glycine max PE=4 SV=1	genomic	standard	0	1.739	#VALUE!	0.0341848
Laccase [Source:UniProtKB/TrEMBL;Acc:I1LMV1]	genomic	standard	0	2.609	#VALUE!	0.0341813
6-phosphogluconate dehydrogenase, decarboxylating [Source:UniProtKB/TrEMBL;Acc:I1N6I4]	genomic	standard	0	2.609	#VALUE!	0.0341633
tr|I1JHV1|I1JHV1_SOYBN Uncharacterized protein OS=Glycine max GN=LOC100798451 PE=4 SV=1	genomic	standard	4.036	0	#VALUE!	0.0341496
Serine/threonine-protein phosphatase [Source:UniProtKB/TrEMBL;Acc:K7LM18]	genomic	standard	24.215	6.521	-1.89274	0.0341179
Putative uncharacterized protein [Source:UniProtKB/TrEMBL;Acc:C6SYK8]	genomic	standard	4.036	0	#VALUE!	0.0340165
Putative uncharacterized protein [Source:UniProtKB/TrEMBL;Acc:C6TME1]	genomic	standard	29.259	8.26	-1.82467	0.0340048
tr|K7LF72|K7LF72_SOYBN Uncharacterized protein OS=Glycine max GN=LOC100777524 PE=4 SV=1	genomic	standard	13.116	2.174	-2.5929	0.0339539
tr|C6SWP9|C6SWP9_SOYBN Putative uncharacterized protein OS=Glycine max GN=LOC100499794 PE=2 SV=1	genomic	standard	0	2.609	#VALUE!	0.0339514
Chlorophyll a-b binding protein, chloroplastic [Source:UniProtKB/TrEMBL;Acc:I1MZ32]	genomic	standard	94.841	94.776	-0.000989101	0.0339508
tr|K7KHQ9|K7KHQ9_SOYBN Uncharacterized protein OS=Glycine max GN=GLYMA_04G023600 PE=4 SV=1	genomic	standard	12.107	2.174	-2.47742	0.033944
tr|K7L8V8|K7L8V8_SOYBN Uncharacterized protein OS=Glycine max GN=LOC100802673 PE=4 SV=1	genomic	standard	68.608	22.172	-1.62964	0.0338955
Transcription factor MYBJ2 [Source:UniProtKB/TrEMBL;Acc:I1JWV3]	genomic	standard	64.573	19.564	-1.72273	0.0338667
tr|K7LRS0|K7LRS0_SOYBN Uncharacterized protein OS=Glycine max GN=LOC100804873 PE=4 SV=1	genomic	standard	13.116	1.739	-2.915	0.0338624
tr|I1N5G0|I1N5G0_SOYBN Uncharacterized protein OS=Glycine max GN=LOC100777217 PE=4 SV=1	genomic	standard	1.009	3.913	1.95535	0.03379
tr|I1LBS0|I1LBS0_SOYBN Uncharacterized protein OS=Glycine max GN=LOC100795097 PE=4 SV=1	genomic	standard	2.018	6.087	1.59281	0.0337648
Putative uncharacterized protein [Source:UniProtKB/TrEMBL;Acc:C6SZA9]	genomic	standard	1.009	4.782	2.24469	0.0337396
tr|K7KKE4|K7KKE4_SOYBN Uncharacterized protein OS=Glycine max GN=LOC100784742 PE=4 SV=1	genomic	standard	47.421	16.086	-1.55972	0.0337065
tr|A0A0B2SUM0|A0A0B2SUM0_GLYSO Geranylgeranyl transferase type-2 subunit beta OS=Glycine soja GN=glysoja_015417 PE=4 SV=1	genomic	standard	3.027	6.956	1.20037	0.0336969
tr|I1NHR4|I1NHR4_SOYBN Uncharacterized protein OS=Glycine max GN=GLYMA_20G191000 PE=4 SV=2	genomic	standard	4.036	0	#VALUE!	0.0336591
tr|I1MLL4|I1MLL4_SOYBN Uncharacterized protein OS=Glycine max GN=LOC100786576 PE=3 SV=1	genomic	standard	1.009	5.217	2.37029	0.0336141
tr|C6T3B4|C6T3B4_SOYBN Putative uncharacterized protein OS=Glycine max PE=2 SV=1	genomic	standard	8.072	16.086	0.994808	0.0335864
tr|I1NFT1|I1NFT1_SOYBN Uncharacterized protein OS=Glycine max GN=LOC100791647 PE=4 SV=1	genomic	standard	10.089	1.304	-2.95177	0.0335452
tRNA synthetase class I (I, L, M and V) family protein [Source:Projected from Arabidopsis thaliana (AT5G49030) TAIR;Acc:AT5G49030]	genomic	standard	23.206	6.087	-1.93069	0.0334879
Glycosyltransferase [Source:UniProtKB/TrEMBL;Acc:I1M7C3]	genomic	standard	4.036	0	#VALUE!	0.0334856
Putative uncharacterized protein [Source:UniProtKB/TrEMBL;Acc:C6F120]	genomic	standard	128.136	149.555	0.223	0.0334297
tr|I1LGT2|I1LGT2_SOYBN Uncharacterized protein OS=Glycine max GN=LOC100800788 PE=4 SV=1	genomic	standard	9.081	13.912	0.615407	0.0334211
Putative uncharacterized protein [Source:UniProtKB/TrEMBL;Acc:C6TD41]	genomic	standard	9.081	13.043	0.522353	0.0334114
tr|I1LKR7|I1LKR7_SOYBN Uncharacterized protein OS=Glycine max GN=LOC100781878 PE=4 SV=1	genomic	standard	14.125	2.609	-2.43668	0.0333868
Putative uncharacterized protein [Source:UniProtKB/TrEMBL;Acc:C6T3C8]	genomic	standard	8.072	13.043	0.692278	0.0333736
tr|I1KC88|I1KC88_SOYBN Uncharacterized protein OS=Glycine max GN=CYSP2 PE=3 SV=1	genomic	standard	4.036	0	#VALUE!	0.0333661
tr|I1K6W9|I1K6W9_SOYBN Uncharacterized protein OS=Glycine max GN=LOC100809897 PE=3 SV=1	genomic	standard	8.072	12.608	0.643341	0.033352
tr|I1K068|I1K068_SOYBN Uncharacterized protein OS=Glycine max GN=LOC100778336 PE=4 SV=1	genomic	standard	9.081	0.87	-3.38376	0.0333336
tr|K7N2C8|K7N2C8_SOYBN Uncharacterized protein OS=Glycine max PE=4 SV=1	genomic	standard	3.027	0	#VALUE!	0.0333197
tr|A0A151TU43|A0A151TU43_CAJCA Insulin-degrading enzyme OS=Cajanus cajan GN=KK1_009741 PE=3 SV=1	genomic	standard	22.197	24.781	0.15887	0.0333119
tr|A0A0R4J4M3|A0A0R4J4M3_SOYBN Uncharacterized protein OS=Glycine max GN=LOC100791643 PE=4 SV=1	genomic	standard	6.054	0.435	-3.7988	0.0332749
tr|I1LQ74|I1LQ74_SOYBN Uncharacterized protein OS=Glycine max GN=LOC100789718 PE=4 SV=1	genomic	standard	1.009	3.913	1.95535	0.0332577
Putative uncharacterized protein [Source:UniProtKB/TrEMBL;Acc:C6T7T9]	genomic	standard	5.045	8.695	0.785332	0.0332556
Serine/threonine-protein kinase [Source:UniProtKB/TrEMBL;Acc:I1LSY1]	genomic	standard	3.027	6.956	1.20037	0.0332185
Calcium-transporting ATPase [Source:UniProtKB/TrEMBL;Acc:I1J9E1]	genomic	standard	5.045	9.565	0.922911	0.0332013
Purple acid phosphatase [Source:UniProtKB/TrEMBL;Acc:I1K0B0]	genomic	standard	1.009	4.782	2.24469	0.0331887
tr|K7K0P9|K7K0P9_SOYBN Uncharacterized protein OS=Glycine max GN=LOC100817547 PE=4 SV=1	genomic	standard	17.152	3.478	-2.30205	0.0331667
tr|K7K2U4|K7K2U4_SOYBN Uncharacterized protein OS=Glycine max GN=LOC100788560 PE=3 SV=1	genomic	standard	4.036	7.826	0.955349	0.0331572
tr|I1N894|I1N894_SOYBN Uncharacterized protein OS=Glycine max GN=LOC100794263 PE=4 SV=1	genomic	standard	109.975	44.345	-1.31033	0.0331393
tr|I1K5P1|I1K5P1_SOYBN Uncharacterized protein OS=Glycine max GN=LOC100779819 PE=3 SV=1	genomic	standard	2.018	5.217	1.37029	0.0331353
tr|I1LG76|I1LG76_SOYBN Uncharacterized protein OS=Glycine max GN=LOC100792137 PE=3 SV=1	genomic	standard	8.072	0.87	-3.21384	0.0331064
Glycosyltransferase [Source:UniProtKB/TrEMBL;Acc:I1KS53]	genomic	standard	4.036	8.26	1.03322	0.0330857
tr|I1MW17|I1MW17_SOYBN Uncharacterized protein OS=Glycine max GN=LOC100809971 PE=4 SV=1	genomic	standard	0	2.174	#VALUE!	0.0330816
tr|K7KIJ6|K7KIJ6_SOYBN Uncharacterized protein OS=Glycine max GN=LOC100499977 PE=4 SV=1	genomic	standard	1.009	4.348	2.10743	0.0330747
Thioredoxin superfamily protein [Source:Projected from Arabidopsis thaliana (AT2G31840) TAIR;Acc:AT2G31840]	genomic	standard	7.063	11.304	0.67848	0.0330684
tr|I1KAJ2|I1KAJ2_SOYBN Uncharacterized protein OS=Glycine max GN=LOC100800838 PE=4 SV=1	genomic	standard	82.734	28.694	-1.52773	0.0330622
tr|I1M3B1|I1M3B1_SOYBN Uncharacterized protein OS=Glycine max GN=LOC100783727 PE=4 SV=1	genomic	standard	53.474	17.825	-1.58494	0.0330474
Putative uncharacterized protein [Source:UniProtKB/TrEMBL;Acc:C6SXH2]	genomic	standard	60.537	19.999	-1.59789	0.0330461
tr|K7LH75|K7LH75_SOYBN Uncharacterized protein OS=Glycine max GN=GLYMA_10G033700 PE=4 SV=1	genomic	standard	3.027	6.956	1.20037	0.0330082
tr|I1N2U9|I1N2U9_SOYBN Uncharacterized protein OS=Glycine max GN=LOC100808918 PE=4 SV=2	genomic	standard	31.277	35.65	0.1888	0.0329918
tr|K7L141|K7L141_SOYBN Uncharacterized protein OS=Glycine max GN=LOC100796967 PE=4 SV=1	genomic	standard	19.17	22.607	0.237919	0.0329786
tr|K7MVA9|K7MVA9_SOYBN Uncharacterized protein OS=Glycine max GN=LOC100820161 PE=4 SV=1	genomic	standard	19.17	25.216	0.395489	0.0329697
tr|A0A0S3SKD3|A0A0S3SKD3_PHAAN Uncharacterized protein (Fragment) OS=Vigna angularis var. angularis GN=Vigan.07G224200 PE=4 SV=1	genomic	standard	14.125	2.609	-2.43668	0.0329619
tr|I1MZ42|I1MZ42_SOYBN Uncharacterized protein OS=Glycine max GN=LOC100802892 PE=4 SV=1	genomic	standard	8.072	13.912	0.785332	0.03296
Formate dehydrogenase, mitochondrial [Source:UniProtKB/TrEMBL;Acc:I1N5S0]	genomic	standard	49.438	16.521	-1.58132	0.0329177
Aldolase-type TIM barrel family protein [Source:Projected from Arabidopsis thaliana (AT5G64250) TAIR;Acc:AT5G64250]	genomic	standard	10.089	1.304	-2.95177	0.0329167
Lipoxygenase [Source:UniProtKB/TrEMBL;Acc:B3TDK7]	genomic	standard	266.362	269.113	0.0148238	0.0328845
tr|K7N440|K7N440_SOYBN Uncharacterized protein OS=Glycine max GN=LOC100799396 PE=4 SV=1	genomic	standard	25.224	5.217	-2.2735	0.0328515
tr|I1K5N3|I1K5N3_SOYBN Uncharacterized protein OS=Glycine max GN=LOC100803842 PE=4 SV=1	genomic	standard	1.009	3.913	1.95535	0.0328461
tr|I1MIQ1|I1MIQ1_SOYBN Uncharacterized protein OS=Glycine max GN=LOC100787115 PE=4 SV=1	genomic	standard	0	3.043	#VALUE!	0.0328215
tr|I1LDC5|I1LDC5_SOYBN Uncharacterized protein OS=Glycine max GN=LOC100775229 PE=3 SV=2	genomic	standard	0	2.174	#VALUE!	0.0327748
tr|I1LEX5|I1LEX5_SOYBN Uncharacterized protein OS=Glycine max GN=LOC100818012 PE=4 SV=1	genomic	standard	50.447	16.955	-1.57306	0.0327581
tr|A0A151U511|A0A151U511_CAJCA Vesicle-associated membrane protein-associated protein SCS2 OS=Cajanus cajan GN=KK1_007090 PE=4 SV=1	genomic	standard	9.081	1.304	-2.79991	0.0327551
tr|I1LEZ2|I1LEZ2_SOYBN Uncharacterized protein OS=Glycine max GN=LOC732549 PE=4 SV=1	genomic	standard	3.027	7.391	1.28788	0.0327546
MLO-like protein [Source:UniProtKB/TrEMBL;Acc:I1JSC7]	genomic	standard	105.939	42.171	-1.32891	0.0326901
tr|A0A151U025|A0A151U025_CAJCA Pattern formation protein EMB30 OS=Cajanus cajan GN=KK1_005238 PE=4 SV=1	genomic	standard	4.036	8.695	1.10726	0.0326693
tr|I1LLY3|I1LLY3_SOYBN Uncharacterized protein OS=Glycine max PE=4 SV=1	genomic	standard	4.036	8.26	1.03322	0.0326649
tr|I1MFS5|I1MFS5_SOYBN Uncharacterized protein OS=Glycine max GN=LOC100779099 PE=4 SV=1	genomic	standard	5.045	0	#VALUE!	0.0326419
Putative uncharacterized protein [Source:UniProtKB/TrEMBL;Acc:C6TML7]	genomic	standard	16.143	19.129	0.244853	0.0326398
tr|I1JJN0|I1JJN0_SOYBN Uncharacterized protein OS=Glycine max GN=LOC100778975 PE=4 SV=1	genomic	standard	11.098	1.739	-2.67397	0.0326291
NAD(P)-binding Rossmann-fold superfamily protein [Source:Projected from Arabidopsis thaliana (AT2G02400) TAIR;Acc:AT2G02400]	genomic	standard	11.098	1.739	-2.67397	0.0326106
tr|I1MQK5|I1MQK5_SOYBN Uncharacterized protein OS=Glycine max GN=LOC100777344 PE=4 SV=1	genomic	standard	4.036	8.695	1.10726	0.0325956
tr|K7KM79|K7KM79_SOYBN Uncharacterized protein OS=Glycine max GN=AP2-6 PE=4 SV=1	genomic	standard	0	2.609	#VALUE!	0.0325941
Mitochondrial pyruvate carrier [Source:UniProtKB/TrEMBL;Acc:I1N7N2]	genomic	standard	4.036	0	#VALUE!	0.0325758
tr|K7MJ48|K7MJ48_SOYBN Uncharacterized protein OS=Glycine max GN=GLYMA_17G000500 PE=4 SV=1	genomic	standard	12.107	16.955	0.485869	0.0325337
tr|I1LQJ5|I1LQJ5_SOYBN Uncharacterized protein OS=Glycine max GN=LOC100777588 PE=3 SV=1	genomic	standard	12.107	16.086	0.409964	0.0325263
tr|I1KD50|I1KD50_SOYBN Uncharacterized protein OS=Glycine max GN=GLYMA_06G207400 PE=4 SV=2	genomic	standard	5.045	9.999	0.98693	0.0325179
tr|I1KVZ9|I1KVZ9_SOYBN Uncharacterized protein OS=Glycine max GN=LOC547541 PE=4 SV=1	genomic	standard	1.009	4.348	2.10743	0.0325122
Putative uncharacterized protein [Source:UniProtKB/TrEMBL;Acc:C6TKV0]	genomic	standard	164.458	65.648	-1.3249	0.0325041
tr|I1N3J7|I1N3J7_SOYBN Uncharacterized protein OS=Glycine max GN=LOC100820148 PE=4 SV=2	genomic	standard	3.027	7.391	1.28788	0.0324787
tr|I1KQH1|I1KQH1_SOYBN Uncharacterized protein OS=Glycine max GN=LOC100793653 PE=4 SV=1	genomic	standard	49.438	50.866	0.0410813	0.0324408
tr|I1JG86|I1JG86_SOYBN Uncharacterized protein OS=Glycine max GN=LOC100786272 PE=4 SV=1	genomic	standard	12.107	2.174	-2.47742	0.0323962
tr|K7K7G0|K7K7G0_SOYBN Uncharacterized protein OS=Glycine max GN=GLYMA_02G099700 PE=4 SV=1 #or# tr|K7K7G1|K7K7G1_SOYBN Uncharacterized protein OS=Glycine max GN=LOC100801651 PE=4 SV=1	genomic	standard	1.009	4.782	2.24469	0.0323835
L-lactate dehydrogenase [Source:UniProtKB/TrEMBL;Acc:I1J9W9]	genomic	standard	0	3.043	#VALUE!	0.0323697
tr|I1L4D2|I1L4D2_SOYBN Uncharacterized protein OS=Glycine max GN=LOC100810157 PE=4 SV=2	genomic	standard	0	3.043	#VALUE!	0.0323558
tr|I1MRE4|I1MRE4_SOYBN Uncharacterized protein OS=Glycine max GN=LOC100807655 PE=4 SV=1	genomic	standard	14.125	2.609	-2.43668	0.032321
tr|I1JJS1|I1JJS1_SOYBN Uncharacterized protein OS=Glycine max GN=LOC100800393 PE=4 SV=1	genomic	standard	9.081	13.912	0.615407	0.0323091
tr|A0A0R0I117|A0A0R0I117_SOYBN Uncharacterized protein (Fragment) OS=Glycine max GN=GLYMA_10G2927002 PE=4 SV=1 #or# tr|A0A0R0I5E2|A0A0R0I5E2_SOYBN Uncharacterized protein (Fragment) OS=Glycine max GN=GLYMA_10G2927002 PE=4 SV=1	genomic	standard	28.251	7.826	-1.85195	0.0322834
tr|K7L0W3|K7L0W3_SOYBN Uncharacterized protein OS=Glycine max PE=4 SV=1	genomic	standard	1.009	3.913	1.95535	0.0322788
tr|I1KSR7|I1KSR7_SOYBN Uncharacterized protein OS=Glycine max GN=LOC100789420 PE=4 SV=1	genomic	standard	5.045	11.304	1.16391	0.0322703
Tetratricopeptide repeat (TPR)-like superfamily protein [Source:Projected from Arabidopsis thaliana (AT1G76630) TAIR;Acc:AT1G76630]	genomic	standard	21.188	4.348	-2.28482	0.0322019
tr|A0A0R0I3E2|A0A0R0I3E2_SOYBN Uncharacterized protein OS=Glycine max GN=GLYMA_10G175900 PE=4 SV=1	genomic	standard	8.072	12.173	0.592687	0.0321714
tr|I1MZI8|I1MZI8_SOYBN Uncharacterized protein OS=Glycine max GN=GLYMA_18G044800 PE=4 SV=1	genomic	standard	1.009	5.217	2.37029	0.0321686
Putative uncharacterized protein [Source:UniProtKB/TrEMBL;Acc:C6SZS5]	genomic	standard	13.116	17.39	0.40693	0.0321655
tr|I1KII4|I1KII4_SOYBN Uncharacterized protein OS=Glycine max GN=GLYMA_07G079000 PE=4 SV=2	genomic	standard	4.036	0	#VALUE!	0.0321569
tr|I1MVU1|I1MVU1_SOYBN Uncharacterized protein OS=Glycine max GN=LOC100789278 PE=4 SV=1	genomic	standard	62.555	21.738	-1.52491	0.0320861
tr|A0A0R0EYT0|A0A0R0EYT0_SOYBN Uncharacterized protein OS=Glycine max GN=GLYMA_19G153900 PE=4 SV=1	genomic	standard	24.215	6.521	-1.89274	0.0320833
tr|K7MVR4|K7MVR4_SOYBN Uncharacterized protein OS=Glycine max GN=LOC100785443 PE=4 SV=1	genomic	standard	35.313	9.999	-1.82034	0.0320821
tr|K7K1H7|K7K1H7_SOYBN Uncharacterized protein OS=Glycine max GN=LOC100776642 PE=4 SV=1	genomic	standard	0	3.043	#VALUE!	0.0320276
PLATZ transcription factor [Source:UniProtKB/TrEMBL;Acc:I1JAN7]	genomic	standard	34.304	9.565	-1.84254	0.032011
tr|I1LGK4|I1LGK4_SOYBN Uncharacterized protein OS=Glycine max GN=LOC100802044 PE=4 SV=1	genomic	standard	0	3.043	#VALUE!	0.032001
tr|I1M092|I1M092_SOYBN Uncharacterized protein OS=Glycine max GN=LOC100775323 PE=4 SV=1	genomic	standard	0	2.174	#VALUE!	0.0319751
Adenylosuccinate synthetase, chloroplastic [Source:UniProtKB/TrEMBL;Acc:I1N933]	genomic	standard	24.215	26.52	0.13118	0.0319748
tr|K7KJ74|K7KJ74_SOYBN Uncharacterized protein OS=Glycine max GN=GLYMA_04G097000 PE=4 SV=1	genomic	standard	14.125	2.609	-2.43668	0.0319627
tr|I1M3G0|I1M3G0_SOYBN Uncharacterized protein OS=Glycine max GN=LOC100779759 PE=4 SV=1	genomic	standard	8.072	0.87	-3.21384	0.0319501
Glycosyltransferase [Source:UniProtKB/TrEMBL;Acc:K7L3T9]	genomic	standard	2.018	5.217	1.37029	0.0319391
Putative uncharacterized protein [Source:UniProtKB/TrEMBL;Acc:C6SYG2]	genomic	standard	18.161	21.303	0.230213	0.0319341
Uroporphyrinogen decarboxylase [Source:UniProtKB/TrEMBL;Acc:K7LWH0]	genomic	standard	4.036	8.26	1.03322	0.031927
tr|A0A1S2XGJ7|A0A1S2XGJ7_CICAR uncharacterized protein LOC101501639 isoform X2 OS=Cicer arietinum GN=LOC101501639 PE=4 SV=1	genomic	standard	21.188	4.782	-2.14756	0.0319215
tr|A0A0R4J652|A0A0R4J652_SOYBN Uncharacterized protein OS=Glycine max GN=LOC100817344 PE=4 SV=1	genomic	standard	8.072	0.87	-3.21384	0.03191
tr|I1L1D0|I1L1D0_SOYBN Uncharacterized protein OS=Glycine max GN=LOC100780927 PE=3 SV=1	genomic	standard	4.036	0	#VALUE!	0.0318909
tr|K7MIH6|K7MIH6_SOYBN Uncharacterized protein OS=Glycine max GN=GLYMA_16G194300 PE=4 SV=1	genomic	standard	29.259	7.826	-1.90253	0.0318883
tr|K7MPL6|K7MPL6_SOYBN Uncharacterized protein OS=Glycine max GN=LOC100806988 PE=3 SV=1	genomic	standard	14.125	2.609	-2.43668	0.0318635
tr|K7LSG7|K7LSG7_SOYBN Uncharacterized protein OS=Glycine max GN=LOC100814339 PE=4 SV=1	genomic	standard	18.161	3.913	-2.2145	0.031832
GmCK2p [Source:UniProtKB/TrEMBL;Acc:Q42810]	genomic	standard	3.027	7.391	1.28788	0.0318208
tr|K7L1I8|K7L1I8_SOYBN Uncharacterized protein OS=Glycine max GN=LOC100820605 PE=4 SV=1	genomic	standard	17.152	23.477	0.452871	0.0317749
Chloroplast RNA binding protein [Source:UniProtKB/TrEMBL;Acc:C6F119]	genomic	standard	21.188	24.781	0.225987	0.031734
tr|A0A0R0GUE5|A0A0R0GUE5_SOYBN Uncharacterized protein OS=Glycine max GN=LOC100818088 PE=3 SV=1	genomic	standard	3.027	0	#VALUE!	0.0317029
tr|K7N4P0|K7N4P0_SOYBN Uncharacterized protein OS=Glycine max GN=LOC100787425 PE=4 SV=1	genomic	standard	26.233	6.521	-2.00822	0.0316972
Peroxidase [Source:UniProtKB/TrEMBL;Acc:Q9XFI6]	genomic	standard	228.022	227.376	-0.00409304	0.031608
tr|I1K9Q2|I1K9Q2_SOYBN Uncharacterized protein OS=Glycine max GN=LOC100797302 PE=4 SV=1	genomic	standard	2.018	6.087	1.59281	0.0315687
tr|I1KTX9|I1KTX9_SOYBN Uncharacterized protein OS=Glycine max GN=LOC100798597 PE=3 SV=1	genomic	standard	9.081	13.912	0.615407	0.0315679
tr|K7KS20|K7KS20_SOYBN Uncharacterized protein OS=Glycine max GN=LOC100776560 PE=4 SV=1	genomic	standard	0	3.043	#VALUE!	0.0315596
tr|I1J6F8|I1J6F8_SOYBN Uncharacterized protein OS=Glycine max GN=LOC100798775 PE=4 SV=1	genomic	standard	62.555	59.127	-0.0813081	0.0315434
tr|I1LI50|I1LI50_SOYBN Uncharacterized protein OS=Glycine max GN=LOC100527885 PE=4 SV=1	genomic	standard	1.009	4.782	2.24469	0.0314844
tr|K7M826|K7M826_SOYBN Uncharacterized protein OS=Glycine max GN=LOC100798384 PE=4 SV=1	genomic	standard	8.072	0.87	-3.21384	0.0314618
tr|A0A0R0LIX1|A0A0R0LIX1_SOYBN Uncharacterized protein OS=Glycine max GN=LOC100800366 PE=4 SV=1 #or# tr|K7K4D7|K7K4D7_SOYBN Uncharacterized protein OS=Glycine max GN=GLYMA_01G174800 PE=4 SV=1	genomic	standard	15.134	3.043	-2.31423	0.0314494
tr|K7LF21|K7LF21_SOYBN Uncharacterized protein OS=Glycine max GN=LOC100788576 PE=4 SV=1	genomic	standard	3.027	7.391	1.28788	0.0314386
tr|I1L925|I1L925_SOYBN Uncharacterized protein OS=Glycine max GN=LOC100820314 PE=4 SV=1	genomic	standard	52.465	12.608	-2.05702	0.031402
tr|I1MFI0|I1MFI0_SOYBN Uncharacterized protein OS=Glycine max GN=LOC100799978 PE=4 SV=1	genomic	standard	71.635	71.734	0.00199244	0.0313861
tr|I1KFZ6|I1KFZ6_SOYBN Uncharacterized protein OS=Glycine max GN=LOC100796425 PE=4 SV=1	genomic	standard	64.573	21.738	-1.57071	0.0313369
tr|K7LAB4|K7LAB4_SOYBN Uncharacterized protein OS=Glycine max GN=LOC100810473 PE=4 SV=1	genomic	standard	26.233	5.652	-2.21455	0.0313279
NAD(P)-binding Rossmann-fold superfamily protein [Source:Projected from Arabidopsis thaliana (AT4G09750) TAIR;Acc:AT4G09750]	genomic	standard	33.295	8.695	-1.93705	0.0312955
tr|K7L260|K7L260_SOYBN Uncharacterized protein OS=Glycine max PE=4 SV=1	genomic	standard	2.018	6.087	1.59281	0.0312828
tr|I1KMJ8|I1KMJ8_SOYBN Uncharacterized protein OS=Glycine max GN=LOC100783023 PE=4 SV=2	genomic	standard	2.018	5.652	1.48584	0.0312709
Pectin acetylesterase [Source:UniProtKB/TrEMBL;Acc:I1LAU7]	genomic	standard	2.018	6.087	1.59281	0.0312632
tr|K7KJ75|K7KJ75_SOYBN Uncharacterized protein OS=Glycine max GN=LOC100813267 PE=3 SV=1	genomic	standard	0	4.348	#VALUE!	0.0312503
tr|A0A0R0GSU8|A0A0R0GSU8_SOYBN Uncharacterized protein OS=Glycine max GN=GLYMA_13G032600 PE=4 SV=1	genomic	standard	4.036	7.826	0.955349	0.0312308
tr|I1NF48|I1NF48_SOYBN Uncharacterized protein OS=Glycine max GN=LOC100781531 PE=4 SV=1	genomic	standard	29.259	7.391	-1.98504	0.031195
tr|K7MGH8|K7MGH8_SOYBN Uncharacterized protein OS=Glycine max GN=GLYMA_16G098100 PE=4 SV=1	genomic	standard	5.045	0	#VALUE!	0.031193
TIR-NBS-LRR type disease resistance protein [Source:UniProtKB/TrEMBL;Acc:C6ZS34]	genomic	standard	10.089	16.086	0.673022	0.0311814
tr|A0A0R0EFA2|A0A0R0EFA2_SOYBN Uncharacterized protein OS=Glycine max GN=GLYMA_U034500 PE=4 SV=1	genomic	standard	13.116	19.999	0.6086	0.0311573
tr|K7KGE8|K7KGE8_SOYBN Uncharacterized protein OS=Glycine max GN=LOC100806099 PE=4 SV=1	genomic	standard	11.098	16.086	0.535506	0.0311515
tr|I1KQ27|I1KQ27_SOYBN Uncharacterized protein OS=Glycine max GN=LOC100811540 PE=3 SV=1	genomic	standard	2.018	6.521	1.69217	0.0311366
tr|A0A0R0I6J8|A0A0R0I6J8_SOYBN Uncharacterized protein OS=Glycine max GN=GLYMA_09G104000 PE=4 SV=1	genomic	standard	1.009	4.782	2.24469	0.031132
Tubby-like F-box protein [Source:UniProtKB/TrEMBL;Acc:I1MF73]	genomic	standard	1.009	4.782	2.24469	0.0311257
tr|I1L1K7|I1L1K7_SOYBN Uncharacterized protein OS=Glycine max GN=LOC100788218 PE=3 SV=1	genomic	standard	35.313	9.999	-1.82034	0.0310951
Dirigent protein [Source:UniProtKB/TrEMBL;Acc:K7KCT7]	genomic	standard	0	2.174	#VALUE!	0.0310813
tr|I1LVZ0|I1LVZ0_SOYBN Uncharacterized protein OS=Glycine max GN=LOC100782646 PE=4 SV=1	genomic	standard	7.063	0.435	-4.02119	0.0310682
tr|I1MG38|I1MG38_SOYBN Uncharacterized protein OS=Glycine max GN=LOC100809925 PE=4 SV=1	genomic	standard	28.251	7.826	-1.85195	0.0310563
tr|I1L4A9|I1L4A9_SOYBN Uncharacterized protein OS=Glycine max GN=LOC100803213 PE=4 SV=2	genomic	standard	13.116	16.955	0.370383	0.0310209
tr|A0A0R0ISU3|A0A0R0ISU3_SOYBN Uncharacterized protein OS=Glycine max GN=GLYMA_08G161400 PE=4 SV=1	genomic	standard	0	3.913	#VALUE!	0.0309915
Putative uncharacterized protein [Source:UniProtKB/TrEMBL;Acc:C6TB20]	genomic	standard	14.125	20.433	0.53265	0.030941
tr|I1M3Z8|I1M3Z8_SOYBN Uncharacterized protein OS=Glycine max GN=LOC100818434 PE=4 SV=1	genomic	standard	0	2.174	#VALUE!	0.0309246
tr|A0A0B2QBV9|A0A0B2QBV9_GLYSO Uncharacterized protein (Fragment) OS=Glycine soja GN=glysoja_010721 PE=4 SV=1	genomic	standard	4.036	0	#VALUE!	0.0308329
HSP90-2 [Source:UniProtKB/TrEMBL;Acc:D6C500]	genomic	standard	132.172	148.686	0.169852	0.0308309
tr|I1LKW4|I1LKW4_SOYBN Uncharacterized protein OS=Glycine max GN=LOC100802752 PE=4 SV=1	genomic	standard	4.036	7.391	0.872843	0.0308167
Expansin A5a [Source:UniProtKB/TrEMBL;Acc:G9FTF9]	genomic	standard	1.009	4.782	2.24469	0.0308041
tr|K7MVQ0|K7MVQ0_SOYBN Uncharacterized protein OS=Glycine max GN=LOC100776900 PE=4 SV=1	genomic	standard	2.018	6.087	1.59281	0.0307741
tr|I1KJB1|I1KJB1_SOYBN Uncharacterized protein OS=Glycine max GN=LOC100527581 PE=3 SV=1	genomic	standard	0	2.609	#VALUE!	0.030739
tr|K7K4K4|K7K4K4_SOYBN Uncharacterized protein OS=Glycine max GN=GLYMA_01G184600 PE=4 SV=1	genomic	standard	2.018	6.087	1.59281	0.0306213
tr|I1NER1|I1NER1_SOYBN Uncharacterized protein OS=Glycine max GN=LOC100786502 PE=4 SV=1	genomic	standard	18.161	21.303	0.230213	0.0306034
tr|A0A151R897|A0A151R897_CAJCA Putative LRR receptor-like serine/threonine-protein kinase At1g53430 family (Fragment) OS=Cajanus cajan GN=KK1_039971 PE=4 SV=1	genomic	standard	13.116	16.955	0.370383	0.0305308
Putative uncharacterized protein [Source:UniProtKB/TrEMBL;Acc:C6SZQ6]	genomic	standard	110.984	95.211	-0.221152	0.0305031
tr|I1KLS9|I1KLS9_SOYBN Uncharacterized protein OS=Glycine max GN=LOC100784618 PE=4 SV=1	genomic	standard	1.009	4.348	2.10743	0.030481
tr|I1MEW8|I1MEW8_SOYBN Uncharacterized protein OS=Glycine max GN=LOC100796452 PE=4 SV=1	genomic	standard	5.045	0.435	-3.53577	0.0304628
tr|A0A151T702|A0A151T702_CAJCA Uncharacterized protein OS=Cajanus cajan GN=KK1_017384 PE=3 SV=1	genomic	standard	1.009	4.348	2.10743	0.0304612
tr|I1K5G8|I1K5G8_SOYBN Uncharacterized protein OS=Glycine max GN=LOC100788837 PE=4 SV=1	genomic	standard	7.063	12.173	0.785332	0.0304275
tr|I1KVQ3|I1KVQ3_SOYBN Uncharacterized protein OS=Glycine max PE=4 SV=2	genomic	standard	4.036	0	#VALUE!	0.030408
CASP-like protein [Source:UniProtKB/TrEMBL;Acc:I1JX64]	genomic	standard	15.134	3.043	-2.31423	0.0304051
tr|I1J535|I1J535_SOYBN Uncharacterized protein OS=Glycine max GN=LOC100810685 PE=4 SV=1	genomic	standard	73.653	77.821	0.0794152	0.0303912
tr|K7KZJ7|K7KZJ7_SOYBN Uncharacterized protein OS=Glycine max GN=LOC100796787 PE=4 SV=1	genomic	standard	104.931	88.255	-0.249691	0.0303618
tr|I1JBN8|I1JBN8_SOYBN Uncharacterized protein OS=Glycine max GN=LOC100775220 PE=4 SV=1	genomic	standard	2.018	5.652	1.48584	0.0303525
tr|A0A151TLM1|A0A151TLM1_CAJCA Histone-lysine N-methyltransferase MLL4 OS=Cajanus cajan GN=KK1_021552 PE=4 SV=1	genomic	standard	10.089	14.347	0.507966	0.0303505
tr|I1KUU8|I1KUU8_SOYBN Uncharacterized protein OS=Glycine max GN=LOC100781619 PE=3 SV=1	genomic	standard	21.188	5.217	-2.02196	0.0303224
tr|K7ME94|K7ME94_SOYBN Uncharacterized protein OS=Glycine max GN=GLYMA_15G276200 PE=4 SV=1	genomic	standard	14.125	2.609	-2.43668	0.0302961
tr|K7L450|K7L450_SOYBN Uncharacterized protein OS=Glycine max PE=4 SV=1	genomic	standard	3.027	9.13	1.59273	0.0302845
tr|I1N8Z3|I1N8Z3_SOYBN Uncharacterized protein OS=Glycine max GN=LOC100785615 PE=4 SV=1	genomic	standard	5.045	0	#VALUE!	0.0302767
tr|I1LCJ2|I1LCJ2_SOYBN Uncharacterized protein OS=Glycine max GN=LOC100775593 PE=4 SV=1	genomic	standard	1.009	4.782	2.24469	0.0302503
tr|I1LHE0|I1LHE0_SOYBN Uncharacterized protein OS=Glycine max GN=LOC100305899 PE=4 SV=1	genomic	standard	0	3.043	#VALUE!	0.030238
tr|K7MG26|K7MG26_SOYBN Uncharacterized protein OS=Glycine max GN=GLYMA_16G089800 PE=4 SV=1	genomic	standard	3.027	9.13	1.59273	0.0302028
tr|A0A1S3UFF8|A0A1S3UFF8_VIGRR probable serine/threonine-protein kinase At4g35230 isoform X1 OS=Vigna radiata var. radiata GN=LOC106764849 PE=4 SV=1	genomic	standard	27.242	31.302	0.200422	0.0301649
tr|I1KZ26|I1KZ26_SOYBN Uncharacterized protein OS=Glycine max GN=LOC100815485 PE=4 SV=1	genomic	standard	14.125	2.609	-2.43668	0.0301587
tr|A0A0B2RAZ5|A0A0B2RAZ5_GLYSO WD repeat domain-containing protein 83 OS=Glycine soja GN=glysoja_008478 PE=4 SV=1	genomic	standard	1.009	4.782	2.24469	0.030148
Auxin response factor [Source:UniProtKB/TrEMBL;Acc:I1LY86]	genomic	standard	17.152	3.478	-2.30205	0.0301454
tr|I1MQU2|I1MQU2_SOYBN Uncharacterized protein OS=Glycine max GN=LOC100807826 PE=4 SV=1	genomic	standard	38.34	11.738	-1.70766	0.0301045
tr|I1J4E1|I1J4E1_SOYBN Uncharacterized protein OS=Glycine max GN=LOC100792607 PE=3 SV=1	genomic	standard	74.662	26.955	-1.46982	0.0301027
tr|I1LQS4|I1LQS4_SOYBN Uncharacterized protein OS=Glycine max GN=LOC100818771 PE=4 SV=1	genomic	standard	11.098	1.304	-3.08928	0.0300855
tr|Q6PV95|Q6PV95_SOYBN Beta-carotene hydroxylase OS=Glycine max PE=2 SV=1	genomic	standard	42.376	13.477	-1.65275	0.0300774
tr|I1M6M5|I1M6M5_SOYBN Uncharacterized protein OS=Glycine max GN=LOC100812597 PE=3 SV=1	genomic	standard	2.018	6.087	1.59281	0.0300607
tr|K7KY55|K7KY55_SOYBN Uncharacterized protein OS=Glycine max GN=LOC100811853 PE=4 SV=1	genomic	standard	4.036	0	#VALUE!	0.0300488
tr|A0A151SYI3|A0A151SYI3_CAJCA Lipase 4 OS=Cajanus cajan GN=KK1_015301 PE=4 SV=1	genomic	standard	8.072	0.87	-3.21384	0.0300164
tr|I1JKD5|I1JKD5_SOYBN Uncharacterized protein OS=Glycine max GN=LOC100527075 PE=4 SV=1	genomic	standard	8.072	12.173	0.592687	0.0300152
tr|I1MDE6|I1MDE6_SOYBN Uncharacterized protein OS=Glycine max GN=LOC100781413 PE=4 SV=2	genomic	standard	18.161	3.913	-2.2145	0.0300122
tr|I1N1Z9|I1N1Z9_SOYBN Uncharacterized protein OS=Glycine max GN=LOC100800392 PE=4 SV=2	genomic	standard	14.125	2.609	-2.43668	0.0300083
tr|I1LWZ7|I1LWZ7_SOYBN Uncharacterized protein OS=Glycine max GN=LOC100776030 PE=4 SV=2	genomic	standard	0	1.739	#VALUE!	0.029975
tr|I1JUJ5|I1JUJ5_SOYBN Uncharacterized protein OS=Glycine max GN=LOC100777431 PE=4 SV=1	genomic	standard	13.116	16.955	0.370383	0.029975
tr|I1JDT1|I1JDT1_SOYBN Uncharacterized protein OS=Glycine max GN=LOC100795820 PE=4 SV=1	genomic	standard	54.483	52.605	-0.0506062	0.0299458
tr|I1L5L3|I1L5L3_SOYBN Uncharacterized protein OS=Glycine max GN=LOC100809087 PE=4 SV=1	genomic	standard	8.072	13.043	0.692278	0.0299085
tr|I1NBB4|I1NBB4_SOYBN Uncharacterized protein OS=Glycine max GN=LOC100808420 PE=4 SV=1	genomic	standard	1.009	4.348	2.10743	0.0299085
tr|A0A0R0EX89|A0A0R0EX89_SOYBN Uncharacterized protein OS=Glycine max GN=GLYMA_19G162000 PE=4 SV=1	genomic	standard	23.206	5.217	-2.15321	0.0299072
tr|I1KSN3|I1KSN3_SOYBN Uncharacterized protein OS=Glycine max GN=LOC100819200 PE=4 SV=1	genomic	standard	211.879	90.864	-1.22146	0.0298876
Chlorophyll a-b binding protein, chloroplastic [Source:UniProtKB/TrEMBL;Acc:I1KR46]	genomic	standard	201.789	209.117	0.0514628	0.0298748
Pyruvate, phosphate dikinase [Source:UniProtKB/TrEMBL;Acc:K7MJI6]	genomic	standard	76.68	23.911	-1.68118	0.0298412
tr|I1NJ51|I1NJ51_SOYBN Uncharacterized protein OS=Glycine max GN=LOC100798350 PE=4 SV=1	genomic	standard	13.116	1.739	-2.915	0.0298379
tr|I1J846|I1J846_SOYBN Uncharacterized protein OS=Glycine max GN=GLYMA_01G150800 PE=4 SV=1	genomic	standard	5.045	0	#VALUE!	0.0297635
Carboxypeptidase [Source:UniProtKB/TrEMBL;Acc:I1JGQ5]	genomic	standard	4.036	9.565	1.24484	0.0297459
tr|I1KZ27|I1KZ27_SOYBN Uncharacterized protein OS=Glycine max GN=LOC100816351 PE=4 SV=1	genomic	standard	3.027	6.956	1.20037	0.0297362
tr|A0A0B2QMY5|A0A0B2QMY5_GLYSO Histidine--tRNA ligase OS=Glycine soja GN=glysoja_023426 PE=3 SV=1	genomic	standard	7.063	12.173	0.785332	0.0296868
tr|I1KLE3|I1KLE3_SOYBN Uncharacterized protein OS=Glycine max GN=LOC100814927 PE=4 SV=1	genomic	standard	3.027	0	#VALUE!	0.0296728
Putative uncharacterized protein [Source:UniProtKB/TrEMBL;Acc:C6T195]	genomic	standard	16.143	23.477	0.540339	0.0296418
tr|A0A0R4J5I9|A0A0R4J5I9_SOYBN Uncharacterized protein OS=Glycine max GN=LOC100803208 PE=4 SV=1	genomic	standard	15.134	19.129	0.337968	0.029636
tr|A0A151RR02|A0A151RR02_CAJCA Putative glycosyltransferase At1g55740 family OS=Cajanus cajan GN=KK1_033506 PE=4 SV=1	genomic	standard	22.197	26.085	0.232856	0.0296109
Laccase [Source:UniProtKB/TrEMBL;Acc:I1M7Y1]	genomic	standard	0	2.174	#VALUE!	0.0295951
tr|I1KXA7|I1KXA7_SOYBN Uncharacterized protein OS=Glycine max GN=LOC100798943 PE=4 SV=1	genomic	standard	7.063	11.738	0.732834	0.0295874
tr|I1KFL7|I1KFL7_SOYBN Uncharacterized protein OS=Glycine max GN=LOC100813844 PE=4 SV=1	genomic	standard	31.277	9.13	-1.77642	0.0295439
tr|A7LHI7|A7LHI7_SOYBN Transcription factor (Fragment) OS=Glycine max GN=WRKY50 PE=2 SV=1	genomic	standard	2.018	5.652	1.48584	0.029486
tr|A0A1S3V1P4|A0A1S3V1P4_VIGRR AT-hook motif nuclear-localized protein 20-like OS=Vigna radiata var. radiata GN=LOC106770809 PE=4 SV=1	genomic	standard	5.045	9.565	0.922911	0.0294748
tr|I1L8U0|I1L8U0_SOYBN Uncharacterized protein OS=Glycine max GN=LOC100819272 PE=3 SV=1	genomic	standard	19.17	22.172	0.209889	0.0294514
tr|K7LVZ7|K7LVZ7_SOYBN Uncharacterized protein OS=Glycine max GN=GLYMA_12G198700 PE=4 SV=1	genomic	standard	0	3.043	#VALUE!	0.0294509
Radical-induced cell death protein [Source:UniProtKB/TrEMBL;Acc:I1J4R8]	genomic	standard	89.796	33.476	-1.42352	0.0294431
tr|I1LXU2|I1LXU2_SOYBN Uncharacterized protein OS=Glycine max GN=GLYMA_13G011600 PE=4 SV=1	genomic	standard	34.304	69.561	1.0199	0.0294377
tr|I1LDY0|I1LDY0_SOYBN Uncharacterized protein OS=Glycine max GN=LOC100805921 PE=3 SV=1	genomic	standard	59.528	57.822	-0.0419499	0.0294174
tr|I1MPI2|I1MPI2_SOYBN Uncharacterized protein OS=Glycine max GN=LOC100803206 PE=4 SV=1	genomic	standard	23.206	4.348	-2.41607	0.0294044
Pectin acetylesterase [Source:UniProtKB/TrEMBL;Acc:I1NBJ7]	genomic	standard	1.009	4.348	2.10743	0.0293582
tr|I1JP91|I1JP91_SOYBN Uncharacterized protein OS=Glycine max GN=LOC100792126 PE=4 SV=1	genomic	standard	3.027	0	#VALUE!	0.0293105
tr|I1MG76|I1MG76_SOYBN Uncharacterized protein OS=Glycine max GN=LOC100801058 PE=3 SV=1	genomic	standard	3.027	0	#VALUE!	0.0293105
tr|I1KHB7|I1KHB7_SOYBN Uncharacterized protein OS=Glycine max GN=LOC100818105 PE=3 SV=1	genomic	standard	3.027	0	#VALUE!	0.0293105
tr|K7LXP8|K7LXP8_SOYBN Uncharacterized protein OS=Glycine max PE=4 SV=1	genomic	standard	5.045	0	#VALUE!	0.029304
tr|K7KKE1|K7KKE1_SOYBN Uncharacterized protein OS=Glycine max GN=GLYMA_04G158500 PE=4 SV=1	genomic	standard	0	2.174	#VALUE!	0.0292478
tr|I1KDR6|I1KDR6_SOYBN Uncharacterized protein OS=Glycine max PE=4 SV=2	genomic	standard	0	2.174	#VALUE!	0.0292414
tr|I1LK82|I1LK82_SOYBN Uncharacterized protein OS=Glycine max GN=LOC100808078 PE=4 SV=2	genomic	standard	0	2.609	#VALUE!	0.0291767
tr|I1KYK7|I1KYK7_SOYBN Uncharacterized protein OS=Glycine max GN=LOC100785532 PE=3 SV=1	genomic	standard	35.313	10.434	-1.75891	0.029119
tr|I1M5A0|I1M5A0_SOYBN Uncharacterized protein OS=Glycine max GN=LOC100305940 PE=4 SV=1	genomic	standard	0	2.174	#VALUE!	0.0291056
tr|I1JYS8|I1JYS8_SOYBN Uncharacterized protein OS=Glycine max GN=LOC100814332 PE=4 SV=1	genomic	standard	30.268	8.695	-1.79954	0.0290954
Putative uncharacterized protein [Source:UniProtKB/TrEMBL;Acc:C6T050]	genomic	standard	4.036	7.391	0.872843	0.0290877
tr|I1MAL7|I1MAL7_SOYBN Uncharacterized protein OS=Glycine max GN=LOC100816674 PE=4 SV=1	genomic	standard	5.045	0	#VALUE!	0.0290408
tr|K7LYL8|K7LYL8_SOYBN Uncharacterized protein OS=Glycine max PE=4 SV=1	genomic	standard	21.188	32.172	0.602558	0.029037
tr|I1KAX5|I1KAX5_SOYBN Uncharacterized protein OS=Glycine max GN=LOC100789213 PE=4 SV=2	genomic	standard	7.063	0.435	-4.02119	0.0290075
tr|I1LNX6|I1LNX6_SOYBN Uncharacterized protein OS=Glycine max GN=LOC100806129 PE=3 SV=1	genomic	standard	32.286	9.13	-1.82222	0.0290056
tr|I1KJU5|I1KJU5_SOYBN Uncharacterized protein OS=Glycine max GN=LOC100782313 PE=4 SV=1	genomic	standard	2.018	5.652	1.48584	0.0289875
tr|I1MZF2|I1MZF2_SOYBN Uncharacterized protein OS=Glycine max GN=LOC100812144 PE=4 SV=2	genomic	standard	2.018	5.652	1.48584	0.0289747
tr|A0A151SLK8|A0A151SLK8_CAJCA Vegetative incompatibility protein HET-E-1 OS=Cajanus cajan GN=KK1_001950 PE=4 SV=1 #or# tr|K7M8S4|K7M8S4_SOYBN Uncharacterized protein OS=Glycine max GN=GLYMA_15G006200 PE=4 SV=1	genomic	standard	28.251	6.956	-2.02197	0.0289709
tr|I1LEG8|I1LEG8_SOYBN Uncharacterized protein OS=Glycine max GN=LOC100813032 PE=4 SV=1	genomic	standard	8.072	0.87	-3.21384	0.0289691
Homeodomain/HOMEOBOX transcription factor [Source:UniProtKB/TrEMBL;Acc:A0A0K2CT17]	genomic	standard	9.081	15.216	0.744666	0.0289546
tr|K7M141|K7M141_SOYBN Uncharacterized protein OS=Glycine max GN=LOC100806556 PE=4 SV=1	genomic	standard	3.027	7.391	1.28788	0.028922
tr|I1M3K6|I1M3K6_SOYBN Uncharacterized protein OS=Glycine max GN=LOC100809007 PE=4 SV=1	genomic	standard	132.172	49.997	-1.4025	0.0288824
tr|K7LML8|K7LML8_SOYBN Uncharacterized protein OS=Glycine max GN=LOC100814663 PE=4 SV=1	genomic	standard	8.072	0.87	-3.21384	0.0288762
tr|K7M5V3|K7M5V3_SOYBN Uncharacterized protein OS=Glycine max GN=LOC100775515 PE=4 SV=1	genomic	standard	2.018	5.652	1.48584	0.028874
tr|I1JRT7|I1JRT7_SOYBN Uncharacterized protein OS=Glycine max GN=LOC100809675 PE=4 SV=1	genomic	standard	4.036	8.26	1.03322	0.0288548
cardiolipin synthase [Source:Projected from Arabidopsis thaliana (AT4G04870) TAIR;Acc:AT4G04870]	genomic	standard	2.018	6.087	1.59281	0.0288294
tr|A0A0R0GDY6|A0A0R0GDY6_SOYBN Uncharacterized protein OS=Glycine max GN=LOC100776777 PE=3 SV=1	genomic	standard	27.242	6.956	-1.9695	0.0288286
tr|I1KJX0|I1KJX0_SOYBN Uncharacterized protein OS=Glycine max GN=LOC100791170 PE=4 SV=1	genomic	standard	0	3.478	#VALUE!	0.0288102
tr|I1LQ52|I1LQ52_SOYBN Uncharacterized protein OS=Glycine max GN=LOC100800461 PE=3 SV=1	genomic	standard	1267.24	528.226	-1.26246	0.0288016
tr|K7M7M3|K7M7M3_SOYBN Uncharacterized protein OS=Glycine max GN=GLYMA_14G173600 PE=4 SV=1	genomic	standard	0	2.174	#VALUE!	0.028758
tr|A0A0R0FKZ4|A0A0R0FKZ4_SOYBN Uncharacterized protein OS=Glycine max GN=LOC100816561 PE=4 SV=1	genomic	standard	0	2.609	#VALUE!	0.0287038
tr|I1LB20|I1LB20_SOYBN Uncharacterized protein OS=Glycine max GN=LOC100803468 PE=4 SV=1	genomic	standard	35.313	10.869	-1.69998	0.0286672
Putative uncharacterized protein [Source:UniProtKB/TrEMBL;Acc:C6SXE2]	genomic	standard	387.436	157.381	-1.2997	0.0286669
Aldehyde dehydrogenase [Source:UniProtKB/TrEMBL;Acc:I1KNX5]	genomic	standard	92.823	81.734	-0.183546	0.0286656
Starch synthase, chloroplastic/amyloplastic [Source:UniProtKB/TrEMBL;Acc:I1KAT2]	genomic	standard	0	3.478	#VALUE!	0.0286623
tr|I1KC05|I1KC05_SOYBN Uncharacterized protein OS=Glycine max GN=LOC100794490 PE=4 SV=2	genomic	standard	1.009	5.217	2.37029	0.0286612
tr|K7MCH3|K7MCH3_SOYBN Uncharacterized protein OS=Glycine max GN=LOC100527056 PE=4 SV=1	genomic	standard	1153.23	1036.45	-0.15402	0.0286428
tr|K7KLE5|K7KLE5_SOYBN Uncharacterized protein OS=Glycine max GN=GLYMA_04G209300 PE=4 SV=1	genomic	standard	1.009	4.782	2.24469	0.0285697
tr|C6T1V0|C6T1V0_SOYBN Putative uncharacterized protein OS=Glycine max PE=2 SV=1	genomic	standard	0	3.478	#VALUE!	0.0285374
tr|K7KIF3|K7KIF3_SOYBN Uncharacterized protein OS=Glycine max GN=GLYMA_04G061700 PE=4 SV=1	genomic	standard	73.653	26.085	-1.49752	0.0285342
tr|K7MV29|K7MV29_SOYBN Uncharacterized protein OS=Glycine max GN=LOC100790543 PE=4 SV=1	genomic	standard	10.089	1.304	-2.95177	0.0285261
tr|K7L8B5|K7L8B5_SOYBN Uncharacterized protein OS=Glycine max GN=LOC100792416 PE=4 SV=1	genomic	standard	71.635	71.734	0.00199244	0.0284852
Putative uncharacterized protein [Source:UniProtKB/TrEMBL;Acc:C6SXF0]	genomic	standard	35.313	35.65	0.0137027	0.0284483
tr|K7LG56|K7LG56_SOYBN Uncharacterized protein OS=Glycine max GN=LOC100813197 PE=4 SV=1	genomic	standard	33.295	9.565	-1.79947	0.0284185
tr|I1JHQ1|I1JHQ1_SOYBN Uncharacterized protein OS=Glycine max GN=LOC100778257 PE=3 SV=1	genomic	standard	36.322	9.565	-1.92501	0.028376
tr|I1M070|I1M070_SOYBN Uncharacterized protein OS=Glycine max GN=LOC100811327 PE=4 SV=1	genomic	standard	2.018	4.782	1.24469	0.0283695
Putative uncharacterized protein [Source:UniProtKB/TrEMBL;Acc:C6SXX5]	genomic	standard	61.546	21.738	-1.50145	0.028295
tr|I1M2H4|I1M2H4_SOYBN Uncharacterized protein OS=Glycine max GN=LOC100790958 PE=4 SV=1	genomic	standard	0	3.043	#VALUE!	0.0282825
tr|K7MQS9|K7MQS9_SOYBN Uncharacterized protein OS=Glycine max GN=LOC100779533 PE=4 SV=1 #or# tr|K7MQT0|K7MQT0_SOYBN Uncharacterized protein OS=Glycine max PE=4 SV=1	genomic	standard	197.754	450.405	1.18752	0.0282811
tr|A0A0R0IYV9|A0A0R0IYV9_SOYBN Uncharacterized protein OS=Glycine max GN=GLYMA_08G283700 PE=4 SV=1	genomic	standard	8.072	13.477	0.739501	0.0282777
tr|I1L5I2|I1L5I2_SOYBN Uncharacterized protein OS=Glycine max GN=LOC100798614 PE=4 SV=1	genomic	standard	8.072	0.87	-3.21384	0.0282637
tr|I1L5L6|I1L5L6_SOYBN Uncharacterized protein OS=Glycine max GN=LOC100811238 PE=3 SV=1	genomic	standard	20.179	4.348	-2.21443	0.0282319
tr|I1K8U8|I1K8U8_SOYBN Uncharacterized protein OS=Glycine max GN=GLYMA_06G068400 PE=4 SV=1	genomic	standard	223.986	91.733	-1.2879	0.0282186
tr|K7KC94|K7KC94_SOYBN Uncharacterized protein OS=Glycine max PE=4 SV=1	genomic	standard	3.027	7.391	1.28788	0.028211
tr|A0A0R0JDL8|A0A0R0JDL8_SOYBN Uncharacterized protein OS=Glycine max GN=GLYMA_07G249600 PE=4 SV=1	genomic	standard	2.018	5.652	1.48584	0.0282108
tr|K7LX97|K7LX97_SOYBN Uncharacterized protein OS=Glycine max GN=GLYMA_13G073700 PE=4 SV=1 #or# tr|K7LX98|K7LX98_SOYBN Uncharacterized protein OS=Glycine max GN=GLYMA_13G073600 PE=4 SV=1	genomic	standard	3.027	0	#VALUE!	0.0281778
tr|K7LA50|K7LA50_SOYBN Uncharacterized protein OS=Glycine max GN=LOC100798403 PE=3 SV=1	genomic	standard	0	3.478	#VALUE!	0.028172
Putative uncharacterized protein [Source:UniProtKB/TrEMBL;Acc:C6T1E6]	genomic	standard	38.34	11.304	-1.76202	0.0281706
tr|I1MNF9|I1MNF9_SOYBN Uncharacterized protein OS=Glycine max GN=LOC100802151 PE=4 SV=1	genomic	standard	0	2.609	#VALUE!	0.0281408
tr|K7K208|K7K208_SOYBN Uncharacterized protein OS=Glycine max GN=GLYMA_01G055700 PE=4 SV=1	genomic	standard	0	1.739	#VALUE!	0.0281093
tr|K7KR97|K7KR97_SOYBN Uncharacterized protein OS=Glycine max GN=LOC100799227 PE=3 SV=1	genomic	standard	8.072	13.477	0.739501	0.028094
tr|I1LCR6|I1LCR6_SOYBN Uncharacterized protein OS=Glycine max GN=LOC100793522 PE=3 SV=1	genomic	standard	7.063	0.435	-4.02119	0.028063
tr|K7MQU7|K7MQU7_SOYBN Uncharacterized protein OS=Glycine max GN=LOC100788249 PE=3 SV=1	genomic	standard	4.036	0	#VALUE!	0.0280363
Putative uncharacterized protein [Source:UniProtKB/TrEMBL;Acc:C6SYD5]	genomic	standard	0	2.609	#VALUE!	0.0280217
tr|I1LKF0|I1LKF0_SOYBN Uncharacterized protein OS=Glycine max GN=LOC100797428 PE=4 SV=1	genomic	standard	7.063	10.869	0.621866	0.0279818
tr|I1K7B2|I1K7B2_SOYBN Uncharacterized protein OS=Glycine max GN=LOC100781382 PE=4 SV=1	genomic	standard	1.009	4.782	2.24469	0.0279817
Annexin [Source:UniProtKB/TrEMBL;Acc:C6THM2]	genomic	standard	5.045	9.565	0.922911	0.0279484
tr|I1LZQ4|I1LZQ4_SOYBN Uncharacterized protein OS=Glycine max GN=LOC100305441 PE=3 SV=2	genomic	standard	12.107	1.739	-2.79951	0.0279434
RING-type E3 ubiquitin transferase [Source:UniProtKB/TrEMBL;Acc:I1MNE6]	genomic	standard	1.009	4.782	2.24469	0.0279405
tr|I1LX53|I1LX53_SOYBN Uncharacterized protein OS=Glycine max GN=LOC100813462 PE=4 SV=1 #or# tr|A0A0R0GI78|A0A0R0GI78_SOYBN Uncharacterized protein OS=Glycine max GN=GLYMA_13G043700 PE=4 SV=1	genomic	standard	0	3.478	#VALUE!	0.0279232
tr|K7L3Q8|K7L3Q8_SOYBN Uncharacterized protein OS=Glycine max GN=LOC100810976 PE=4 SV=1	genomic	standard	19.17	25.216	0.395489	0.0279055
Putative uncharacterized protein [Source:UniProtKB/TrEMBL;Acc:C6SZY0]	genomic	standard	7.063	0.435	-4.02119	0.0278996
Putative uncharacterized protein [Source:UniProtKB/TrEMBL;Acc:C6T3Q7]	genomic	standard	531.715	461.709	-0.203669	0.0278447
Uridine kinase [Source:UniProtKB/TrEMBL;Acc:K7MQF6]	genomic	standard	0	3.478	#VALUE!	0.0278353
tr|A0A0B2RUM6|A0A0B2RUM6_GLYSO Uncharacterized protein OS=Glycine soja GN=glysoja_001446 PE=4 SV=1	genomic	standard	4.036	0	#VALUE!	0.0278189
tr|I1J6W9|I1J6W9_SOYBN Uncharacterized protein OS=Glycine max GN=LOC100796466 PE=4 SV=1	genomic	standard	153.36	49.127	-1.64233	0.027807
tr|I1M5U1|I1M5U1_SOYBN Uncharacterized protein OS=Glycine max GN=LOC100786540 PE=4 SV=1	genomic	standard	20.179	4.782	-2.07717	0.0277443
BHLH transcription factor [Source:UniProtKB/TrEMBL;Acc:I1KBY8]	genomic	standard	49.438	63.909	0.370399	0.0277105
tr|I1KVP9|I1KVP9_SOYBN Uncharacterized protein OS=Glycine max GN=LOC100810662 PE=4 SV=1	genomic	standard	93.832	36.519	-1.36143	0.0277017
tr|I1K0B2|I1K0B2_SOYBN Uncharacterized protein OS=Glycine max GN=LOC100815063 PE=3 SV=1	genomic	standard	257.282	226.942	-0.181027	0.0276936
tr|I1MHZ1|I1MHZ1_SOYBN Flavin-containing monooxygenase OS=Glycine max GN=LOC100812619 PE=3 SV=1	genomic	standard	0	3.043	#VALUE!	0.0276868
tr|I1M4L2|I1M4L2_SOYBN Uncharacterized protein OS=Glycine max GN=LOC100815599 PE=4 SV=2	genomic	standard	24.215	5.217	-2.21461	0.0275989
tr|I1KMA2|I1KMA2_SOYBN Uncharacterized protein OS=Glycine max GN=LOC100799609 PE=3 SV=1	genomic	standard	7.063	12.608	0.835986	0.027593
Putative uncharacterized protein [Source:UniProtKB/TrEMBL;Acc:C6TG11]	genomic	standard	12.107	1.739	-2.79951	0.0275667
tr|I1JA48|I1JA48_SOYBN Uncharacterized protein OS=Glycine max GN=LOC100791020 PE=3 SV=2	genomic	standard	28.251	6.956	-2.02197	0.0275546
tr|I1LYK0|I1LYK0_SOYBN Uncharacterized protein OS=Glycine max GN=LOC100814176 PE=4 SV=1	genomic	standard	4.036	8.26	1.03322	0.0275364
Transcription factor [Source:UniProtKB/TrEMBL;Acc:B0LUS2]	genomic	standard	6.054	10.869	0.844259	0.0274662
Protein kinase family protein [Source:UniProtKB/TrEMBL;Acc:C6ZRQ1]	genomic	standard	14.125	2.609	-2.43668	0.0274659
tr|I1KAS5|I1KAS5_SOYBN Uncharacterized protein OS=Glycine max GN=LOC100811649 PE=4 SV=1	genomic	standard	7.063	11.738	0.732834	0.027461
uncharacterized	genomic	standard	2.018	5.652	1.48584	0.0274402
tr|K7KZD0|K7KZD0_SOYBN Uncharacterized protein OS=Glycine max GN=LOC100786391 PE=3 SV=1	genomic	standard	4.036	9.565	1.24484	0.027404
Putative uncharacterized protein [Source:UniProtKB/TrEMBL;Acc:C6T1M0]	genomic	standard	105.939	229.115	1.11284	0.0273633
tr|K7KA89|K7KA89_SOYBN Uncharacterized protein OS=Glycine max GN=LOC100802715 PE=4 SV=1	genomic	standard	6.054	11.738	0.955226	0.0273515
tr|K7MWY4|K7MWY4_SOYBN Uncharacterized protein OS=Glycine max GN=LOC100781322 PE=4 SV=1	genomic	standard	15.134	2.609	-2.53622	0.0273382
tr|I1MEE6|I1MEE6_SOYBN Uncharacterized protein OS=Glycine max GN=LOC100803171 PE=4 SV=1	genomic	standard	0	2.609	#VALUE!	0.0273308
NA	genomic	standard	14.125	2.609	-2.43668	0.0273206
tr|K7L0G1|K7L0G1_SOYBN Uncharacterized protein OS=Glycine max GN=LOC100818116 PE=4 SV=1	genomic	standard	4.036	0	#VALUE!	0.0273078
tr|A0A0R0KPC8|A0A0R0KPC8_SOYBN Uncharacterized protein OS=Glycine max GN=LOC100792666 PE=3 SV=1	genomic	standard	151.342	132.165	-0.195472	0.0272945
DNA-directed RNA polymerase subunit [Source:UniProtKB/TrEMBL;Acc:I1KJX9]	genomic	standard	9.081	0.87	-3.38376	0.0272681
C3H-type 1 Zn transcription factor [Source:UniProtKB/TrEMBL;Acc:I1M6J5]	genomic	standard	114.011	117.384	0.0420628	0.0272401
tr|I1M0N4|I1M0N4_SOYBN Uncharacterized protein OS=Glycine max GN=LOC100813299 PE=4 SV=1	genomic	standard	4.036	9.13	1.17769	0.0272319
tr|I1LEN5|I1LEN5_SOYBN Uncharacterized protein OS=Glycine max GN=LOC100794402 PE=4 SV=1	genomic	standard	4.036	9.13	1.17769	0.0272258
Protein kinase [Source:UniProtKB/TrEMBL;Acc:Q39886]	genomic	standard	27.242	6.956	-1.9695	0.0272195
T-complex protein 1 subunit gamma [Source:UniProtKB/TrEMBL;Acc:I1MQD0]	genomic	standard	23.206	5.652	-2.03766	0.0272101
tr|I1LGU4|I1LGU4_SOYBN Uncharacterized protein OS=Glycine max GN=LOC100794270 PE=4 SV=1	genomic	standard	27.242	6.087	-2.16203	0.0272014
RING-type E3 ubiquitin transferase [Source:UniProtKB/TrEMBL;Acc:K7KAB1]	genomic	standard	5.045	0	#VALUE!	0.0271672
tr|I1N989|I1N989_SOYBN Uncharacterized protein OS=Glycine max GN=LOC100808417 PE=4 SV=1	genomic	standard	3.027	7.391	1.28788	0.0271366
tr|I1L6F1|I1L6F1_SOYBN Uncharacterized protein OS=Glycine max GN=LOC100795960 PE=4 SV=1	genomic	standard	105.939	38.693	-1.45309	0.0271091
tr|K7L982|K7L982_SOYBN Uncharacterized protein OS=Glycine max GN=GLYMA_08G273000 PE=4 SV=1	genomic	standard	2.018	6.087	1.59281	0.0269411
tr|A0A0R0HJC0|A0A0R0HJC0_SOYBN Uncharacterized protein OS=Glycine max GN=GLYMA_11G193000 PE=4 SV=1	genomic	standard	0	3.478	#VALUE!	0.0269336
tr|I1N123|I1N123_SOYBN Uncharacterized protein OS=Glycine max GN=LOC100781848 PE=4 SV=1	genomic	standard	403.579	367.367	-0.135629	0.0269199
Putative uncharacterized protein [Source:UniProtKB/TrEMBL;Acc:C6T5F2]	genomic	standard	1.009	5.217	2.37029	0.0269042
tr|K7K6G1|K7K6G1_SOYBN Uncharacterized protein OS=Glycine max GN=LOC100788064 PE=4 SV=1	genomic	standard	1.009	5.217	2.37029	0.0268944
sp|P26987|SAM22_SOYBN Stress-induced protein SAM22 OS=Glycine max PE=1 SV=1 #or# Putative uncharacterized protein [Source:UniProtKB/TrEMBL;Acc:C6T588]	genomic	standard	43.385	10.869	-1.99698	0.0268884
NA	genomic	standard	6.054	10.434	0.785332	0.026871
tr|I1M911|I1M911_SOYBN Uncharacterized protein OS=Glycine max GN=LOC100815084 PE=4 SV=1	genomic	standard	2.018	6.087	1.59281	0.026868
tr|I1L531|I1L531_SOYBN Uncharacterized protein OS=Glycine max GN=GLYMA_09G210100 PE=4 SV=1	genomic	standard	0	3.043	#VALUE!	0.0268169
tr|I1N982|I1N982_SOYBN Uncharacterized protein OS=Glycine max GN=LOC100805040 PE=4 SV=1	genomic	standard	165.467	151.729	-0.125047	0.0268037
tr|I1JX19|I1JX19_SOYBN Uncharacterized protein OS=Glycine max GN=LOC100306152 PE=4 SV=1	genomic	standard	4.036	9.13	1.17769	0.0267977
tr|K7KAN7|K7KAN7_SOYBN Uncharacterized protein OS=Glycine max GN=LOC100814983 PE=4 SV=1	genomic	standard	0	2.609	#VALUE!	0.0267738
tr|I1MVC5|I1MVC5_SOYBN Uncharacterized protein OS=Glycine max GN=LOC100794203 PE=4 SV=2	genomic	standard	2.018	5.652	1.48584	0.0267731
Peroxidase [Source:UniProtKB/TrEMBL;Acc:I1JY99]	genomic	standard	5.045	0	#VALUE!	0.026738
Putative uncharacterized protein [Source:UniProtKB/TrEMBL;Acc:C6TJ94]	genomic	standard	4.036	0	#VALUE!	0.0267125
Glutamine synthetase [Source:UniProtKB/TrEMBL;Acc:I1MFC4]	genomic	standard	444.946	386.931	-0.201554	0.0266888
Defective in cullin neddylation protein [Source:UniProtKB/TrEMBL;Acc:I1LZM2]	genomic	standard	4.036	0	#VALUE!	0.0266553
Putative uncharacterized protein [Source:UniProtKB/TrEMBL;Acc:C6T3W8]	genomic	standard	43.385	46.084	0.0870696	0.0266341
Eukaryotic translation initiation factor 3 subunit F [Source:UniProtKB/TrEMBL;Acc:C6TC72]	genomic	standard	41.367	12.608	-1.71414	0.0266283
Arogenate dehydrogenase 1 [Source:UniProtKB/TrEMBL;Acc:I1K197]	genomic	standard	0	2.174	#VALUE!	0.0265936
tr|A0A151RMI5|A0A151RMI5_CAJCA Putative disease resistance protein At4g33300 family OS=Cajanus cajan GN=KK1_034764 PE=3 SV=1	genomic	standard	10.089	15.216	0.592806	0.026579
tr|A0A151T371|A0A151T371_CAJCA Sensor protein gacS OS=Cajanus cajan GN=KK1_015983 PE=4 SV=1	genomic	standard	23.206	25.65	0.144461	0.0265498
tr|A0A151SVA2|A0A151SVA2_CAJCA Myosin-J heavy chain OS=Cajanus cajan GN=KK1_014141 PE=3 SV=1 #or# tr|K7KTA6|K7KTA6_SOYBN Uncharacterized protein OS=Glycine max GN=GLYMA_06G056600 PE=4 SV=1	genomic	standard	5.045	0	#VALUE!	0.0265439
tr|I1JV02|I1JV02_SOYBN Uncharacterized protein OS=Glycine max GN=LOC100806868 PE=4 SV=1	genomic	standard	20.179	4.348	-2.21443	0.026508
tr|K7MDT1|K7MDT1_SOYBN Uncharacterized protein OS=Glycine max GN=LOC100817758 PE=4 SV=1	genomic	standard	6.054	10.434	0.785332	0.026461
tr|K7MXP7|K7MXP7_SOYBN Uncharacterized protein OS=Glycine max GN=GLYMA_19G105500 PE=4 SV=1	genomic	standard	0	1.739	#VALUE!	0.0264444
tr|I1NDA5|I1NDA5_SOYBN Uncharacterized protein OS=Glycine max GN=LOC100810397 PE=4 SV=1	genomic	standard	0	3.913	#VALUE!	0.0264358
tr|I1LDK4|I1LDK4_SOYBN Uncharacterized protein OS=Glycine max GN=GLYMA_10G229400 PE=4 SV=2	genomic	standard	1.009	4.782	2.24469	0.0264115
Putative uncharacterized protein [Source:UniProtKB/TrEMBL;Acc:C6TN19]	genomic	standard	11.098	15.651	0.495955	0.0263929
tr|I1LYT7|I1LYT7_SOYBN Uncharacterized protein OS=Glycine max GN=LOC100804386 PE=3 SV=1	genomic	standard	44.394	14.347	-1.62962	0.0263784
tr|I1LJF7|I1LJF7_SOYBN Uncharacterized protein OS=Glycine max GN=STP PE=3 SV=1	genomic	standard	8.072	13.912	0.785332	0.0263632
Putative uncharacterized protein [Source:UniProtKB/TrEMBL;Acc:C6TCY3]	genomic	standard	12.107	1.739	-2.79951	0.0263611
Patatin [Source:UniProtKB/TrEMBL;Acc:I1KJJ3]	genomic	standard	14.125	2.174	-2.69983	0.0263599
tr|K7MXS9|K7MXS9_SOYBN Uncharacterized protein OS=Glycine max GN=GLYMA_19G109600 PE=3 SV=1	genomic	standard	5.045	12.608	1.32141	0.0263276
tr|A0A0R0L3F4|A0A0R0L3F4_SOYBN Uncharacterized protein OS=Glycine max GN=GLYMA_02G292900 PE=4 SV=1	genomic	standard	7.063	0.435	-4.02119	0.0263234
tr|I1JUP6|I1JUP6_SOYBN Uncharacterized protein OS=Glycine max GN=LOC100794611 PE=4 SV=1	genomic	standard	11.098	1.739	-2.67397	0.0263034
tr|I1J9K6|I1J9K6_SOYBN Uncharacterized protein OS=Glycine max GN=LOC100789970 PE=4 SV=1	genomic	standard	12.107	16.086	0.409964	0.0262773
Auxin response factor [Source:UniProtKB/TrEMBL;Acc:I1MY19]	genomic	standard	0	2.609	#VALUE!	0.0262566
tr|I1M104|I1M104_SOYBN Uncharacterized protein OS=Glycine max GN=LOC100798894 PE=4 SV=1	genomic	standard	12.107	18.26	0.592845	0.0262478
tr|I1M1H5|I1M1H5_SOYBN Uncharacterized protein OS=Glycine max GN=LOC100793957 PE=4 SV=1	genomic	standard	7.063	0.435	-4.02119	0.0262441
tr|A0A151SKH2|A0A151SKH2_CAJCA Subtilisin-like protease OS=Cajanus cajan GN=KK1_001506 PE=4 SV=1	genomic	standard	20.179	4.348	-2.21443	0.0262377
tr|K7K7L1|K7K7L1_SOYBN Uncharacterized protein OS=Glycine max GN=LOC100795644 PE=4 SV=1	genomic	standard	7.063	0	#VALUE!	0.026219
Glutamyl-tRNA reductase [Source:UniProtKB/TrEMBL;Acc:I1KL76]	genomic	standard	0	2.609	#VALUE!	0.0262032
tr|I1LJA1|I1LJA1_SOYBN Uncharacterized protein OS=Glycine max GN=LOC100784194 PE=4 SV=1	genomic	standard	5.045	9.999	0.98693	0.026187
tr|I1N4Z3|I1N4Z3_SOYBN Uncharacterized protein OS=Glycine max GN=GLYMA_U008900 PE=3 SV=2	genomic	standard	2.018	6.087	1.59281	0.0261569
tr|I1KCA9|I1KCA9_SOYBN Uncharacterized protein OS=Glycine max GN=LOC100793961 PE=4 SV=1	genomic	standard	10.089	1.304	-2.95177	0.0261493
tr|I1JAD6|I1JAD6_SOYBN Uncharacterized protein OS=Glycine max GN=LOC100815497 PE=4 SV=1	genomic	standard	56.501	17.825	-1.66437	0.0261331
tr|I1LMY0|I1LMY0_SOYBN Uncharacterized protein OS=Glycine max GN=LOC100819288 PE=4 SV=1	genomic	standard	0	2.609	#VALUE!	0.0261197
tr|A0A151SDZ2|A0A151SDZ2_CAJCA 60S ribosomal protein L17-2 OS=Cajanus cajan GN=KK1_025149 PE=3 SV=1	genomic	standard	31.277	32.607	0.0600796	0.0261021
tr|I1L7Y5|I1L7Y5_SOYBN Uncharacterized protein OS=Glycine max GN=LOC100799166 PE=4 SV=2	genomic	standard	0	3.478	#VALUE!	0.0260924
tr|I1N1F9|I1N1F9_SOYBN Uncharacterized protein OS=Glycine max GN=LOC100777399 PE=3 SV=2	genomic	standard	4.036	8.695	1.10726	0.0260829
tr|A0A0R0JQV4|A0A0R0JQV4_SOYBN Uncharacterized protein OS=Glycine max GN=LOC100780660 PE=4 SV=1	genomic	standard	1.009	4.348	2.10743	0.026066
tr|I1KCG2|I1KCG2_SOYBN Uncharacterized protein OS=Glycine max GN=LOC100807229 PE=4 SV=1	genomic	standard	40.358	12.608	-1.67852	0.0259671
tr|K7MCM7|K7MCM7_SOYBN Uncharacterized protein OS=Glycine max GN=LOC100775528 PE=4 SV=1	genomic	standard	6.054	11.304	0.900873	0.0259552
tr|I1L5V5|I1L5V5_SOYBN Uncharacterized protein OS=Glycine max GN=LOC100787863 PE=4 SV=1	genomic	standard	28.251	7.826	-1.85195	0.0259477
tr|K7MYU6|K7MYU6_SOYBN Uncharacterized protein OS=Glycine max GN=LOC100306326 PE=4 SV=1	genomic	standard	10.089	1.304	-2.95177	0.0259363
tr|I1M1I2|I1M1I2_SOYBN Uncharacterized protein OS=Glycine max GN=LOC100788317 PE=4 SV=1	genomic	standard	2.018	5.652	1.48584	0.0259248
tr|I1LY13|I1LY13_SOYBN Uncharacterized protein OS=Glycine max GN=LOC100306567 PE=4 SV=1	genomic	standard	18.161	21.303	0.230213	0.0259202
tr|A0A151RIS9|A0A151RIS9_CAJCA Uncharacterized protein (Fragment) OS=Cajanus cajan GN=KK1_036282 PE=4 SV=1	genomic	standard	28.251	7.391	-1.93446	0.0259078
tr|A0A151T177|A0A151T177_CAJCA Ubiquitin carboxyl-terminal hydrolase 12 OS=Cajanus cajan GN=KK1_023200 PE=4 SV=1	genomic	standard	5.045	12.173	1.27076	0.0258411
tr|K7M3C6|K7M3C6_SOYBN Uncharacterized protein OS=Glycine max GN=LOC100781211 PE=4 SV=1	genomic	standard	3.027	0	#VALUE!	0.0258181
tr|I1KRL3|I1KRL3_SOYBN Uncharacterized protein OS=Glycine max GN=LOC100784120 PE=3 SV=2	genomic	standard	4.036	0	#VALUE!	0.0257955
Putative uncharacterized protein [Source:UniProtKB/TrEMBL;Acc:C6TEE0]	genomic	standard	25.224	28.259	0.163913	0.0257326
tr|K7LNW5|K7LNW5_SOYBN Uncharacterized protein OS=Glycine max GN=LOC100779891 PE=3 SV=1	genomic	standard	149.324	128.252	-0.219465	0.025731
Putative uncharacterized protein [Source:UniProtKB/TrEMBL;Acc:C6T5D5]	genomic	standard	2.018	6.087	1.59281	0.0257271
tr|K7LAE0|K7LAE0_SOYBN Uncharacterized protein OS=Glycine max GN=LOC100794512 PE=4 SV=1	genomic	standard	6.054	0.435	-3.7988	0.0256843
tr|C6TF22|C6TF22_SOYBN Putative uncharacterized protein OS=Glycine max GN=LOC100813266 PE=2 SV=1	genomic	standard	37.331	10.434	-1.83908	0.0256556
tr|K7N335|K7N335_SOYBN Uncharacterized protein OS=Glycine max GN=LOC100796208 PE=4 SV=1	genomic	standard	20.179	4.782	-2.07717	0.0256301
tr|K7L2M8|K7L2M8_SOYBN Uncharacterized protein OS=Glycine max GN=LOC100792555 PE=4 SV=1	genomic	standard	2.018	6.521	1.69217	0.025624
tr|I1ND50|I1ND50_SOYBN Uncharacterized protein OS=Glycine max GN=LOC100797809 PE=4 SV=1	genomic	standard	1.009	4.782	2.24469	0.025622
CTP synthase [Source:UniProtKB/TrEMBL;Acc:I1L7R7]	genomic	standard	6.054	10.869	0.844259	0.0256086
Putative uncharacterized protein [Source:UniProtKB/TrEMBL;Acc:C6SYI0]	genomic	standard	292.595	260.852	-0.165674	0.0255998
tr|I1NJF7|I1NJF7_SOYBN Uncharacterized protein OS=Glycine max GN=LOC100778519 PE=4 SV=1	genomic	standard	44.394	45.649	0.0402186	0.0255723
tr|I1K5K2|I1K5K2_SOYBN Uncharacterized protein OS=Glycine max GN=LOC100796575 PE=4 SV=1	genomic	standard	1.009	4.782	2.24469	0.0255627
tr|K7LEI7|K7LEI7_SOYBN Uncharacterized protein OS=Glycine max GN=LOC100808891 PE=4 SV=1	genomic	standard	27.242	29.129	0.0966236	0.0255479
sister-chromatid cohesion protein 3 [Source:Projected from Arabidopsis thaliana (AT2G47980) TAIR;Acc:AT2G47980]	genomic	standard	11.098	15.216	0.455289	0.0255339
Putative uncharacterized protein [Source:UniProtKB/TrEMBL;Acc:C6T106]	genomic	standard	1.009	6.087	2.59281	0.0255266
tr|I1LJJ3|I1LJJ3_SOYBN Uncharacterized protein OS=Glycine max GN=LOC100811430 PE=4 SV=1	genomic	standard	7.063	0.435	-4.02119	0.0254851
tr|I1JD65|I1JD65_SOYBN Uncharacterized protein OS=Glycine max GN=LOC100526928 PE=3 SV=1	genomic	standard	7.063	11.304	0.67848	0.0254253
tr|K7LSS7|K7LSS7_SOYBN Uncharacterized protein OS=Glycine max GN=LOC100796740 PE=4 SV=1	genomic	standard	10.089	15.651	0.633472	0.025381
tr|I1J4L3|I1J4L3_SOYBN Uncharacterized protein OS=Glycine max GN=LOC100818144 PE=4 SV=1	genomic	standard	43.385	13.477	-1.6867	0.0253748
tr|I1JXJ7|I1JXJ7_SOYBN Uncharacterized protein OS=Glycine max GN=LOC100781168 PE=4 SV=1	genomic	standard	4.036	0	#VALUE!	0.0253624
tr|I1JGU4|I1JGU4_SOYBN Uncharacterized protein OS=Glycine max GN=LOC100795967 PE=4 SV=1	genomic	standard	23.206	33.911	0.547255	0.0253235
tr|I1LDW0|I1LDW0_SOYBN Uncharacterized protein OS=Glycine max GN=LOC100814630 PE=4 SV=2	genomic	standard	1.009	4.348	2.10743	0.025321
tr|I1K0C3|I1K0C3_SOYBN Uncharacterized protein OS=Glycine max GN=LOC100779757 PE=4 SV=1	genomic	standard	9.081	13.477	0.569576	0.0253063
tr|I1LBA4|I1LBA4_SOYBN Uncharacterized protein OS=Glycine max GN=LOC100811398 PE=4 SV=1	genomic	standard	1.009	3.478	1.78533	0.0252769
tr|I1N9S5|I1N9S5_SOYBN Uncharacterized protein OS=Glycine max GN=LOC100306343 PE=3 SV=1	genomic	standard	7.063	12.173	0.785332	0.0252651
tr|K7K8J7|K7K8J7_SOYBN Uncharacterized protein OS=Glycine max PE=4 SV=1	genomic	standard	55.492	53.04	-0.065199	0.0252346
tr|K7KMB3|K7KMB3_SOYBN Uncharacterized protein OS=Glycine max GN=GLYMA_04G256400 PE=4 SV=1	genomic	standard	9.081	13.477	0.569576	0.0252141
tr|I1M3J9|I1M3J9_SOYBN Uncharacterized protein OS=Glycine max GN=LOC100807938 PE=4 SV=1	genomic	standard	37.331	10.434	-1.83908	0.0252116
tr|K7MXR2|K7MXR2_SOYBN Uncharacterized protein OS=Glycine max PE=4 SV=1	genomic	standard	35.313	9.999	-1.82034	0.0251901
tr|I1KZJ8|I1KZJ8_SOYBN Uncharacterized protein OS=Glycine max GN=LOC100811013 PE=4 SV=1	genomic	standard	16.143	19.999	0.309019	0.0251786
tr|I1NHL8|I1NHL8_SOYBN Uncharacterized protein OS=Glycine max GN=LOC100789537 PE=4 SV=1	genomic	standard	2.018	5.652	1.48584	0.0251313
tr|I1JE08|I1JE08_SOYBN Uncharacterized protein OS=Glycine max GN=LOC100811247 PE=4 SV=1	genomic	standard	15.134	19.129	0.337968	0.0250828
tr|I1L544|I1L544_SOYBN Uncharacterized protein OS=Glycine max GN=LOC100808184 PE=4 SV=1	genomic	standard	12.107	1.739	-2.79951	0.0250503
tr|I1KKE1|I1KKE1_SOYBN Uncharacterized protein OS=Glycine max GN=LOC100819896 PE=3 SV=1	genomic	standard	1.009	4.348	2.10743	0.025035
tr|I1LD92|I1LD92_SOYBN Uncharacterized protein OS=Glycine max GN=PTP1 PE=4 SV=1	genomic	standard	13.116	2.174	-2.5929	0.0250175
tr|I1JX41|I1JX41_SOYBN Uncharacterized protein OS=Glycine max GN=LOC100527646 PE=4 SV=1	genomic	standard	46.412	48.692	0.0691869	0.0250104
tr|I1MYY2|I1MYY2_SOYBN Uncharacterized protein OS=Glycine max GN=LOC100779174 PE=4 SV=1	genomic	standard	0	1.739	#VALUE!	0.0250045
tr|I1KPH3|I1KPH3_SOYBN Uncharacterized protein OS=Glycine max GN=LOC100795235 PE=3 SV=1	genomic	standard	47.421	15.651	-1.59927	0.0249897
tr|I1NGW3|I1NGW3_SOYBN Uncharacterized protein OS=Glycine max GN=LOC100796920 PE=4 SV=1	genomic	standard	39.349	39.563	0.00782486	0.0249886
tr|K7LLU1|K7LLU1_SOYBN Uncharacterized protein OS=Glycine max GN=LOC100784523 PE=4 SV=1	genomic	standard	33.295	49.997	0.586536	0.0249758
tr|I1MCA9|I1MCA9_SOYBN Uncharacterized protein OS=Glycine max GN=LOC732588 PE=4 SV=2	genomic	standard	8.072	12.608	0.643341	0.0249749
tr|K7LNW1|K7LNW1_SOYBN Uncharacterized protein OS=Glycine max PE=4 SV=1	genomic	standard	0	3.043	#VALUE!	0.0249506
tr|I1KJN5|I1KJN5_SOYBN Uncharacterized protein OS=Glycine max GN=LOC100812236 PE=3 SV=1	genomic	standard	101.904	38.258	-1.41338	0.024945
S-adenosylmethionine synthase [Source:UniProtKB/TrEMBL;Acc:I1KMK1]	genomic	standard	37.331	37.824	0.0189278	0.0249403
tr|I1N4J1|I1N4J1_SOYBN Uncharacterized protein OS=Glycine max GN=LOC100799867 PE=4 SV=2	genomic	standard	67.599	22.607	-1.58023	0.0249161
tr|I1J5X8|I1J5X8_SOYBN Uncharacterized protein OS=Glycine max GN=LOC100796991 PE=4 SV=1	genomic	standard	16.143	3.043	-2.40734	0.0249158
tr|I1MKB4|I1MKB4_SOYBN Uncharacterized protein OS=Glycine max GN=LOC100790668 PE=4 SV=1	genomic	standard	152.351	141.295	-0.108689	0.0248467
tr|I1JXH6|I1JXH6_SOYBN Uncharacterized protein OS=Glycine max GN=GLYMA_04G193900 PE=4 SV=1	genomic	standard	3.027	0	#VALUE!	0.0248419
tr|A0A151S3N1|A0A151S3N1_CAJCA ABC transporter G family member 22 OS=Cajanus cajan GN=KK1_028790 PE=4 SV=1	genomic	standard	245.174	95.646	-1.35803	0.024839
tr|I1JF41|I1JF41_SOYBN Uncharacterized protein OS=Glycine max GN=LOC100499815 PE=4 SV=1	genomic	standard	953.455	860.813	-0.147465	0.0248343
tr|K7L9Q7|K7L9Q7_SOYBN Uncharacterized protein OS=Glycine max GN=LOC100794868 PE=4 SV=1	genomic	standard	0	3.478	#VALUE!	0.0247059
tr|I1MEX0|I1MEX0_SOYBN Uncharacterized protein OS=Glycine max GN=LOC100787992 PE=4 SV=1	genomic	standard	28.251	7.391	-1.93446	0.0246905
MYB transcription factor MYB76 [Source:UniProtKB/TrEMBL;Acc:Q0PJK7]	genomic	standard	0	3.043	#VALUE!	0.024627
tr|A0A0B2Q2N4|A0A0B2Q2N4_GLYSO Cysteine-rich receptor-like protein kinase 25 OS=Glycine soja GN=glysoja_012613 PE=4 SV=1	genomic	standard	4.036	8.695	1.10726	0.0245804
tr|I1MHZ3|I1MHZ3_SOYBN Uncharacterized protein OS=Glycine max GN=LOC100813157 PE=3 SV=1	genomic	standard	24.215	6.087	-1.9921	0.0245763
Putative uncharacterized protein [Source:UniProtKB/TrEMBL;Acc:C6T3J9]	genomic	standard	1.009	5.652	2.48584	0.0245736
tr|K7MUH7|K7MUH7_SOYBN Uncharacterized protein OS=Glycine max GN=LOC100801827 PE=3 SV=1	genomic	standard	46.412	50.431	0.119813	0.0245733
tr|A0A151SH46|A0A151SH46_CAJCA TMV resistance protein N OS=Cajanus cajan GN=KK1_000235 PE=4 SV=1	genomic	standard	0	2.609	#VALUE!	0.0245301
tr|I1LLM7|I1LLM7_SOYBN Uncharacterized protein OS=Glycine max GN=LOC547877 PE=4 SV=1	genomic	standard	121.074	195.639	0.692305	0.0245055
tr|I1J6W1|I1J6W1_SOYBN Uncharacterized protein OS=Glycine max GN=LOC100792593 PE=4 SV=1	genomic	standard	0	3.043	#VALUE!	0.024499
tr|K7MBN9|K7MBN9_SOYBN Uncharacterized protein OS=Glycine max GN=LOC100526910 PE=4 SV=1	genomic	standard	15.134	19.999	0.402135	0.0244947
molybdenum cofactor sulfurase (LOS5) (ABA3) [Source:Projected from Arabidopsis thaliana (AT1G16540) TAIR;Acc:AT1G16540]	genomic	standard	18.161	3.478	-2.38451	0.0244848
tr|K7MN51|K7MN51_SOYBN Uncharacterized protein OS=Glycine max GN=LOC100780557 PE=4 SV=1	genomic	standard	4.036	9.565	1.24484	0.0244797
Putative uncharacterized protein [Source:UniProtKB/TrEMBL;Acc:C6TFS9]	genomic	standard	9.081	0.87	-3.38376	0.0244759
Glycosyltransferase [Source:UniProtKB/TrEMBL;Acc:I1KM27]	genomic	standard	0	3.043	#VALUE!	0.0244605
Autophagy-related protein [Source:UniProtKB/TrEMBL;Acc:I1J9W7]	genomic	standard	30.268	8.26	-1.87358	0.0244311
tr|I1J5L3|I1J5L3_SOYBN Uncharacterized protein OS=Glycine max GN=LOC100797370 PE=4 SV=1	genomic	standard	0	3.478	#VALUE!	0.0244288
tr|K7M7X9|K7M7X9_SOYBN Uncharacterized protein OS=Glycine max GN=LOC100801394 PE=4 SV=1	genomic	standard	0	3.043	#VALUE!	0.0243907
tr|I1JN04|I1JN04_SOYBN Uncharacterized protein OS=Glycine max GN=LOC100811080 PE=3 SV=1	genomic	standard	17.152	21.303	0.31268	0.0243898
tr|I1KBB9|I1KBB9_SOYBN Uncharacterized protein OS=Glycine max GN=LOC100796064 PE=4 SV=1	genomic	standard	31.277	8.695	-1.84684	0.0243715
tr|I1JWG4|I1JWG4_SOYBN Uncharacterized protein OS=Glycine max GN=LOC100812721 PE=4 SV=2	genomic	standard	13.116	2.174	-2.5929	0.0243662
tr|A0A0R0EJA3|A0A0R0EJA3_SOYBN Uncharacterized protein OS=Glycine max GN=LOC100811997 PE=3 SV=1	genomic	standard	54.483	54.779	0.00781678	0.0243634
tr|A0A0R0K2Z3|A0A0R0K2Z3_SOYBN Uncharacterized protein OS=Glycine max GN=GLYMA_04G029500 PE=4 SV=1	genomic	standard	6.054	10.869	0.844259	0.0243513
tr|K7K1L9|K7K1L9_SOYBN Uncharacterized protein OS=Glycine max PE=4 SV=1	genomic	standard	3.027	6.956	1.20037	0.0243458
tr|K7LP96|K7LP96_SOYBN Uncharacterized protein OS=Glycine max GN=LOC100796543 PE=4 SV=1	genomic	standard	305.711	266.504	-0.198011	0.0242812
tr|I1LN78|I1LN78_SOYBN Uncharacterized protein OS=Glycine max GN=LOC100797611 PE=4 SV=1	genomic	standard	43.385	12.173	-1.83351	0.0242762
Auxin response factor [Source:UniProtKB/TrEMBL;Acc:I1M1Y1]	genomic	standard	4.036	9.13	1.17769	0.0242713
tr|I1KUM6|I1KUM6_SOYBN Uncharacterized protein OS=Glycine max GN=LOC100810658 PE=4 SV=1	genomic	standard	21.188	4.782	-2.14756	0.0242624
Lipase [Source:UniProtKB/TrEMBL;Acc:K7N361]	genomic	standard	123.092	46.519	-1.40385	0.0242573
tr|K7KXK7|K7KXK7_SOYBN Uncharacterized protein OS=Glycine max GN=LOC100786193 PE=4 SV=1	genomic	standard	0	2.174	#VALUE!	0.0242526
Mitochondrial transcription termination factor family protein [Source:Projected from Arabidopsis thaliana (AT4G02990) TAIR;Acc:AT4G02990]	genomic	standard	9.081	0.87	-3.38376	0.0242518
tr|I1JNP3|I1JNP3_SOYBN Uncharacterized protein OS=Glycine max GN=LOC100306518 PE=4 SV=1	genomic	standard	5.045	9.565	0.922911	0.0242276
Non-specific serine/threonine protein kinase [Source:UniProtKB/TrEMBL;Acc:A0A0R4J2Q6]	genomic	standard	4.036	8.26	1.03322	0.0242204
tr|K7MYW7|K7MYW7_SOYBN Uncharacterized protein OS=Glycine max GN=GLYMA_19G175000 PE=4 SV=1 #or# tr|I1NA17|I1NA17_SOYBN Uncharacterized protein OS=Glycine max GN=LOC100786319 PE=4 SV=2	genomic	standard	4.036	0	#VALUE!	0.0242133
tr|K7MLJ5|K7MLJ5_SOYBN Uncharacterized protein OS=Glycine max GN=LOC100791569 PE=3 SV=1	genomic	standard	0	3.913	#VALUE!	0.0241767
tr|I1JAJ6|I1JAJ6_SOYBN Uncharacterized protein OS=Glycine max GN=LOC100788030 PE=4 SV=1	genomic	standard	10.089	1.304	-2.95177	0.0241705
Serine/threonine-protein kinase [Source:UniProtKB/TrEMBL;Acc:K7K9A9]	genomic	standard	0	2.609	#VALUE!	0.0241462
tr|K7MWK4|K7MWK4_SOYBN Uncharacterized protein OS=Glycine max PE=4 SV=1	genomic	standard	0	2.609	#VALUE!	0.0241112
tr|I1JQ82|I1JQ82_SOYBN Uncharacterized protein OS=Glycine max GN=LOC100807520 PE=4 SV=1	genomic	standard	45.403	8.695	-2.38453	0.0241013
tr|I1L4R4|I1L4R4_SOYBN Uncharacterized protein OS=Glycine max GN=LOC100817796 PE=4 SV=1	genomic	standard	99.886	36.519	-1.45164	0.0240904
tr|K7K886|K7K886_SOYBN Uncharacterized protein OS=Glycine max GN=LOC100813737 PE=4 SV=1	genomic	standard	2.018	6.087	1.59281	0.0240722
tr|K7ME50|K7ME50_SOYBN Uncharacterized protein OS=Glycine max GN=GLYMA_15G268900 PE=4 SV=1	genomic	standard	2.018	6.087	1.59281	0.0240469
Peptidyl-prolyl cis-trans isomerase [Source:UniProtKB/TrEMBL;Acc:K7MZ99]	genomic	standard	0	3.478	#VALUE!	0.0240381
tr|I1L597|I1L597_SOYBN Uncharacterized protein OS=Glycine max GN=GLYMA_09G216600 PE=4 SV=1	genomic	standard	0	4.782	#VALUE!	0.0240091
tr|A0A0S3RWG1|A0A0S3RWG1_PHAAN Uncharacterized protein OS=Vigna angularis var. angularis GN=Vigan.04G241500 PE=4 SV=1	genomic	standard	4.036	9.13	1.17769	0.0239674
tr|I1NBD4|I1NBD4_SOYBN Uncharacterized protein OS=Glycine max GN=LOC100814323 PE=4 SV=1	genomic	standard	8.072	13.912	0.785332	0.0239231
tr|K7MXQ0|K7MXQ0_SOYBN Uncharacterized protein OS=Glycine max GN=LOC100805206 PE=4 SV=1	genomic	standard	6.054	10.869	0.844259	0.0239081
tr|I1MSG4|I1MSG4_SOYBN Uncharacterized protein OS=Glycine max GN=LOC100786089 PE=4 SV=1	genomic	standard	38.34	39.128	0.029351	0.0238978
tr|A0A0R0IM08|A0A0R0IM08_SOYBN Uncharacterized protein OS=Glycine max GN=LOC100780356 PE=3 SV=1	genomic	standard	0	2.609	#VALUE!	0.0238845
tr|I1KK08|I1KK08_SOYBN Uncharacterized protein OS=Glycine max GN=LOC100795918 PE=4 SV=1	genomic	standard	19.17	3.913	-2.2925	0.0238702
tr|A0A151U5U9|A0A151U5U9_CAJCA Uncharacterized protein (Fragment) OS=Cajanus cajan GN=KK1_007324 PE=4 SV=1	genomic	standard	54.483	18.26	-1.57712	0.0238675
tr|K7N0F5|K7N0F5_SOYBN Uncharacterized protein OS=Glycine max GN=LOC100811631 PE=3 SV=1	genomic	standard	24.215	33.041	0.448356	0.023825
tr|I1MAR8|I1MAR8_SOYBN Uncharacterized protein OS=Glycine max GN=LOC100780151 PE=4 SV=1	genomic	standard	1.009	4.782	2.24469	0.0238132
tr|I1KC20|I1KC20_SOYBN Uncharacterized protein OS=Glycine max GN=LOC100817380 PE=4 SV=1	genomic	standard	0	3.913	#VALUE!	0.0237891
Peroxisomal biogenesis factor 11 family protein [Source:UniProtKB/TrEMBL;Acc:B6ZK00]	genomic	standard	201.789	67.387	-1.58231	0.0237846
tr|I1NFW0|I1NFW0_SOYBN Uncharacterized protein OS=Glycine max GN=LOC100800277 PE=4 SV=1	genomic	standard	20.179	26.52	0.394226	0.023783
tr|K7L7W8|K7L7W8_SOYBN Uncharacterized protein OS=Glycine max GN=GLYMA_08G210700 PE=4 SV=1	genomic	standard	3.027	7.391	1.28788	0.02378
tr|I1L7M8|I1L7M8_SOYBN Uncharacterized protein OS=Glycine max GN=LOC100790536 PE=4 SV=2	genomic	standard	67.599	62.605	-0.110724	0.0237518
tr|G7JBN4|G7JBN4_MEDTR Specific tissue protein OS=Medicago truncatula GN=MtST6 PE=2 SV=1	genomic	standard	0	3.913	#VALUE!	0.023736
Putative beta-glycosidase [Source:UniProtKB/TrEMBL;Acc:Q1M320]	genomic	standard	22.197	5.217	-2.08907	0.0236893
V-type proton ATPase proteolipid subunit [Source:UniProtKB/TrEMBL;Acc:I1J8N1]	genomic	standard	49.438	15.651	-1.65937	0.0236576
tr|I1LBX1|I1LBX1_SOYBN Uncharacterized protein OS=Glycine max GN=GLYMA_10G172100 PE=4 SV=1	genomic	standard	73.653	65.648	-0.165993	0.0236492
tr|K7KC59|K7KC59_SOYBN Uncharacterized protein OS=Glycine max GN=LOC100800772 PE=4 SV=1	genomic	standard	4.036	9.13	1.17769	0.0236428
tr|I1MCX8|I1MCX8_SOYBN Uncharacterized protein OS=Glycine max GN=LOC100798927 PE=4 SV=2	genomic	standard	15.134	2.174	-2.79937	0.0235684
Glucose-1-phosphate adenylyltransferase [Source:UniProtKB/TrEMBL;Acc:I1M6B5]	genomic	standard	233.067	182.597	-0.352082	0.0235549
tr|K7LUE3|K7LUE3_SOYBN Uncharacterized protein OS=Glycine max PE=4 SV=1	genomic	standard	20.179	27.824	0.463475	0.0235464
tr|I1M7N7|I1M7N7_SOYBN Uncharacterized protein OS=Glycine max GN=LOC100805650 PE=4 SV=1	genomic	standard	23.206	5.217	-2.15321	0.0235103
tr|I1M7R1|I1M7R1_SOYBN Uncharacterized protein OS=Glycine max GN=LOC100814925 PE=4 SV=2	genomic	standard	11.098	16.086	0.535506	0.0235
tr|I1K8C1|I1K8C1_SOYBN Uncharacterized protein OS=Glycine max GN=LOC100802267 PE=3 SV=1	genomic	standard	137.217	50.866	-1.43169	0.0234942
tr|I1MNN3|I1MNN3_SOYBN Uncharacterized protein OS=Glycine max GN=LOC100803194 PE=3 SV=1	genomic	standard	3.027	7.391	1.28788	0.0234928
NA	genomic	standard	108.966	96.081	-0.181555	0.02348
tr|I1LKN9|I1LKN9_SOYBN Uncharacterized protein OS=Glycine max GN=LOC100305746 PE=4 SV=1	genomic	standard	313.783	319.979	0.02821	0.0234777
tr|I1L9L2|I1L9L2_SOYBN Uncharacterized protein OS=Glycine max GN=LOC100789318 PE=3 SV=1	genomic	standard	4.036	8.695	1.10726	0.0234543
tr|I1K5A7|I1K5A7_SOYBN Uncharacterized protein OS=Glycine max GN=LOC100818955 PE=4 SV=1	genomic	standard	0	3.478	#VALUE!	0.0234497
Chlorophyll a-b binding protein, chloroplastic [Source:UniProtKB/TrEMBL;Acc:I1JCY0]	genomic	standard	247.192	249.114	0.011174	0.0234233
tr|I1JH63|I1JH63_SOYBN Uncharacterized protein OS=Glycine max GN=LOC100777719 PE=4 SV=1	genomic	standard	30.268	8.26	-1.87358	0.0234094
G.max mRNA from stress-induced gene (H4) [Source:UniProtKB/TrEMBL;Acc:Q43453]	genomic	standard	90.805	111.297	0.293571	0.0233978
tr|A0A0B2RUQ7|A0A0B2RUQ7_GLYSO Peroxidase A OS=Glycine soja GN=glysoja_003306 PE=4 SV=1	genomic	standard	2.018	6.087	1.59281	0.0233957
tr|K7MXD2|K7MXD2_SOYBN Uncharacterized protein OS=Glycine max GN=LOC100783487 PE=4 SV=1	genomic	standard	0	2.609	#VALUE!	0.0233866
Pyruvate kinase [Source:UniProtKB/TrEMBL;Acc:I1NG47]	genomic	standard	7.063	0.435	-4.02119	0.0233505
tr|I1MEB2|I1MEB2_SOYBN Uncharacterized protein OS=Glycine max GN=LOC100820072 PE=4 SV=1	genomic	standard	17.152	3.478	-2.30205	0.0233501
Bidirectional sugar transporter SWEET [Source:UniProtKB/TrEMBL;Acc:I1M2V6]	genomic	standard	137.217	115.21	-0.252193	0.0233463
tr|I1JYD9|I1JYD9_SOYBN Uncharacterized protein OS=Glycine max GN=LOC100817700 PE=4 SV=1	genomic	standard	13.116	2.174	-2.5929	0.0233286
tr|I1NB46|I1NB46_SOYBN Uncharacterized protein OS=Glycine max GN=LOC100793204 PE=4 SV=1	genomic	standard	5.045	9.565	0.922911	0.0233216
tr|K7L5D5|K7L5D5_SOYBN Uncharacterized protein OS=Glycine max GN=LOC100777331 PE=4 SV=1	genomic	standard	3.027	0	#VALUE!	0.0233173
tr|K7KVB9|K7KVB9_SOYBN Uncharacterized protein OS=Glycine max GN=LOC100780146 PE=4 SV=1	genomic	standard	6.054	10.434	0.785332	0.0233077
tr|I1LMD7|I1LMD7_SOYBN Uncharacterized protein OS=Glycine max GN=LOC100806813 PE=4 SV=1	genomic	standard	21.188	24.346	0.200437	0.0232986
Putative uncharacterized protein [Source:UniProtKB/TrEMBL;Acc:C6TKR4]	genomic	standard	16.143	3.043	-2.40734	0.0232586
tr|I1KAG3|I1KAG3_SOYBN Uncharacterized protein OS=Glycine max GN=LOC100798027 PE=4 SV=1	genomic	standard	0	3.478	#VALUE!	0.0232227
tr|I1NHL4|I1NHL4_SOYBN Uncharacterized protein OS=Glycine max GN=LOC100783504 PE=4 SV=2	genomic	standard	0	2.609	#VALUE!	0.0232195
tr|K7KC69|K7KC69_SOYBN Uncharacterized protein OS=Glycine max PE=4 SV=1	genomic	standard	11.098	1.304	-3.08928	0.0231985
Glycosyltransferase [Source:UniProtKB/TrEMBL;Acc:K7LXM1]	genomic	standard	108.966	33.041	-1.72155	0.0231491
tr|I1LIP5|I1LIP5_SOYBN Uncharacterized protein OS=Glycine max GN=LOC100820516 PE=4 SV=1	genomic	standard	44.394	12.173	-1.86668	0.0231391
tr|K7L977|K7L977_SOYBN Uncharacterized protein OS=Glycine max GN=LOC100816168 PE=4 SV=1	genomic	standard	30.268	56.518	0.900917	0.0230936
Trans-cinnamate 4-monooxygenase [Source:UniProtKB/Swiss-Prot;Acc:Q42797]	genomic	standard	129.145	113.471	-0.186668	0.0230418
tr|K7KBK7|K7KBK7_SOYBN Uncharacterized protein OS=Glycine max GN=LOC100810174 PE=4 SV=1	genomic	standard	4.036	8.695	1.10726	0.0229942
tr|I1MJE4|I1MJE4_SOYBN Uncharacterized protein OS=Glycine max GN=LOC100810457 PE=4 SV=1	genomic	standard	0	2.609	#VALUE!	0.0229605
tr|I1LKU2|I1LKU2_SOYBN Uncharacterized protein OS=Glycine max GN=LOC100795314 PE=4 SV=1	genomic	standard	0	2.609	#VALUE!	0.0229503
uncharacterized	genomic	standard	19.17	22.607	0.237919	0.0229197
tr|A0A0R0KQD5|A0A0R0KQD5_SOYBN Uncharacterized protein OS=Glycine max GN=GLYMA_02G001000 PE=4 SV=1	genomic	standard	16.143	21.738	0.42931	0.0229141
Putative uncharacterized protein [Source:UniProtKB/TrEMBL;Acc:C6T0J4]	genomic	standard	0	2.609	#VALUE!	0.0229123
tr|I1L4Y3|I1L4Y3_SOYBN Uncharacterized protein OS=Glycine max GN=LOC100809622 PE=4 SV=1	genomic	standard	2.018	6.521	1.69217	0.0228985
tr|I1LK30|I1LK30_SOYBN Uncharacterized protein OS=Glycine max GN=LOC100811630 PE=3 SV=1	genomic	standard	26.233	28.694	0.129366	0.0228926
CONTAINS InterPro DOMAIN/s: Mediator complex subunit Med23 (InterPro:IPR021629); Has 187 Blast hits to 184 proteins in 67 species: Archae - 0; Bacteria - 0; Metazoa - 135; Fungi - 0; Plants - 43; Viruses - 0; Other Eukaryotes - 9 (source: NCBI BLink). [Source:Projected from Arabidopsis thaliana (AT1G23230) TAIR;Acc:AT1G23230]	genomic	standard	18.161	3.913	-2.2145	0.0228798
tr|I1JLW4|I1JLW4_SOYBN Uncharacterized protein OS=Glycine max GN=LOC100815011 PE=4 SV=1	genomic	standard	21.188	4.782	-2.14756	0.0228783
tr|I1LNY8|I1LNY8_SOYBN Uncharacterized protein OS=Glycine max GN=LOC100785452 PE=4 SV=1	genomic	standard	12.107	1.739	-2.79951	0.022846
tr|I1K4P3|I1K4P3_SOYBN Uncharacterized protein OS=Glycine max GN=LOC100804542 PE=4 SV=1	genomic	standard	51.456	53.04	0.0437415	0.0228412
Syringolide-induced protein B15-3-5 [Source:UniProtKB/TrEMBL;Acc:Q8S8Z7]	genomic	standard	4.036	8.26	1.03322	0.0228392
tr|I1N0K8|I1N0K8_SOYBN Uncharacterized protein OS=Glycine max GN=LOC100783101 PE=3 SV=2	genomic	standard	18.161	25.65	0.498115	0.0228356
tr|I1MS80|I1MS80_SOYBN Uncharacterized protein OS=Glycine max GN=LOC100809984 PE=4 SV=1	genomic	standard	5.045	0	#VALUE!	0.022818
Putative uncharacterized protein [Source:UniProtKB/TrEMBL;Acc:C6TMI0]	genomic	standard	10.089	15.216	0.592806	0.0228041
tr|I1J4T4|I1J4T4_SOYBN Uncharacterized protein OS=Glycine max GN=LOC100815121 PE=3 SV=2	genomic	standard	31.277	8.695	-1.84684	0.0227799
tr|I1J9Z6|I1J9Z6_SOYBN Uncharacterized protein OS=Glycine max GN=LOC100780903 PE=4 SV=1	genomic	standard	2.018	5.652	1.48584	0.0227581
tRNA pseudouridine synthase [Source:UniProtKB/TrEMBL;Acc:I1KPQ1]	genomic	standard	4.036	0	#VALUE!	0.0227489
tr|I1KGQ9|I1KGQ9_SOYBN Uncharacterized protein OS=Glycine max GN=LOC100808320 PE=4 SV=1	genomic	standard	14.125	2.609	-2.43668	0.0227454
tr|I1K075|I1K075_SOYBN Uncharacterized protein OS=Glycine max GN=LOC100791667 PE=4 SV=1	genomic	standard	15.134	2.609	-2.53622	0.0227302
tr|K7K6J5|K7K6J5_SOYBN Uncharacterized protein OS=Glycine max PE=4 SV=1	genomic	standard	4.036	0	#VALUE!	0.0227166
tr|K7KY99|K7KY99_SOYBN Uncharacterized protein OS=Glycine max GN=GLYMA_06G303100 PE=4 SV=1	genomic	standard	0	2.609	#VALUE!	0.0227085
tr|K7KHR3|K7KHR3_SOYBN Uncharacterized protein OS=Glycine max GN=LOC100781174 PE=4 SV=1	genomic	standard	0	2.174	#VALUE!	0.0226931
tr|K7LJS8|K7LJS8_SOYBN Uncharacterized protein OS=Glycine max GN=LOC100787182 PE=3 SV=1	genomic	standard	18.161	3.478	-2.38451	0.0226918
phosphate transporter 4;2 [Source:Projected from Arabidopsis thaliana (AT2G38060) TAIR;Acc:AT2G38060]	genomic	standard	0	2.174	#VALUE!	0.0226916
tr|K7KMY3|K7KMY3_SOYBN Uncharacterized protein OS=Glycine max GN=LOC100795696 PE=4 SV=1	genomic	standard	0	2.609	#VALUE!	0.0226762
tr|I1L280|I1L280_SOYBN Uncharacterized protein OS=Glycine max GN=GLYMA_09G091000 PE=4 SV=1	genomic	standard	34.304	9.999	-1.77852	0.0226642
tr|I1J5F4|I1J5F4_SOYBN Uncharacterized protein OS=Glycine max GN=LOC100805887 PE=4 SV=1	genomic	standard	29.259	6.956	-2.07255	0.0225972
tr|I1KFX5|I1KFX5_SOYBN Uncharacterized protein OS=Glycine max GN=LOC100527739 PE=4 SV=1	genomic	standard	41.367	11.738	-1.81729	0.0225706
tr|I1LJT1|I1LJT1_SOYBN Uncharacterized protein OS=Glycine max GN=LOC100779911 PE=4 SV=2	genomic	standard	18.161	3.913	-2.2145	0.0225594
tr|K7LEI6|K7LEI6_SOYBN Uncharacterized protein OS=Glycine max GN=LOC100814966 PE=4 SV=1	genomic	standard	2.018	6.956	1.78533	0.022544
tr|A0A151UCW8|A0A151UCW8_CAJCA Putative disease resistance protein At4g27220 OS=Cajanus cajan GN=KK1_021404 PE=3 SV=1	genomic	standard	32.286	39.563	0.293243	0.0225055
tr|K7KDG2|K7KDG2_SOYBN Uncharacterized protein OS=Glycine max PE=4 SV=1	genomic	standard	11.098	1.304	-3.08928	0.0224943
Putative uncharacterized protein [Source:UniProtKB/TrEMBL;Acc:C6SWQ2]	genomic	standard	179.593	200.422	0.15831	0.022481
tRNA pseudouridine synthase [Source:UniProtKB/TrEMBL;Acc:I1MJV5]	genomic	standard	0	2.609	#VALUE!	0.0224583
tr|K7K7Z1|K7K7Z1_SOYBN Uncharacterized protein OS=Glycine max GN=LOC100777541 PE=4 SV=1	genomic	standard	15.134	19.129	0.337968	0.0224127
tr|I1JMF7|I1JMF7_SOYBN Uncharacterized protein OS=Glycine max GN=LOC100812880 PE=4 SV=1	genomic	standard	36.322	41.736	0.200449	0.0224021
tr|I1MPT8|I1MPT8_SOYBN Uncharacterized protein OS=Glycine max GN=LOC100801236 PE=3 SV=1	genomic	standard	16.143	21.738	0.42931	0.0223981
tr|I1JPV1|I1JPV1_SOYBN Uncharacterized protein OS=Glycine max GN=LOC100499979 PE=4 SV=1	genomic	standard	34.304	34.78	0.0198811	0.0223892
tr|K7LKE7|K7LKE7_SOYBN Uncharacterized protein OS=Glycine max GN=LOC100779871 PE=4 SV=1	genomic	standard	5.045	9.999	0.98693	0.0223846
tr|I1LV37|I1LV37_SOYBN Uncharacterized protein OS=Glycine max GN=LOC100527250 PE=4 SV=1	genomic	standard	3.027	0	#VALUE!	0.0223773
tr|A0A0R0J9M6|A0A0R0J9M6_SOYBN Uncharacterized protein OS=Glycine max GN=GLYMA_07G269400 PE=3 SV=1	genomic	standard	3.027	0	#VALUE!	0.0223773
tr|A0A0R0GIK3|A0A0R0GIK3_SOYBN Uncharacterized protein OS=Glycine max GN=GLYMA_13G048000 PE=4 SV=1	genomic	standard	0	1.739	#VALUE!	0.0223724
tr|I1JI17|I1JI17_SOYBN Uncharacterized protein OS=Glycine max GN=LOC100812848 PE=4 SV=1	genomic	standard	4.036	9.13	1.17769	0.0223567
tr|I1NCV2|I1NCV2_SOYBN Uncharacterized protein OS=Glycine max GN=LOC100809862 PE=4 SV=1	genomic	standard	5.045	9.565	0.922911	0.0223154
tr|I1JI92|I1JI92_SOYBN Uncharacterized protein OS=Glycine max GN=LOC100783451 PE=4 SV=1	genomic	standard	16.143	3.043	-2.40734	0.0223066
tr|I1LSM3|I1LSM3_SOYBN Uncharacterized protein OS=Glycine max GN=SC-03 PE=4 SV=1	genomic	standard	26.233	30.433	0.214254	0.0222836
Trehalose 6-phosphate phosphatase [Source:UniProtKB/TrEMBL;Acc:I1LNS7]	genomic	standard	19.17	24.781	0.370384	0.0222744
tr|I1M3P1|I1M3P1_SOYBN Uncharacterized protein OS=Glycine max GN=GLYMA_13G293400 PE=4 SV=1	genomic	standard	37.331	10.869	-1.78015	0.0222717
tr|I1LNE3|I1LNE3_SOYBN Uncharacterized protein OS=Glycine max GN=LOC100815718 PE=4 SV=1	genomic	standard	58.519	19.564	-1.5807	0.0222458
tr|I1MP67|I1MP67_SOYBN Uncharacterized protein OS=Glycine max GN=LOC100776285 PE=4 SV=1	genomic	standard	7.063	11.304	0.67848	0.022232
tr|I1NID6|I1NID6_SOYBN Uncharacterized protein OS=Glycine max GN=LOC100819853 PE=3 SV=1	genomic	standard	3.027	8.26	1.44825	0.0222282
tr|I1MKW3|I1MKW3_SOYBN Uncharacterized protein OS=Glycine max GN=LOC100819204 PE=3 SV=1	genomic	standard	0	3.043	#VALUE!	0.0222259
tr|A0A0R0GM91|A0A0R0GM91_SOYBN Uncharacterized protein OS=Glycine max GN=GLYMA_13G120400 PE=4 SV=1	genomic	standard	0	3.478	#VALUE!	0.0221817
tr|K7M122|K7M122_SOYBN Uncharacterized protein OS=Glycine max GN=GLYMA_13G215300 PE=4 SV=1	genomic	standard	13.116	17.39	0.40693	0.0221789
tr|I1JVE9|I1JVE9_SOYBN Uncharacterized protein OS=Glycine max GN=LOC100817162 PE=3 SV=1	genomic	standard	2.018	6.956	1.78533	0.0221685
tr|A0A0R0GCH5|A0A0R0GCH5_SOYBN Uncharacterized protein OS=Glycine max GN=GLYMA_15G236500 PE=4 SV=1	genomic	standard	3.027	6.956	1.20037	0.0221633
Calcium-transporting ATPase [Source:UniProtKB/TrEMBL;Acc:K7MY99] #or# uncharacterized	genomic	standard	0	2.609	#VALUE!	0.022131
tr|I1LPC9|I1LPC9_SOYBN Uncharacterized protein OS=Glycine max GN=LOC100775292 PE=3 SV=1	genomic	standard	33.295	8.695	-1.93705	0.0221035
tr|I1KI05|I1KI05_SOYBN Uncharacterized protein OS=Glycine max GN=LOC100305578 PE=4 SV=1	genomic	standard	220.959	186.075	-0.247894	0.0221023
tr|I1KVM9|I1KVM9_SOYBN Uncharacterized protein OS=Glycine max GN=LOC100803725 PE=4 SV=1	genomic	standard	59.528	68.691	0.206553	0.0220889
tr|I1M7X5|I1M7X5_SOYBN Uncharacterized protein OS=Glycine max GN=LOC100779616 PE=4 SV=1	genomic	standard	3.027	0	#VALUE!	0.0220809
tr|I1N062|I1N062_SOYBN Uncharacterized protein OS=Glycine max GN=LOC100818535 PE=4 SV=2	genomic	standard	53.474	52.605	-0.0236377	0.0220431
Auxin-induced protein [Source:UniProtKB/TrEMBL;Acc:K7K8B6]	genomic	standard	0	3.478	#VALUE!	0.0220409
tr|I1KRF5|I1KRF5_SOYBN Uncharacterized protein OS=Glycine max GN=LOC100811004 PE=4 SV=1	genomic	standard	14.125	19.129	0.437511	0.0219747
tr|K7LQ82|K7LQ82_SOYBN Uncharacterized protein OS=Glycine max GN=LOC100794272 PE=4 SV=1	genomic	standard	5.045	0	#VALUE!	0.0219627
tr|I1K1P2|I1K1P2_SOYBN Uncharacterized protein OS=Glycine max GN=LOC547945 PE=3 SV=1	genomic	standard	52.465	49.562	-0.0821209	0.0219356
tr|I1LIF7|I1LIF7_SOYBN Uncharacterized protein OS=Glycine max GN=LOC100794774 PE=4 SV=1	genomic	standard	6.054	16.521	1.44834	0.0219261
Chlorophyll a-b binding protein, chloroplastic [Source:UniProtKB/TrEMBL;Acc:I1LC20]	genomic	standard	236.094	220.42	-0.0991062	0.0219192
tr|A0A0R0KFD0|A0A0R0KFD0_SOYBN Uncharacterized protein OS=Glycine max GN=LOC100499704 PE=4 SV=1	genomic	standard	209.861	83.908	-1.32255	0.0218876
tr|K7LEY0|K7LEY0_SOYBN Uncharacterized protein OS=Glycine max GN=LOC100499992 PE=4 SV=1	genomic	standard	170.512	65.213	-1.38664	0.0218758
tr|K7M1U4|K7M1U4_SOYBN Uncharacterized protein OS=Glycine max GN=LOC100801023 PE=4 SV=1 #or# tr|I1M2J8|I1M2J8_SOYBN Uncharacterized protein OS=Glycine max GN=LOC100800479 PE=4 SV=1	genomic	standard	7.063	0.435	-4.02119	0.0218756
tr|K7MMQ4|K7MMQ4_SOYBN Uncharacterized protein OS=Glycine max GN=LOC100792274 PE=4 SV=1	genomic	standard	95.85	94.342	-0.0228782	0.0218638
tr|I1LS52|I1LS52_SOYBN Uncharacterized protein OS=Glycine max GN=LOC100781544 PE=4 SV=1	genomic	standard	1.009	4.348	2.10743	0.021846
CCAAT-binding transcription factor family protein [Source:UniProtKB/TrEMBL;Acc:E0WC41]	genomic	standard	62.555	21.303	-1.55407	0.021819
tr|A0A0R0I9H6|A0A0R0I9H6_SOYBN Uncharacterized protein OS=Glycine max GN=GLYMA_09G014900 PE=4 SV=1	genomic	standard	3.027	7.391	1.28788	0.0218187
tr|I1L4J8|I1L4J8_SOYBN Uncharacterized protein OS=Glycine max GN=LOC100799130 PE=4 SV=1	genomic	standard	13.116	2.174	-2.5929	0.0217863
Chlorophyll a-b binding protein, chloroplastic [Source:UniProtKB/TrEMBL;Acc:I1NIC8]	genomic	standard	94.841	84.777	-0.161838	0.0217639
Malic enzyme [Source:UniProtKB/TrEMBL;Acc:I1N3M2]	genomic	standard	0	3.043	#VALUE!	0.0217574
tr|A0A0R4J2P7|A0A0R4J2P7_SOYBN Uncharacterized protein OS=Glycine max GN=LOC100817464 PE=4 SV=1	genomic	standard	229.031	200.422	-0.192502	0.0217507
GDSL-like Lipase/Acylhydrolase superfamily protein [Source:TAIR;Acc:AT5G14450](projected from arabidopsis_thaliana,AT5G14450)	genomic	standard	0	3.043	#VALUE!	0.0217328
tr|K7N5K3|K7N5K3_SOYBN Uncharacterized protein OS=Glycine max GN=LOC100779579 PE=4 SV=1	genomic	standard	2.018	6.956	1.78533	0.0217271
tr|A0A151RMT2|A0A151RMT2_CAJCA ATP-dependent helicase rhp16 OS=Cajanus cajan GN=KK1_034723 PE=4 SV=1	genomic	standard	2.018	6.087	1.59281	0.0217173
Clathrin light chain [Source:UniProtKB/TrEMBL;Acc:C6TG81]	genomic	standard	54.483	68.691	0.334315	0.0217091
tr|I1KT06|I1KT06_SOYBN Uncharacterized protein OS=Glycine max GN=LOC100812076 PE=4 SV=1	genomic	standard	6.054	11.304	0.900873	0.0217021
tr|I1MZ53|I1MZ53_SOYBN Uncharacterized protein OS=Glycine max GN=LOC100786122 PE=3 SV=2	genomic	standard	457.053	374.323	-0.288078	0.0216936
tr|I1JXH4|I1JXH4_SOYBN Uncharacterized protein OS=Glycine max GN=LOC100775818 PE=4 SV=2	genomic	standard	16.143	3.043	-2.40734	0.0216853
tr|I1JZK8|I1JZK8_SOYBN Uncharacterized protein OS=Glycine max GN=LOC100809874 PE=4 SV=1	genomic	standard	1.009	5.217	2.37029	0.0216848
Putative uncharacterized protein [Source:UniProtKB/TrEMBL;Acc:C6TME8]	genomic	standard	13.116	2.174	-2.5929	0.0216654
Serine hydroxymethyltransferase [Source:UniProtKB/TrEMBL;Acc:A0A0R4J3C9]	genomic	standard	8.072	15.216	0.914591	0.0216498
Glycosyltransferase [Source:UniProtKB/TrEMBL;Acc:I1N671]	genomic	standard	0	3.043	#VALUE!	0.0215854
tr|I1K0V3|I1K0V3_SOYBN Uncharacterized protein OS=Glycine max GN=LOC100799745 PE=4 SV=2	genomic	standard	14.125	18.694	0.404324	0.0215571
Ferrochelatase [Source:UniProtKB/TrEMBL;Acc:I1K551]	genomic	standard	21.188	24.781	0.225987	0.0215535
tr|I1LMN5|I1LMN5_SOYBN Uncharacterized protein OS=Glycine max GN=LOC100788090 PE=3 SV=1	genomic	standard	283.514	241.723	-0.230065	0.0215409
tr|I1MDD7|I1MDD7_SOYBN Uncharacterized protein OS=Glycine max GN=LOC100803896 PE=4 SV=1	genomic	standard	11.098	1.304	-3.08928	0.021526
tr|I1N7J0|I1N7J0_SOYBN Uncharacterized protein OS=Glycine max GN=LOC100809509 PE=4 SV=2	genomic	standard	4.036	9.13	1.17769	0.0215172
tr|C6T2R2|C6T2R2_SOYBN Putative uncharacterized protein OS=Glycine max GN=LOC100798515 PE=2 SV=1	genomic	standard	56.501	16.086	-1.81247	0.0215111
RING-type E3 ubiquitin transferase [Source:UniProtKB/TrEMBL;Acc:I1NCF7]	genomic	standard	0	3.043	#VALUE!	0.0215076
tr|I1K0S4|I1K0S4_SOYBN Uncharacterized protein OS=Glycine max GN=LOC100799063 PE=4 SV=1	genomic	standard	0	3.913	#VALUE!	0.0215037
tr|I1L100|I1L100_SOYBN Uncharacterized protein OS=Glycine max GN=LOC100813899 PE=4 SV=1	genomic	standard	6.054	10.434	0.785332	0.0214679
tr|I1M6J6|I1M6J6_SOYBN Uncharacterized protein OS=Glycine max GN=LOC100786910 PE=4 SV=2	genomic	standard	0	2.174	#VALUE!	0.0214649
tr|K7LS67|K7LS67_SOYBN Uncharacterized protein OS=Glycine max PE=4 SV=1	genomic	standard	0	2.609	#VALUE!	0.0214629
Malic enzyme [Source:UniProtKB/TrEMBL;Acc:I1MCU4]	genomic	standard	245.174	291.285	0.248625	0.0214092
tr|K7LU62|K7LU62_SOYBN Uncharacterized protein OS=Glycine max GN=LOC100799750 PE=4 SV=1	genomic	standard	1.009	4.782	2.24469	0.021385
tr|I1M1C4|I1M1C4_SOYBN Uncharacterized protein OS=Glycine max GN=LOC100780482 PE=4 SV=2	genomic	standard	12.107	17.825	0.558061	0.0213839
Putative uncharacterized protein [Source:UniProtKB/TrEMBL;Acc:C6T040]	genomic	standard	2731.22	953.416	-1.51837	0.0213643
tr|K7LZD9|K7LZD9_SOYBN Uncharacterized protein OS=Glycine max GN=LOC100781552 PE=4 SV=1	genomic	standard	11.098	16.521	0.574001	0.021322
tr|A0A151S1J2|A0A151S1J2_CAJCA Putative inactive protein kinase At3g63330 family OS=Cajanus cajan GN=KK1_029675 PE=4 SV=1	genomic	standard	1.009	4.782	2.24469	0.0212479
tr|K7KVV1|K7KVV1_SOYBN Uncharacterized protein OS=Glycine max GN=LOC100818090 PE=3 SV=1	genomic	standard	0	1.739	#VALUE!	0.0212458
tr|K7L630|K7L630_SOYBN Uncharacterized protein OS=Glycine max GN=LOC100798938 PE=4 SV=1	genomic	standard	0	2.609	#VALUE!	0.0212119
tr|I1MXX3|I1MXX3_SOYBN Uncharacterized protein OS=Glycine max GN=LOC100798264 PE=4 SV=2	genomic	standard	18.161	23.911	0.396831	0.0211909
tr|I1KZB7|I1KZB7_SOYBN Uncharacterized protein OS=Glycine max GN=LOC100789072 PE=4 SV=1	genomic	standard	17.152	3.043	-2.49481	0.0211606
tr|I1N3U9|I1N3U9_SOYBN Uncharacterized protein OS=Glycine max GN=LOC100775428 PE=4 SV=2	genomic	standard	4.036	9.565	1.24484	0.0211442
tr|I1LKM5|I1LKM5_SOYBN Uncharacterized protein OS=Glycine max GN=LOC100817682 PE=4 SV=1	genomic	standard	14.125	20.433	0.53265	0.0211397
Peptidyl-prolyl cis-trans isomerase [Source:UniProtKB/TrEMBL;Acc:A0A0R4J2Z8]	genomic	standard	25.224	6.087	-2.05099	0.0211228
tr|I1N1T3|I1N1T3_SOYBN Uncharacterized protein OS=Glycine max GN=LOC100812490 PE=4 SV=1	genomic	standard	24.215	5.652	-2.09907	0.0211194
Putative uncharacterized protein [Source:UniProtKB/TrEMBL;Acc:C6TK07]	genomic	standard	28.251	31.302	0.147953	0.0211169
tr|K7K7P2|K7K7P2_SOYBN Uncharacterized protein OS=Glycine max GN=LOC100794036 PE=4 SV=1	genomic	standard	1.009	5.217	2.37029	0.021115
tr|I1NER6|I1NER6_SOYBN Uncharacterized protein OS=Glycine max GN=LOC100787583 PE=4 SV=1	genomic	standard	27.242	6.521	-2.06267	0.021092
tr|I1K2W7|I1K2W7_SOYBN Uncharacterized protein OS=Glycine max GN=LOC100779395 PE=3 SV=2	genomic	standard	1.009	5.217	2.37029	0.0210904
tr|K7MGQ1|K7MGQ1_SOYBN Uncharacterized protein OS=Glycine max PE=4 SV=1	genomic	standard	7.063	0.435	-4.02119	0.0210881
tr|I1MFF9|I1MFF9_SOYBN Uncharacterized protein OS=Glycine max GN=LOC100791357 PE=4 SV=1	genomic	standard	4.036	9.13	1.17769	0.0210838
tr|I1KLM2|I1KLM2_SOYBN Uncharacterized protein OS=Glycine max GN=LOC100787641 PE=4 SV=1	genomic	standard	12.107	17.825	0.558061	0.0210756
Mitogen-activated protein kinase [Source:UniProtKB/TrEMBL;Acc:I1KQJ1]	genomic	standard	5.045	9.565	0.922911	0.0210608
Elongation factor Tu [Source:UniProtKB/TrEMBL;Acc:I1KCA8]	genomic	standard	161.432	133.469	-0.274422	0.021018
tr|I1JR02|I1JR02_SOYBN Uncharacterized protein OS=Glycine max GN=GLYMA_03G226800 PE=4 SV=1	genomic	standard	15.134	2.609	-2.53622	0.0209953
tr|I1LSB5|I1LSB5_SOYBN Uncharacterized protein OS=Glycine max GN=LOC100789879 PE=4 SV=1	genomic	standard	48.429	48.258	-0.00510309	0.0209441
tr|I1LE36|I1LE36_SOYBN Uncharacterized protein OS=Glycine max GN=LOC100776509 PE=4 SV=1	genomic	standard	7.063	13.043	0.884923	0.0209408
tr|K7MV10|K7MV10_SOYBN Uncharacterized protein OS=Glycine max GN=LOC100786461 PE=4 SV=1	genomic	standard	1.009	4.782	2.24469	0.0209156
ribonucleotide reductase 2A [Source:Projected from Arabidopsis thaliana (AT3G23580) TAIR;Acc:AT3G23580]	genomic	standard	13.116	2.174	-2.5929	0.0208935
tr|I1NJE1|I1NJE1_SOYBN Uncharacterized protein OS=Glycine max GN=LOC100775475 PE=4 SV=1	genomic	standard	2.018	6.956	1.78533	0.0208217
tr|I1MGV1|I1MGV1_SOYBN Uncharacterized protein OS=Glycine max GN=LOC100792939 PE=4 SV=1	genomic	standard	14.125	2.174	-2.69983	0.0208112
Putative uncharacterized protein [Source:UniProtKB/TrEMBL;Acc:C6TI51]	genomic	standard	1.009	5.217	2.37029	0.0207938
tr|I1M571|I1M571_SOYBN Uncharacterized protein OS=Glycine max GN=BZIP51 PE=4 SV=1	genomic	standard	1.009	4.348	2.10743	0.0207889
Putative uncharacterized protein [Source:UniProtKB/TrEMBL;Acc:C6TK04]	genomic	standard	54.483	18.26	-1.57712	0.020785
tr|I1KM30|I1KM30_SOYBN Uncharacterized protein OS=Glycine max GN=LOC100781948 PE=4 SV=1	genomic	standard	3.027	15.216	2.32963	0.0207474
tr|I1JE26|I1JE26_SOYBN Uncharacterized protein OS=Glycine max GN=LOC100820308 PE=4 SV=1	genomic	standard	10.089	1.304	-2.95177	0.0207374
tr|I1K4K5|I1K4K5_SOYBN Uncharacterized protein OS=Glycine max GN=LOC100797648 PE=4 SV=1	genomic	standard	0	3.913	#VALUE!	0.0207308
tr|I1MER5|I1MER5_SOYBN Uncharacterized protein OS=Glycine max GN=LOC100526907 PE=3 SV=1	genomic	standard	16.143	19.999	0.309019	0.0207278
tr|I1KG13|I1KG13_SOYBN Uncharacterized protein OS=Glycine max GN=LOC100807246 PE=4 SV=1	genomic	standard	55.492	16.955	-1.71057	0.0207139
tr|I1JY46|I1JY46_SOYBN Uncharacterized protein OS=Glycine max GN=LOC100787409 PE=3 SV=1	genomic	standard	14.125	19.564	0.469951	0.020712
tr|I1K1R2|I1K1R2_SOYBN Uncharacterized protein OS=Glycine max GN=LOC100793950 PE=3 SV=1	genomic	standard	3.027	0	#VALUE!	0.0207068
tr|I1M9B4|I1M9B4_SOYBN Uncharacterized protein OS=Glycine max GN=LOC100798732 PE=4 SV=1	genomic	standard	9.081	13.912	0.615407	0.0206783
tr|I1JFH2|I1JFH2_SOYBN Uncharacterized protein OS=Glycine max GN=LOC100812475 PE=4 SV=1	genomic	standard	0	3.043	#VALUE!	0.0206718
Putative uncharacterized protein [Source:UniProtKB/TrEMBL;Acc:C6TGX2]	genomic	standard	20.179	4.348	-2.21443	0.0206318
tr|K7LSG9|K7LSG9_SOYBN Uncharacterized protein OS=Glycine max GN=LOC100775288 PE=4 SV=1	genomic	standard	24.215	5.217	-2.21461	0.0206186
tr|K7MUM8|K7MUM8_SOYBN Uncharacterized protein OS=Glycine max GN=LOC100818890 PE=4 SV=1	genomic	standard	10.089	15.651	0.633472	0.0206152
tr|I1KHW1|I1KHW1_SOYBN Uncharacterized protein OS=Glycine max GN=LOC100809202 PE=4 SV=1	genomic	standard	23.206	27.39	0.239151	0.0206135
Peptidyl-prolyl cis-trans isomerase [Source:UniProtKB/TrEMBL;Acc:A0A0R0JF58]	genomic	standard	10.089	1.304	-2.95177	0.0205915
tr|K7N3N4|K7N3N4_SOYBN Uncharacterized protein OS=Glycine max GN=LOC100783694 PE=4 SV=1	genomic	standard	3.027	7.826	1.37039	0.0205804
tr|K7MP20|K7MP20_SOYBN Uncharacterized protein OS=Glycine max GN=LOC100500115 PE=4 SV=1	genomic	standard	52.465	15.651	-1.7451	0.0205658
Ubiquitin-related modifier 1 homolog [Source:UniProtKB/TrEMBL;Acc:I1KIJ0]	genomic	standard	35.313	9.999	-1.82034	0.0205638
tr|C6SWC5|C6SWC5_SOYBN Putative uncharacterized protein OS=Glycine max PE=2 SV=1	genomic	standard	5.045	11.738	1.21826	0.0205503
tr|I1L7I4|I1L7I4_SOYBN Uncharacterized protein OS=Glycine max GN=LOC100789655 PE=4 SV=1	genomic	standard	15.134	2.609	-2.53622	0.0205309
Putative uncharacterized protein [Source:UniProtKB/TrEMBL;Acc:C6SVZ6]	genomic	standard	84.752	165.641	0.96674	0.0204667
tr|A0A151TGA4|A0A151TGA4_CAJCA Serine/threonine-protein kinase SMG1 (Fragment) OS=Cajanus cajan GN=KK1_012294 PE=3 SV=1	genomic	standard	21.188	4.348	-2.28482	0.0204524
tr|I1M8E3|I1M8E3_SOYBN Uncharacterized protein OS=Glycine max GN=LOC100812098 PE=4 SV=1	genomic	standard	27.242	5.652	-2.269	0.020417
tr|I1KZN7|I1KZN7_SOYBN Uncharacterized protein OS=Glycine max GN=LOC100811315 PE=4 SV=2	genomic	standard	0	3.913	#VALUE!	0.0204146
tr|I1JM21|I1JM21_SOYBN Uncharacterized protein OS=Glycine max GN=LOC100809492 PE=4 SV=1	genomic	standard	57.51	15.651	-1.87756	0.0204088
tr|I1JPF5|I1JPF5_SOYBN Uncharacterized protein OS=Glycine max GN=LOC100802370 PE=4 SV=1	genomic	standard	46.412	14.782	-1.65066	0.0203958
2Fe-2S ferredoxin-like superfamily protein [Source:Projected from Arabidopsis thaliana (AT3G07480) TAIR;Acc:AT3G07480]	genomic	standard	52.465	15.651	-1.7451	0.020371
Putative uncharacterized protein [Source:UniProtKB/TrEMBL;Acc:C6TK77]	genomic	standard	24.215	5.652	-2.09907	0.0203708
tr|I1LTD1|I1LTD1_SOYBN Uncharacterized protein OS=Glycine max GN=LOC100810915 PE=4 SV=1	genomic	standard	17.152	21.303	0.31268	0.0203554
tr|K7LJR7|K7LJR7_SOYBN Uncharacterized protein OS=Glycine max GN=LOC100780227 PE=4 SV=1	genomic	standard	6.054	0	#VALUE!	0.020336
tr|I1KTX5|I1KTX5_SOYBN Uncharacterized protein OS=Glycine max GN=LOC100797536 PE=4 SV=1	genomic	standard	39.349	40.867	0.0546094	0.0203112
tr|I1JBU0|I1JBU0_SOYBN Uncharacterized protein OS=Glycine max GN=LOC100819425 PE=4 SV=1	genomic	standard	5.045	0	#VALUE!	0.0202939
tr|I1J4J5|I1J4J5_SOYBN Uncharacterized protein OS=Glycine max GN=LOC100794532 PE=3 SV=1	genomic	standard	39.349	10.869	-1.85611	0.0202828
Putative uncharacterized protein [Source:UniProtKB/TrEMBL;Acc:C6TF91]	genomic	standard	3.027	8.695	1.5223	0.0202795
tr|I1L3K8|I1L3K8_SOYBN Uncharacterized protein OS=Glycine max GN=LOC100804454 PE=4 SV=1	genomic	standard	17.152	3.478	-2.30205	0.0202712
tr|I1L0Y3|I1L0Y3_SOYBN Uncharacterized protein OS=Glycine max GN=GLYMA_09G043400 PE=4 SV=1	genomic	standard	3.027	9.13	1.59273	0.0201785
tr|K7M264|K7M264_SOYBN Uncharacterized protein OS=Glycine max PE=4 SV=1	genomic	standard	15.134	2.609	-2.53622	0.0201622
tr|K7LSU1|K7LSU1_SOYBN Uncharacterized protein OS=Glycine max GN=LOC100789189 PE=4 SV=1	genomic	standard	0	2.609	#VALUE!	0.0201362
tr|K7N1N2|K7N1N2_SOYBN Uncharacterized protein OS=Glycine max GN=GLYMA_20G055100 PE=4 SV=1	genomic	standard	4.036	0	#VALUE!	0.020086
tr|I1M0W7|I1M0W7_SOYBN Uncharacterized protein OS=Glycine max GN=LOC100795887 PE=4 SV=1	genomic	standard	10.089	22.607	1.16399	0.0200846
tr|I1MBM5|I1MBM5_SOYBN Uncharacterized protein OS=Glycine max GN=LOC100779432 PE=4 SV=1	genomic	standard	80.716	28.259	-1.51414	0.020074
tr|I1N3T2|I1N3T2_SOYBN Uncharacterized protein OS=Glycine max GN=LOC100813760 PE=4 SV=2	genomic	standard	6.054	10.869	0.844259	0.0200358
tr|I1MYR2|I1MYR2_SOYBN Uncharacterized protein OS=Glycine max GN=GLYMA_18G016400 PE=3 SV=2	genomic	standard	0	3.913	#VALUE!	0.0200296
tr|I1MND3|I1MND3_SOYBN Uncharacterized protein OS=Glycine max GN=GLYMA_16G137000 PE=4 SV=2	genomic	standard	8.072	13.912	0.785332	0.0200241
tr|I1M1V9|I1M1V9_SOYBN Uncharacterized protein OS=Glycine max GN=LOC100809553 PE=3 SV=1	genomic	standard	12.107	1.739	-2.79951	0.0200096
Peptidylprolyl isomerase [Source:UniProtKB/TrEMBL;Acc:I1KS46]	genomic	standard	5.045	0	#VALUE!	0.0200037
tr|K7L597|K7L597_SOYBN Uncharacterized protein OS=Glycine max GN=LOC100779119 PE=4 SV=1	genomic	standard	4.036	0	#VALUE!	0.0199892
tr|I1N552|I1N552_SOYBN Uncharacterized protein OS=Glycine max GN=LOC100787003 PE=4 SV=2	genomic	standard	60.537	58.692	-0.0446533	0.0199878
tr|I1LNA1|I1LNA1_SOYBN Uncharacterized protein OS=Glycine max GN=LOC100792132 PE=4 SV=2	genomic	standard	23.206	5.217	-2.15321	0.0199718
tr|I1M3N6|I1M3N6_SOYBN Uncharacterized protein OS=Glycine max GN=LOC100796582 PE=4 SV=1	genomic	standard	0	2.609	#VALUE!	0.019968
Kinase-associated protein phosphatase 1 [Source:UniProtKB/TrEMBL;Acc:B4Y5J6]	genomic	standard	9.081	0.87	-3.38376	0.0199353
tr|I1LN93|I1LN93_SOYBN Uncharacterized protein OS=Glycine max GN=LOC100801319 PE=4 SV=1	genomic	standard	11.098	1.304	-3.08928	0.0199327
tr|K7KVK0|K7KVK0_SOYBN Uncharacterized protein OS=Glycine max GN=LOC100802978 PE=4 SV=1	genomic	standard	0	3.913	#VALUE!	0.0199231
tr|A0A151U0B9|A0A151U0B9_CAJCA MutS2 protein OS=Cajanus cajan GN=KK1_005370 PE=4 SV=1	genomic	standard	3.027	7.826	1.37039	0.0198728
tr|K7M5N8|K7M5N8_SOYBN Uncharacterized protein OS=Glycine max GN=LOC100793278 PE=4 SV=1	genomic	standard	0	2.609	#VALUE!	0.0198711
tr|I1K725|I1K725_SOYBN Uncharacterized protein OS=Glycine max GN=GLYMA_06G007900 PE=3 SV=1	genomic	standard	4.036	0	#VALUE!	0.0198502
E3 ubiquitin-protein ligase [Source:UniProtKB/TrEMBL;Acc:I1MIS9]	genomic	standard	16.143	3.043	-2.40734	0.0198448
tr|K7M199|K7M199_SOYBN Uncharacterized protein OS=Glycine max GN=GLYMA_13G227900 PE=4 SV=1	genomic	standard	30.268	7.826	-1.95145	0.0198359
tr|A0A0R0IPU2|A0A0R0IPU2_SOYBN Uncharacterized protein OS=Glycine max GN=GLYMA_08G197100 PE=4 SV=1	genomic	standard	0	3.043	#VALUE!	0.0197908
tr|I1LN51|I1LN51_SOYBN Uncharacterized protein OS=Glycine max GN=LOC100792859 PE=4 SV=1	genomic	standard	6.054	0	#VALUE!	0.0197769
tr|V7BGS6|V7BGS6_PHAVU Uncharacterized protein OS=Phaseolus vulgaris GN=PHAVU_007G129100g PE=4 SV=1	genomic	standard	65.582	21.738	-1.59308	0.0197766
tr|I1N172|I1N172_SOYBN Uncharacterized protein OS=Glycine max GN=LOC100801479 PE=4 SV=1	genomic	standard	8.072	13.912	0.785332	0.0197347
tr|I1JZ66|I1JZ66_SOYBN Uncharacterized protein OS=Glycine max GN=GLYMA_04G249900 PE=4 SV=1	genomic	standard	14.125	2.174	-2.69983	0.0197188
tr|I1LNS9|I1LNS9_SOYBN Uncharacterized protein OS=Glycine max PE=4 SV=1	genomic	standard	24.215	33.041	0.448356	0.0197153
Derlin [Source:UniProtKB/TrEMBL;Acc:I1JVS9]	genomic	standard	4.036	9.999	1.30886	0.0196897
tr|I1L9L3|I1L9L3_SOYBN Uncharacterized protein OS=Glycine max GN=LOC100793347 PE=3 SV=2	genomic	standard	0	3.043	#VALUE!	0.0196654
WAT1-related protein [Source:UniProtKB/TrEMBL;Acc:I1JZ78]	genomic	standard	1.009	4.782	2.24469	0.0196589
tr|I1JPS7|I1JPS7_SOYBN Uncharacterized protein OS=Glycine max GN=LOC100801494 PE=4 SV=1	genomic	standard	5.045	0	#VALUE!	0.0196578
tr|I1NF55|I1NF55_SOYBN Uncharacterized protein OS=Glycine max GN=LOC100783691 PE=4 SV=1	genomic	standard	30.268	34.78	0.200465	0.0196518
tr|K7KL24|K7KL24_SOYBN Uncharacterized protein OS=Glycine max GN=LOC100813611 PE=4 SV=1	genomic	standard	1.009	6.521	2.69217	0.0196488
tr|A0A0R0K6C1|A0A0R0K6C1_SOYBN Uncharacterized protein OS=Glycine max GN=LOC100810595 PE=3 SV=1	genomic	standard	50.447	53.475	0.0840961	0.0196416
tr|K7LRJ1|K7LRJ1_SOYBN Uncharacterized protein OS=Glycine max PE=4 SV=1	genomic	standard	91.814	275.199	1.58369	0.0195984
tr|K7MP81|K7MP81_SOYBN Uncharacterized protein OS=Glycine max GN=LOC100305718 PE=4 SV=1	genomic	standard	236.094	88.255	-1.41961	0.0195945
SURF1-like protein [Source:UniProtKB/TrEMBL;Acc:I1KJ64]	genomic	standard	7.063	0.435	-4.02119	0.0195899
tr|A0A151T737|A0A151T737_CAJCA Putative chromatin-remodeling complex ATPase chain OS=Cajanus cajan GN=KK1_017427 PE=4 SV=1	genomic	standard	43.385	13.477	-1.6867	0.0195832
tr|I1MMC9|I1MMC9_SOYBN Uncharacterized protein OS=Glycine max GN=LOC100813340 PE=3 SV=1	genomic	standard	9.081	13.912	0.615407	0.019582
Coatomer subunit alpha [Source:UniProtKB/TrEMBL;Acc:K7KMA4]	genomic	standard	13.116	17.825	0.442574	0.0195776
Probable alanine--tRNA ligase, chloroplastic [Source:UniProtKB/TrEMBL;Acc:I1K6W0]	genomic	standard	76.68	84.777	0.144823	0.0195709
tr|I1JSF1|I1JSF1_SOYBN Uncharacterized protein OS=Glycine max GN=GLYMA_04G004700 PE=4 SV=2	genomic	standard	9.081	0.87	-3.38376	0.0195684
tr|I1LH06|I1LH06_SOYBN Uncharacterized protein OS=Glycine max GN=LOC100791104 PE=4 SV=1	genomic	standard	40.358	43.475	0.107331	0.0195641
tr|I1ME58|I1ME58_SOYBN Uncharacterized protein OS=Glycine max GN=LOC100790993 PE=4 SV=1	genomic	standard	4.036	9.13	1.17769	0.0195338
tr|K7KP36|K7KP36_SOYBN Uncharacterized protein OS=Glycine max PE=4 SV=1	genomic	standard	28.251	89.559	1.66454	0.0195333
AP2-EREBP transcription factor [Source:UniProtKB/TrEMBL;Acc:A0A0K2CSW0]	genomic	standard	3.027	7.391	1.28788	0.0195135
tr|I1K334|I1K334_SOYBN Uncharacterized protein OS=Glycine max GN=LOC100792523 PE=4 SV=1	genomic	standard	25.224	27.824	0.141533	0.01951
tr|C6TJL3|C6TJL3_SOYBN Putative uncharacterized protein OS=Glycine max GN=GLYMA_18G160500 PE=2 SV=1	genomic	standard	5.045	0	#VALUE!	0.0194885
tr|A0A0R0G388|A0A0R0G388_SOYBN Uncharacterized protein OS=Glycine max GN=LOC100796800 PE=3 SV=1	genomic	standard	34.304	37.824	0.140925	0.0194725
tr|I1JYV4|I1JYV4_SOYBN Uncharacterized protein OS=Glycine max GN=LOC100778501 PE=3 SV=1	genomic	standard	24.215	5.652	-2.09907	0.0194169
tr|I1KTL3|I1KTL3_SOYBN Uncharacterized protein OS=Glycine max GN=LOC100817963 PE=4 SV=2	genomic	standard	2.018	6.521	1.69217	0.0194028
tr|K7K6D5|K7K6D5_SOYBN Uncharacterized protein OS=Glycine max GN=GLYMA_02G041100 PE=4 SV=1	genomic	standard	7.063	12.608	0.835986	0.0193876
T-complex protein 1 subunit delta [Source:UniProtKB/TrEMBL;Acc:I1KQG0]	genomic	standard	29.259	6.521	-2.16572	0.0193741
tr|K7LJG0|K7LJG0_SOYBN Uncharacterized protein OS=Glycine max PE=4 SV=1	genomic	standard	4.036	0	#VALUE!	0.0193556
Tetratricopeptide repeat (TPR)-like superfamily protein [Source:Projected from Arabidopsis thaliana (AT3G57430) TAIR;Acc:AT3G57430]	genomic	standard	5.045	0	#VALUE!	0.0193481
tr|A0A0R0IVN3|A0A0R0IVN3_SOYBN Uncharacterized protein OS=Glycine max GN=GLYMA_08G318000 PE=3 SV=1	genomic	standard	0	3.913	#VALUE!	0.0193425
tr|I1JTT4|I1JTT4_SOYBN Uncharacterized protein OS=Glycine max GN=LOC100805969 PE=4 SV=1	genomic	standard	6.054	11.304	0.900873	0.0193226
Histone H2B [Source:UniProtKB/TrEMBL;Acc:A0A0R0KKD0]	genomic	standard	35.313	50.431	0.514111	0.0193214
Putative uncharacterized protein [Source:UniProtKB/TrEMBL;Acc:C6SVX3]	genomic	standard	204.816	70.865	-1.53118	0.0193187
tr|K7M0V2|K7M0V2_SOYBN Uncharacterized protein OS=Glycine max GN=LOC100794830 PE=4 SV=1	genomic	standard	13.116	18.694	0.511247	0.0192864
tr|I1KK25|I1KK25_SOYBN Uncharacterized protein OS=Glycine max GN=GLYMA_07G136000 PE=4 SV=1	genomic	standard	27.242	6.087	-2.16203	0.0192798
tr|I1J4Z4|I1J4Z4_SOYBN Uncharacterized protein OS=Glycine max GN=LOC100801442 PE=4 SV=2	genomic	standard	43.385	13.043	-1.73392	0.0192596
Putative uncharacterized protein [Source:UniProtKB/TrEMBL;Acc:C6TFX3]	genomic	standard	12.107	1.739	-2.79951	0.0192525
outer envelope membrane protein 7 [Source:Projected from Arabidopsis thaliana (AT3G52420) TAIR;Acc:AT3G52420]	genomic	standard	66.591	62.605	-0.0890493	0.019228
MYB/HD-like transcription factor [Source:UniProtKB/TrEMBL;Acc:I1JWT0]	genomic	standard	8.072	0.435	-4.21384	0.0192223
uncharacterized	genomic	standard	0	3.043	#VALUE!	0.0192144
Glutathione peroxidase [Source:UniProtKB/TrEMBL;Acc:I1LGG2]	genomic	standard	22.197	4.348	-2.35194	0.0192102
Putative uncharacterized protein [Source:UniProtKB/TrEMBL;Acc:C6TCT9]	genomic	standard	7.063	0.435	-4.02119	0.0191944
Seed maturation protein PM37 [Source:UniProtKB/TrEMBL;Acc:Q9SWB5]	genomic	standard	348.087	147.816	-1.23565	0.0191772
tr|I1MW80|I1MW80_SOYBN Uncharacterized protein OS=Glycine max GN=LOC100783985 PE=4 SV=2	genomic	standard	27.242	6.521	-2.06267	0.0191505
tr|K7L4A1|K7L4A1_SOYBN Uncharacterized protein OS=Glycine max GN=GLYMA_08G006800 PE=4 SV=1	genomic	standard	0	3.478	#VALUE!	0.0191422
tr|I1KB44|I1KB44_SOYBN Uncharacterized protein OS=Glycine max GN=LOC100813653 PE=4 SV=1	genomic	standard	56.501	64.778	0.197228	0.019111
tr|A0A0R0ET30|A0A0R0ET30_SOYBN Uncharacterized protein OS=Glycine max GN=MYB187 PE=4 SV=1	genomic	standard	16.143	2.609	-2.62934	0.0191016
tr|I1J933|I1J933_SOYBN Uncharacterized protein OS=Glycine max GN=LOC100780194 PE=4 SV=1	genomic	standard	41.367	41.302	-0.00226869	0.0190661
tr|I1N1K1|I1N1K1_SOYBN Uncharacterized protein OS=Glycine max GN=LOC100789477 PE=3 SV=1	genomic	standard	6.054	0	#VALUE!	0.0190473
tr|I1MWG7|I1MWG7_SOYBN Uncharacterized protein OS=Glycine max GN=LOC100796317 PE=4 SV=1	genomic	standard	8.072	0.435	-4.21384	0.0190129
tr|K7L1J9|K7L1J9_SOYBN Uncharacterized protein OS=Glycine max GN=GLYMA_07G137600 PE=4 SV=1	genomic	standard	1.009	5.217	2.37029	0.0189864
BZIP transcription factor [Source:UniProtKB/TrEMBL;Acc:Q0GPG3]	genomic	standard	2.018	6.521	1.69217	0.0189777
Plasma membrane ATPase [Source:UniProtKB/TrEMBL;Acc:I1L1A4]	genomic	standard	55.492	64.778	0.223224	0.0189649
tr|I1L930|I1L930_SOYBN Uncharacterized protein OS=Glycine max GN=LOC100780217 PE=4 SV=2	genomic	standard	30.268	7.391	-2.03395	0.0189426
Putative uncharacterized protein [Source:UniProtKB/TrEMBL;Acc:C6T517]	genomic	standard	4.036	8.695	1.10726	0.0189332
NADH-ubiquinone oxidoreductase chain 3 [Source:UniProtKB/TrEMBL;Acc:I1LMX3]	genomic	standard	3.027	8.26	1.44825	0.0189301
Aldehyde dehydrogenase [Source:UniProtKB/TrEMBL;Acc:I1JZ49]	genomic	standard	0	4.348	#VALUE!	0.0189191
Serine/threonine-protein kinase [Source:UniProtKB/TrEMBL;Acc:I1LSX3]	genomic	standard	2.018	6.521	1.69217	0.0189112
Reduced vernalization response 2 [Source:UniProtKB/TrEMBL;Acc:K7LMW7]	genomic	standard	7.063	0.435	-4.02119	0.0188889
tr|K7MN23|K7MN23_SOYBN Uncharacterized protein OS=Glycine max GN=LOC100818696 PE=4 SV=1	genomic	standard	0	1.739	#VALUE!	0.0188852
Putative uncharacterized protein [Source:UniProtKB/TrEMBL;Acc:C6TLE4] #or# tr|C6TLE4|C6TLE4_SOYBN Putative uncharacterized protein OS=Glycine max GN=LOC100806152 PE=2 SV=1	genomic	standard	123.092	45.649	-1.43108	0.0188818
Putative uncharacterized protein [Source:UniProtKB/TrEMBL;Acc:C6TFK7]	genomic	standard	25.224	29.563	0.228996	0.018872
tr|C6TFQ2|C6TFQ2_SOYBN Putative uncharacterized protein OS=Glycine max PE=2 SV=1	genomic	standard	64.573	18.694	-1.78836	0.0187912
MYB transcription factor MYB84 [Source:UniProtKB/TrEMBL;Acc:Q0PJK4]	genomic	standard	12.107	1.739	-2.79951	0.018776
tr|I1N4Z6|I1N4Z6_SOYBN Uncharacterized protein OS=Glycine max GN=LOC100811072 PE=4 SV=1	genomic	standard	30.268	33.476	0.145334	0.0187078
tr|I1NB13|I1NB13_SOYBN Uncharacterized protein OS=Glycine max GN=LOC100779021 PE=4 SV=1	genomic	standard	9.081	0.87	-3.38376	0.0186929
tr|I1KF88|I1KF88_SOYBN Uncharacterized protein OS=Glycine max GN=LOC100778703 PE=4 SV=1	genomic	standard	122.083	44.78	-1.44694	0.0186891
tr|K7KIY0|K7KIY0_SOYBN Uncharacterized protein OS=Glycine max GN=GLYMA_04G085800 PE=4 SV=1	genomic	standard	3.027	0	#VALUE!	0.0186818
tr|I1MG81|I1MG81_SOYBN Uncharacterized protein OS=Glycine max GN=LOC100779100 PE=4 SV=1	genomic	standard	0	2.174	#VALUE!	0.0186744
tr|K7KLQ8|K7KLQ8_SOYBN Uncharacterized protein OS=Glycine max GN=LOC100794609 PE=4 SV=1 #or# tr|K7KUY7|K7KUY7_SOYBN Uncharacterized protein OS=Glycine max GN=GLYMA_06G139700 PE=4 SV=1	genomic	standard	0	3.478	#VALUE!	0.0186691
tr|I1J4C8|I1J4C8_SOYBN Uncharacterized protein OS=Glycine max GN=LOC100778421 PE=4 SV=1	genomic	standard	2.018	6.521	1.69217	0.0185161
Putative uncharacterized protein [Source:UniProtKB/TrEMBL;Acc:C6T2T0]	genomic	standard	8.072	13.043	0.692278	0.0184749
Tubulin alpha chain [Source:UniProtKB/TrEMBL;Acc:I1K2I1]	genomic	standard	45.403	46.084	0.0214783	0.0184728
Putative uncharacterized protein [Source:UniProtKB/TrEMBL;Acc:C6TME6]	genomic	standard	26.233	29.563	0.17241	0.0184247
tr|I1LP35|I1LP35_SOYBN Uncharacterized protein OS=Glycine max GN=LOC100780640 PE=4 SV=1	genomic	standard	2.018	6.087	1.59281	0.0184053
tr|A0A0R0KAM2|A0A0R0KAM2_SOYBN Uncharacterized protein OS=Glycine max GN=GLYMA_04G202500 PE=4 SV=1	genomic	standard	19.17	23.477	0.292398	0.018315
tr|I1LN03|I1LN03_SOYBN Uncharacterized protein OS=Glycine max GN=LOC100781327 PE=3 SV=1	genomic	standard	0	4.348	#VALUE!	0.0183086
tr|I1KT48|I1KT48_SOYBN Uncharacterized protein OS=Glycine max GN=MIPS4 PE=4 SV=1	genomic	standard	546.849	96.515	-2.50232	0.0183025
tr|I1K6C1|I1K6C1_SOYBN Uncharacterized protein OS=Glycine max GN=LOC100819327 PE=3 SV=1	genomic	standard	130.154	48.692	-1.41846	0.0182937
Putative uncharacterized protein [Source:UniProtKB/TrEMBL;Acc:C6TAF1]	genomic	standard	6.054	12.608	1.05838	0.0182835
tr|K7MN68|K7MN68_SOYBN Uncharacterized protein OS=Glycine max GN=LOC100813531 PE=4 SV=1	genomic	standard	1.009	4.782	2.24469	0.0182704
tr|I1MNE9|I1MNE9_SOYBN Uncharacterized protein OS=Glycine max GN=LOC100779111 PE=4 SV=1	genomic	standard	0	3.478	#VALUE!	0.0182602
tr|K7KJM5|K7KJM5_SOYBN Uncharacterized protein OS=Glycine max GN=LOC100802763 PE=4 SV=1	genomic	standard	0	1.739	#VALUE!	0.0181977
tr|I1M1V3|I1M1V3_SOYBN Uncharacterized protein OS=Glycine max GN=LOC100815771 PE=4 SV=2	genomic	standard	19.17	3.478	-2.46252	0.0181848
tr|K7KKZ4|K7KKZ4_SOYBN Uncharacterized protein OS=Glycine max PE=4 SV=1	genomic	standard	0	3.913	#VALUE!	0.0181774
tr|I1LKW2|I1LKW2_SOYBN Uncharacterized protein OS=Glycine max GN=LOC100802220 PE=4 SV=1	genomic	standard	0	3.913	#VALUE!	0.0181723
tr|K7MN46|K7MN46_SOYBN Uncharacterized protein OS=Glycine max PE=4 SV=1	genomic	standard	7.063	14.347	1.0224	0.0181559
tr|K7LH22|K7LH22_SOYBN Uncharacterized protein OS=Glycine max GN=GLYMA_10G026900 PE=3 SV=1	genomic	standard	1.009	6.087	2.59281	0.0181539
tr|A0A151QV21|A0A151QV21_CAJCA PHD finger protein 3 OS=Cajanus cajan GN=KK1_044992 PE=4 SV=1	genomic	standard	12.107	16.955	0.485869	0.0181044
Ribulose bisphosphate carboxylase small chain [Source:UniProtKB/TrEMBL;Acc:C6T1Y2]	genomic	standard	3742.19	4554.05	0.283269	0.0180579
tr|I1JIC4|I1JIC4_SOYBN Uncharacterized protein OS=Glycine max GN=LOC100796671 PE=4 SV=1	genomic	standard	15.134	21.303	0.493263	0.0179584
Putative uncharacterized protein [Source:UniProtKB/TrEMBL;Acc:C6T3M6]	genomic	standard	1.009	5.217	2.37029	0.0179384
tr|I1LJU7|I1LJU7_SOYBN Uncharacterized protein OS=Glycine max GN=LOC100500070 PE=4 SV=1	genomic	standard	132.172	45.214	-1.54758	0.0179382
tr|I1LNX9|I1LNX9_SOYBN Uncharacterized protein OS=Glycine max GN=LOC100499829 PE=4 SV=1	genomic	standard	3.027	7.826	1.37039	0.0179256
tr|I1JVC7|I1JVC7_SOYBN Uncharacterized protein OS=Glycine max GN=LOC100810910 PE=4 SV=1	genomic	standard	10.089	17.39	0.785475	0.0179087
Ascorbate peroxidase [Source:UniProtKB/TrEMBL;Acc:Q43758]	genomic	standard	270.398	109.123	-1.30913	0.0178705
tr|I1KBS3|I1KBS3_SOYBN Uncharacterized protein OS=Glycine max GN=LOC100785131 PE=4 SV=1	genomic	standard	40.358	11.304	-1.83602	0.0178703
tr|A0A0R4J3G6|A0A0R4J3G6_SOYBN Uncharacterized protein OS=Glycine max GN=LOC100787778 PE=3 SV=1	genomic	standard	39.349	11.304	-1.79949	0.0178545
Eukaryotic translation initiation factor 3 subunit K [Source:UniProtKB/TrEMBL;Acc:I1LYA4]	genomic	standard	20.179	23.911	0.24482	0.017849
Putative uncharacterized protein [Source:UniProtKB/TrEMBL;Acc:C6TI08]	genomic	standard	80.716	74.778	-0.110241	0.0177778
tr|A0A0R4J651|A0A0R4J651_SOYBN Uncharacterized protein OS=Glycine max GN=GLYMA_19G261700 PE=4 SV=1	genomic	standard	12.107	16.955	0.485869	0.0177705
tr|K7L5H3|K7L5H3_SOYBN Uncharacterized protein OS=Glycine max GN=LOC100807806 PE=3 SV=1	genomic	standard	0	4.348	#VALUE!	0.0177664
tr|A0A0R4J4G1|A0A0R4J4G1_SOYBN Uncharacterized protein OS=Glycine max GN=LOC100783682 PE=4 SV=1	genomic	standard	8.072	14.782	0.872843	0.0177534
tr|K7MZ69|K7MZ69_SOYBN Uncharacterized protein OS=Glycine max GN=LOC100812159 PE=4 SV=1	genomic	standard	0	4.348	#VALUE!	0.0177086
Serine/threonine-protein phosphatase [Source:UniProtKB/TrEMBL;Acc:I1J5H1]	genomic	standard	31.277	8.26	-1.92089	0.0177022
tr|I1LYB2|I1LYB2_SOYBN Uncharacterized protein OS=Glycine max GN=LOC100812213 PE=3 SV=1	genomic	standard	9.081	0.87	-3.38376	0.0176991
tr|I1JYY1|I1JYY1_SOYBN Uncharacterized protein OS=Glycine max GN=LOC100787573 PE=4 SV=1	genomic	standard	54.483	17.39	-1.64755	0.0176907
tr|A0A151SQG3|A0A151SQG3_CAJCA ABC transporter G family member 22 OS=Cajanus cajan GN=KK1_003233 PE=4 SV=1	genomic	standard	55.492	12.608	-2.13794	0.0176885
tr|A0A1S2YKE8|A0A1S2YKE8_CICAR E3 SUMO-protein ligase SIZ1-like OS=Cicer arietinum GN=LOC101504522 PE=4 SV=1	genomic	standard	71.635	24.781	-1.53143	0.0176787
tr|I1N6R8|I1N6R8_SOYBN Uncharacterized protein OS=Glycine max GN=GLYMA_19G047800 PE=4 SV=1	genomic	standard	0	4.348	#VALUE!	0.0176571
tr|A0A0R0H030|A0A0R0H030_SOYBN Uncharacterized protein OS=Glycine max GN=GLYMA_12G010900 PE=4 SV=1	genomic	standard	25.224	29.129	0.207659	0.0176488
tr|I1KWL2|I1KWL2_SOYBN Uncharacterized protein OS=Glycine max GN=LOC100792780 PE=4 SV=1	genomic	standard	40.358	12.173	-1.72917	0.0176231
Chlorophyll a-b binding protein, chloroplastic [Source:UniProtKB/TrEMBL;Acc:I1KUE5]	genomic	standard	336.988	310.414	-0.118504	0.0175444
Xyloglucan endotransglucosylase/hydrolase [Source:UniProtKB/TrEMBL;Acc:I1K3C9]	genomic	standard	29.259	6.956	-2.07255	0.0175377
tr|A0A1S2YQG5|A0A1S2YQG5_CICAR uncharacterized protein LOC101511066 OS=Cicer arietinum GN=LOC101511066 PE=4 SV=1	genomic	standard	4.036	0	#VALUE!	0.0175174
tr|K7KKL8|K7KKL8_SOYBN Uncharacterized protein OS=Glycine max GN=LOC100797798 PE=4 SV=1	genomic	standard	109.975	39.997	-1.45921	0.0175123
Beta-amylase [Source:UniProtKB/TrEMBL;Acc:I1K673]	genomic	standard	26.233	6.087	-2.10758	0.0174959
tr|I1NH95|I1NH95_SOYBN Uncharacterized protein OS=Glycine max GN=LOC100792514 PE=3 SV=1	genomic	standard	5.045	0	#VALUE!	0.0174917
tr|K7LGM6|K7LGM6_SOYBN Uncharacterized protein OS=Glycine max GN=LOC100795254 PE=4 SV=1	genomic	standard	17.152	25.65	0.580582	0.0174609
tr|I1LJ36|I1LJ36_SOYBN Uncharacterized protein OS=Glycine max GN=LOC100810888 PE=4 SV=1	genomic	standard	69.617	20.868	-1.73815	0.0174593
tr|I1JQB9|I1JQB9_SOYBN Uncharacterized protein OS=Glycine max GN=GLYMA_03G204500 PE=4 SV=2	genomic	standard	11.098	1.304	-3.08928	0.0174579
tr|I1KN22|I1KN22_SOYBN Uncharacterized protein OS=Glycine max GN=LOC100790463 PE=4 SV=1	genomic	standard	3.027	8.26	1.44825	0.0174562
tr|K7K376|K7K376_SOYBN Uncharacterized protein OS=Glycine max GN=GLYMA_01G114400 PE=4 SV=1	genomic	standard	0	3.478	#VALUE!	0.0174372
tr|I1KLL8|I1KLL8_SOYBN Uncharacterized protein OS=Glycine max GN=LOC100787105 PE=3 SV=1	genomic	standard	28.251	30.868	0.12781	0.0174293
tr|I1JAX8|I1JAX8_SOYBN Uncharacterized protein OS=Glycine max GN=LOC100819578 PE=4 SV=1	genomic	standard	145.288	58.692	-1.30768	0.0174245
Putative uncharacterized protein [Source:UniProtKB/TrEMBL;Acc:C6TI18]	genomic	standard	40.358	11.738	-1.78167	0.0174212
tr|A0A0R4J3Q5|A0A0R4J3Q5_SOYBN Uncharacterized protein OS=Glycine max GN=LOC100795212 PE=4 SV=1	genomic	standard	9.081	0.87	-3.38376	0.0174066
tr|K7LW87|K7LW87_SOYBN Uncharacterized protein OS=Glycine max GN=LOC100790757 PE=3 SV=1	genomic	standard	1.009	5.217	2.37029	0.0173855
Putative uncharacterized protein [Source:UniProtKB/TrEMBL;Acc:C6T7V4]	genomic	standard	25.224	6.087	-2.05099	0.0173794
tr|I1L5B4|I1L5B4_SOYBN Uncharacterized protein OS=Glycine max GN=LOC100787149 PE=4 SV=1	genomic	standard	7.063	0.435	-4.02119	0.0173793
tr|K7MBH8|K7MBH8_SOYBN Uncharacterized protein OS=Glycine max GN=GLYMA_15G153400 PE=4 SV=1	genomic	standard	0	3.043	#VALUE!	0.0173768
tr|I1KZ87|I1KZ87_SOYBN Uncharacterized protein OS=Glycine max GN=LOC100784295 PE=4 SV=1	genomic	standard	211.879	82.603	-1.35897	0.0173723
tr|I1LVS4|I1LVS4_SOYBN Uncharacterized protein OS=Glycine max GN=LOC100810418 PE=4 SV=1	genomic	standard	17.152	21.738	0.341842	0.0173563
tr|K7KSB5|K7KSB5_SOYBN Uncharacterized protein OS=Glycine max GN=LOC100808650 PE=4 SV=1	genomic	standard	4.036	0	#VALUE!	0.0173434
Calcium-transporting ATPase [Source:UniProtKB/TrEMBL;Acc:K7MY99]	genomic	standard	40.358	43.475	0.107331	0.0173409
tr|I1MSE0|I1MSE0_SOYBN Uncharacterized protein OS=Glycine max GN=LOC100790703 PE=4 SV=1	genomic	standard	11.098	1.304	-3.08928	0.0173399
tr|K7L9M5|K7L9M5_SOYBN Uncharacterized protein OS=Glycine max PE=4 SV=1	genomic	standard	5.045	10.434	1.04837	0.0173149
tr|K7KHJ7|K7KHJ7_SOYBN Uncharacterized protein OS=Glycine max GN=LOC100806292 PE=4 SV=1	genomic	standard	213.897	188.249	-0.184274	0.0173025
tr|K7KD05|K7KD05_SOYBN Uncharacterized protein OS=Glycine max GN=GLYMA_03G053600 PE=4 SV=1	genomic	standard	3.027	0	#VALUE!	0.0173022
Phosphoserine aminotransferase [Source:UniProtKB/TrEMBL;Acc:I1JCA9]	genomic	standard	0	3.043	#VALUE!	0.0173001
Glucose-1-phosphate adenylyltransferase [Source:UniProtKB/TrEMBL;Acc:I1LJC2]	genomic	standard	12.107	18.694	0.626734	0.0172838
tr|K7LFL6|K7LFL6_SOYBN Uncharacterized protein OS=Glycine max GN=LOC100305537 PE=4 SV=1	genomic	standard	6.054	19.564	1.69224	0.0172305
tr|K7KC10|K7KC10_SOYBN Uncharacterized protein OS=Glycine max GN=LOC100785953 PE=3 SV=1	genomic	standard	1.009	5.217	2.37029	0.0172079
tr|A0A0B2RYX6|A0A0B2RYX6_GLYSO Putative Myb family transcription factor OS=Glycine soja GN=glysoja_013619 PE=4 SV=1	genomic	standard	7.063	0.435	-4.02119	0.0171882
Proline-rich protein [Source:UniProtKB/TrEMBL;Acc:Q9LKY8]	genomic	standard	1.009	4.348	2.10743	0.0171675
tr|I1KS11|I1KS11_SOYBN Uncharacterized protein OS=Glycine max GN=LOC100526911 PE=4 SV=1	genomic	standard	61.546	16.955	-1.85995	0.0171629
tr|I1KHX0|I1KHX0_SOYBN Uncharacterized protein OS=Glycine max GN=LOC100810796 PE=4 SV=1	genomic	standard	37.331	40.432	0.115123	0.0171487
Non-specific serine/threonine protein kinase [Source:UniProtKB/TrEMBL;Acc:K7M8Q6]	genomic	standard	31.277	36.085	0.206297	0.0171154
tr|I1MFX1|I1MFX1_SOYBN Uncharacterized protein OS=Glycine max GN=LOC100791359 PE=4 SV=1	genomic	standard	34.304	9.13	-1.90969	0.0171044
tr|I1L6T8|I1L6T8_SOYBN Uncharacterized protein OS=Glycine max GN=LOC100788930 PE=4 SV=1	genomic	standard	0	4.348	#VALUE!	0.0170999
tr|A0A0R0JWZ2|A0A0R0JWZ2_SOYBN Uncharacterized protein OS=Glycine max GN=LOC100777610 PE=3 SV=1	genomic	standard	23.206	5.217	-2.15321	0.0170905
tr|I1N4A4|I1N4A4_SOYBN Thioredoxin OS=Glycine max GN=LOC100527508 PE=3 SV=1	genomic	standard	139.235	49.997	-1.47761	0.0170824
tr|K7K1C7|K7K1C7_SOYBN Uncharacterized protein OS=Glycine max GN=LOC100780729 PE=4 SV=1	genomic	standard	6.054	0	#VALUE!	0.0170679
tr|I1KZ38|I1KZ38_SOYBN Uncharacterized protein OS=Glycine max GN=LOC100306701 PE=4 SV=1	genomic	standard	2.018	6.521	1.69217	0.0170369
BolA-like family protein [Source:Projected from Arabidopsis thaliana (AT5G17560) TAIR;Acc:AT5G17560]	genomic	standard	104.931	99.124	-0.0821346	0.0170236
tr|I1KAC9|I1KAC9_SOYBN Uncharacterized protein OS=Glycine max GN=LOC100787785 PE=3 SV=1	genomic	standard	1.009	4.782	2.24469	0.0169879
tr|K7KN04|K7KN04_SOYBN Uncharacterized protein OS=Glycine max GN=LOC100793785 PE=3 SV=1	genomic	standard	4.036	9.13	1.17769	0.0169717
tr|C6T154|C6T154_SOYBN Putative uncharacterized protein OS=Glycine max PE=2 SV=1	genomic	standard	50.447	15.216	-1.72918	0.0169511
tr|A0A151SW86|A0A151SW86_CAJCA Putative xyloglucan glycosyltransferase 5 OS=Cajanus cajan GN=KK1_014484 PE=4 SV=1	genomic	standard	2.018	6.956	1.78533	0.0169432
tr|A0A0B2NUV0|A0A0B2NUV0_GLYSO Uncharacterized protein OS=Glycine soja GN=glysoja_024332 PE=4 SV=1	genomic	standard	0	3.478	#VALUE!	0.0169227
PHD1 [Source:UniProtKB/TrEMBL;Acc:Q06A73]	genomic	standard	1.009	5.217	2.37029	0.0169202
Malic enzyme [Source:UniProtKB/TrEMBL;Acc:I1MM08]	genomic	standard	47.421	53.475	0.173338	0.016906
tr|I1MGE4|I1MGE4_SOYBN Uncharacterized protein OS=Glycine max GN=LOC100527445 PE=4 SV=1	genomic	standard	4.036	9.565	1.24484	0.0168872
tr|I1JEL2|I1JEL2_SOYBN Uncharacterized protein OS=Glycine max GN=LOC100817648 PE=3 SV=2	genomic	standard	17.152	3.043	-2.49481	0.0168634
Peptidylprolyl isomerase [Source:UniProtKB/TrEMBL;Acc:K7KEL5]	genomic	standard	5.045	9.999	0.98693	0.0168304
tr|I1MKP7|I1MKP7_SOYBN Uncharacterized protein OS=Glycine max GN=LOC100807455 PE=4 SV=1	genomic	standard	0	3.043	#VALUE!	0.0167909
tr|K7KJI0|K7KJI0_SOYBN Uncharacterized protein OS=Glycine max GN=LOC100796545 PE=4 SV=1	genomic	standard	6.054	0	#VALUE!	0.0167411
tr|A0A0S3R832|A0A0S3R832_PHAAN Uncharacterized protein OS=Vigna angularis var. angularis GN=Vigan.01G459200 PE=4 SV=1	genomic	standard	9.081	14.347	0.659826	0.0167173
tr|I1JYL0|I1JYL0_SOYBN Uncharacterized protein OS=Glycine max GN=LOC100499926 PE=4 SV=1	genomic	standard	23.206	5.217	-2.15321	0.01671
Putative uncharacterized protein [Source:UniProtKB/TrEMBL;Acc:C6TG91]	genomic	standard	33.295	8.695	-1.93705	0.0166476
Putative uncharacterized protein [Source:UniProtKB/TrEMBL;Acc:C6T3E6]	genomic	standard	20.179	27.824	0.463475	0.0166345
tr|I1JA15|I1JA15_SOYBN Uncharacterized protein OS=Glycine max GN=LOC100785186 PE=4 SV=1	genomic	standard	357.167	306.502	-0.220702	0.0165942
tr|I1M0F7|I1M0F7_SOYBN Uncharacterized protein OS=Glycine max GN=LOC100804023 PE=4 SV=2	genomic	standard	3.027	0	#VALUE!	0.0165837
tr|I1L2M5|I1L2M5_SOYBN Uncharacterized protein OS=Glycine max GN=LOC100780912 PE=4 SV=1	genomic	standard	3.027	0	#VALUE!	0.0165837
tr|K7K500|K7K500_SOYBN Uncharacterized protein OS=Glycine max GN=LOC100793475 PE=4 SV=1	genomic	standard	4.036	9.13	1.17769	0.0165757
Glucose-6-phosphate isomerase [Source:UniProtKB/TrEMBL;Acc:I1JGY5]	genomic	standard	7.063	12.173	0.785332	0.0165678
tr|A0A0B2SBB8|A0A0B2SBB8_GLYSO Lysine-rich arabinogalactan protein 18 OS=Glycine soja GN=glysoja_039236 PE=4 SV=1	genomic	standard	0	3.913	#VALUE!	0.0165566
tr|A0A151TYU2|A0A151TYU2_CAJCA Serine/threonine-protein kinase CTR1 OS=Cajanus cajan GN=KK1_004841 PE=4 SV=1	genomic	standard	32.286	36.519	0.177739	0.0165416
tr|C6T3Y8|C6T3Y8_SOYBN Putative uncharacterized protein OS=Glycine max PE=2 SV=1	genomic	standard	1.009	4.782	2.24469	0.0165252
PLATZ1 [Source:UniProtKB/TrEMBL;Acc:I1J4V0]	genomic	standard	174.548	67.822	-1.3638	0.0165162
tr|I1KDB0|I1KDB0_SOYBN Uncharacterized protein OS=Glycine max GN=LOC100777809 PE=4 SV=2	genomic	standard	8.072	0.435	-4.21384	0.0164957
Auxin-induced protein [Source:UniProtKB/TrEMBL;Acc:K7M3W3]	genomic	standard	40.358	10.434	-1.95156	0.0164502
Oxysterol-binding protein [Source:UniProtKB/TrEMBL;Acc:A9ZM29]	genomic	standard	17.152	3.043	-2.49481	0.0163968
tr|A0A151SHK4|A0A151SHK4_CAJCA Serine/threonine-protein kinase PBS1 OS=Cajanus cajan GN=KK1_000519 PE=4 SV=1 #or# tr|K7KYY5|K7KYY5_SOYBN Uncharacterized protein OS=Glycine max GN=LOC100788704 PE=4 SV=1	genomic	standard	2.018	7.391	1.87284	0.0163819
tr|K7LSK1|K7LSK1_SOYBN Uncharacterized protein OS=Glycine max GN=LOC100809326 PE=4 SV=1	genomic	standard	0	3.478	#VALUE!	0.016355
tr|I1L947|I1L947_SOYBN Uncharacterized protein OS=Glycine max GN=LOC100305523 PE=4 SV=1	genomic	standard	18.161	3.043	-2.57728	0.0163418
tr|I1L924|I1L924_SOYBN Uncharacterized protein OS=Glycine max GN=LOC100814459 PE=4 SV=1	genomic	standard	1.009	6.087	2.59281	0.0163288
tr|I1MSX5|I1MSX5_SOYBN Uncharacterized protein OS=Glycine max GN=LOC100815846 PE=3 SV=1	genomic	standard	170.512	56.518	-1.59309	0.0163129
Putative uncharacterized protein [Source:UniProtKB/TrEMBL;Acc:C6THX9]	genomic	standard	0	2.609	#VALUE!	0.0162885
tr|C6T1M1|C6T1M1_SOYBN Putative uncharacterized protein OS=Glycine max PE=2 SV=1	genomic	standard	17.152	21.303	0.31268	0.0162875
tr|I1KRD7|I1KRD7_SOYBN Uncharacterized protein OS=Glycine max GN=LOC100305716 PE=4 SV=1	genomic	standard	126.118	47.388	-1.41218	0.0162858
tr|I1LQD7|I1LQD7_SOYBN Uncharacterized protein OS=Glycine max GN=LOC100812560 PE=3 SV=1	genomic	standard	0	2.609	#VALUE!	0.0162606
tr|A0A0R0IF33|A0A0R0IF33_SOYBN Uncharacterized protein OS=Glycine max GN=LOC100785901 PE=3 SV=1	genomic	standard	27.242	30.433	0.159804	0.0162517
tr|I1N9C7|I1N9C7_SOYBN Uncharacterized protein OS=Glycine max GN=LOC100527793 PE=4 SV=1	genomic	standard	44.394	49.562	0.15887	0.016239
Bidirectional sugar transporter SWEET [Source:UniProtKB/TrEMBL;Acc:I1KBZ7]	genomic	standard	293.604	111.297	-1.39946	0.0162303
tr|I1L7L2|I1L7L2_SOYBN Uncharacterized protein OS=Glycine max GN=GLYMA_10G009700 PE=4 SV=1	genomic	standard	2.018	6.956	1.78533	0.0162015
Tetratricopeptide repeat (TPR)-like superfamily protein [Source:Projected from Arabidopsis thaliana (AT1G31790) TAIR;Acc:AT1G31790]	genomic	standard	4.036	0	#VALUE!	0.0161865
tr|I1LZF9|I1LZF9_SOYBN Uncharacterized protein OS=Glycine max GN=LOC100499884 PE=4 SV=1	genomic	standard	33.295	34.78	0.0629524	0.016183
tr|I1L8Y9|I1L8Y9_SOYBN Uncharacterized protein OS=Glycine max GN=LOC100500334 PE=4 SV=1	genomic	standard	27.242	6.521	-2.06267	0.0161813
tr|K7KNC7|K7KNC7_SOYBN Uncharacterized protein OS=Glycine max GN=GLYMA_05G072200 PE=4 SV=1	genomic	standard	0	3.043	#VALUE!	0.016166
tr|I1KJC7|I1KJC7_SOYBN Uncharacterized protein OS=Glycine max GN=LOC100788522 PE=4 SV=1	genomic	standard	15.134	2.609	-2.53622	0.0161186
tr|I1LCM6|I1LCM6_SOYBN Uncharacterized protein OS=Glycine max GN=LOC100782567 PE=4 SV=1	genomic	standard	67.599	21.738	-1.63678	0.0160973
Putative uncharacterized protein [Source:UniProtKB/TrEMBL;Acc:C6SW75]	genomic	standard	39.349	11.304	-1.79949	0.016096
tr|I1JDR7|I1JDR7_SOYBN Uncharacterized protein OS=Glycine max GN=LOC100500371 PE=4 SV=1	genomic	standard	0	3.478	#VALUE!	0.0160682
hydroxyethylthiazole kinase family protein [Source:Projected from Arabidopsis thaliana (AT3G24030) TAIR;Acc:AT3G24030]	genomic	standard	0	3.478	#VALUE!	0.0160603
tr|I1LYH7|I1LYH7_SOYBN Uncharacterized protein OS=Glycine max GN=LOC100500329 PE=4 SV=1	genomic	standard	62.555	19.999	-1.6452	0.0160426
tr|I1KG62|I1KG62_SOYBN Uncharacterized protein OS=Glycine max PE=4 SV=2	genomic	standard	0	2.174	#VALUE!	0.0160401
tr|A0A0R0I2D9|A0A0R0I2D9_SOYBN Uncharacterized protein OS=Glycine max GN=GLYMA_10G179200 PE=4 SV=1	genomic	standard	3.027	8.26	1.44825	0.0160379
tr|I1J975|I1J975_SOYBN Uncharacterized protein OS=Glycine max GN=LOC100527368 PE=4 SV=1	genomic	standard	0	3.913	#VALUE!	0.0160145
tr|I1MJM9|I1MJM9_SOYBN Uncharacterized protein OS=Glycine max GN=LOC100789413 PE=4 SV=1	genomic	standard	23.206	27.39	0.239151	0.0160114
tr|K7M503|K7M503_SOYBN Uncharacterized protein OS=Glycine max GN=LOC100799968 PE=4 SV=1	genomic	standard	2.018	6.956	1.78533	0.0159932
tr|K7M581|K7M581_SOYBN Uncharacterized protein OS=Glycine max GN=LOC100527874 PE=4 SV=1	genomic	standard	6.054	0	#VALUE!	0.0159923
tr|I1J785|I1J785_SOYBN Uncharacterized protein OS=Glycine max GN=LOC100780358 PE=4 SV=1	genomic	standard	77.689	23.042	-1.75344	0.0159813
tr|K7K686|K7K686_SOYBN Uncharacterized protein OS=Glycine max GN=LOC100796869 PE=4 SV=1	genomic	standard	5.045	10.434	1.04837	0.0159626
tr|I1JRZ9|I1JRZ9_SOYBN Uncharacterized protein OS=Glycine max GN=LOC100782231 PE=4 SV=1	genomic	standard	0	3.478	#VALUE!	0.0159589
tr|K7MH80|K7MH80_SOYBN Uncharacterized protein OS=Glycine max PE=4 SV=1	genomic	standard	20.179	29.129	0.529601	0.0159572
tr|I1MWC3|I1MWC3_SOYBN Uncharacterized protein OS=Glycine max GN=LOC100526957 PE=4 SV=1	genomic	standard	50.447	14.782	-1.77093	0.0159546
tr|I1LRH5|I1LRH5_SOYBN Uncharacterized protein OS=Glycine max GN=LOC100775644 PE=4 SV=2	genomic	standard	0	2.174	#VALUE!	0.0159385
tr|K7LN99|K7LN99_SOYBN Uncharacterized protein OS=Glycine max GN=LOC100796699 PE=4 SV=1	genomic	standard	1.009	3.913	1.95535	0.0159359
tr|I1JG19|I1JG19_SOYBN Uncharacterized protein OS=Glycine max GN=LOC100815867 PE=4 SV=1	genomic	standard	44.394	13.477	-1.71987	0.0158933
tr|K7LIK5|K7LIK5_SOYBN Uncharacterized protein OS=Glycine max PE=4 SV=1	genomic	standard	0	2.609	#VALUE!	0.0158839
tr|K7K5E5|K7K5E5_SOYBN Uncharacterized protein OS=Glycine max GN=LOC100800173 PE=4 SV=1	genomic	standard	20.179	3.913	-2.36651	0.015869
Dirigent protein [Source:UniProtKB/TrEMBL;Acc:I1JFU5]	genomic	standard	8.072	13.043	0.692278	0.0158464
tr|I1NI24|I1NI24_SOYBN Uncharacterized protein OS=Glycine max GN=LOC100790069 PE=4 SV=1	genomic	standard	12.107	1.304	-3.21483	0.015822
Phenylalanine ammonia-lyase [Source:UniProtKB/TrEMBL;Acc:I1L905]	genomic	standard	54.483	56.083	0.0417574	0.0158188
tr|K7L046|K7L046_SOYBN Uncharacterized protein OS=Glycine max GN=LOC100792034 PE=4 SV=1	genomic	standard	0	3.913	#VALUE!	0.0157984
tr|K7LBM0|K7LBM0_SOYBN Uncharacterized protein OS=Glycine max GN=GLYMA_09G034900 PE=4 SV=1	genomic	standard	0	3.043	#VALUE!	0.0157919
tr|A0A151S607|A0A151S607_CAJCA Chromodomain-helicase-DNA-binding protein 5 OS=Cajanus cajan GN=KK1_027958 PE=4 SV=1	genomic	standard	14.125	23.042	0.706015	0.0157883
tr|A0A0R0G9J4|A0A0R0G9J4_SOYBN Uncharacterized protein OS=Glycine max GN=GLYMA_14G050700 PE=4 SV=1	genomic	standard	22.197	4.782	-2.21468	0.0157404
Rhodanese/Cell cycle control phosphatase superfamily protein [Source:Projected from Arabidopsis thaliana (AT5G03455) TAIR;Acc:AT5G03455]	genomic	standard	78.698	26.955	-1.54577	0.015694
tr|I1NFE2|I1NFE2_SOYBN Uncharacterized protein OS=Glycine max GN=LOC100806307 PE=3 SV=1	genomic	standard	45.403	13.043	-1.79951	0.0156819
tr|I1N5W6|I1N5W6_SOYBN Uncharacterized protein OS=Glycine max GN=LOC100818571 PE=4 SV=1	genomic	standard	0	3.478	#VALUE!	0.0156693
Dirigent protein [Source:UniProtKB/TrEMBL;Acc:I1N9C0]	genomic	standard	0	4.348	#VALUE!	0.015658
tr|K7KZZ4|K7KZZ4_SOYBN Uncharacterized protein OS=Glycine max GN=LOC100780862 PE=4 SV=1	genomic	standard	2.018	6.521	1.69217	0.0156099
tr|I1M6X6|I1M6X6_SOYBN Uncharacterized protein OS=Glycine max GN=LOC100804411 PE=4 SV=2 #or# tr|I1M6X7|I1M6X7_SOYBN Uncharacterized protein OS=Glycine max GN=LOC100804941 PE=4 SV=2	genomic	standard	0	3.043	#VALUE!	0.0156072
Methionine aminopeptidase 2 [Source:UniProtKB/TrEMBL;Acc:K7MVR5]	genomic	standard	53.474	15.651	-1.77258	0.015529
Syringolide-induced protein B13-1-9 [Source:UniProtKB/TrEMBL;Acc:Q8S8Z8]	genomic	standard	0	3.043	#VALUE!	0.0155278
tr|I1KQG7|I1KQG7_SOYBN Uncharacterized protein OS=Glycine max GN=GLYMA_08G050900 PE=3 SV=1	genomic	standard	7.063	0	#VALUE!	0.0155186
Putative uncharacterized protein [Source:UniProtKB/TrEMBL;Acc:C6T1V7]	genomic	standard	0	3.043	#VALUE!	0.0154823
Potassium transporter [Source:UniProtKB/TrEMBL;Acc:I1NCT8]	genomic	standard	5.045	11.738	1.21826	0.0154537
Cytokinin riboside 5'-monophosphate phosphoribohydrolase [Source:UniProtKB/TrEMBL;Acc:I1JT41]	genomic	standard	25.224	4.782	-2.39911	0.0154476
tr|K7K203|K7K203_SOYBN Uncharacterized protein OS=Glycine max GN=LOC100799644 PE=4 SV=1	genomic	standard	1.009	6.087	2.59281	0.0154099
tr|I1JLH7|I1JLH7_SOYBN Uncharacterized protein OS=Glycine max GN=LOC100780774 PE=4 SV=1	genomic	standard	23.206	5.217	-2.15321	0.015396
tr|I1N675|I1N675_SOYBN Uncharacterized protein OS=Glycine max GN=LOC100802570 PE=4 SV=1	genomic	standard	136.208	48.692	-1.48405	0.0153705
tr|I1KVK0|I1KVK0_SOYBN Golgi SNAP receptor complex member 1 OS=Glycine max GN=LOC100797885 PE=3 SV=1	genomic	standard	39.349	11.304	-1.79949	0.0153661
tr|I1MPK1|I1MPK1_SOYBN Uncharacterized protein OS=Glycine max GN=LOC100790669 PE=4 SV=1	genomic	standard	18.161	3.478	-2.38451	0.0153574
tr|K7LF36|K7LF36_SOYBN Uncharacterized protein OS=Glycine max GN=LOC100798081 PE=4 SV=1	genomic	standard	31.277	36.085	0.206297	0.0153564
FRIGIDA-like protein [Source:UniProtKB/TrEMBL;Acc:I1JMD4]	genomic	standard	63.564	20.433	-1.63731	0.0153103
tr|I1LH04|I1LH04_SOYBN Uncharacterized protein OS=Glycine max GN=LOC100785811 PE=4 SV=1	genomic	standard	96.859	89.559	-0.113048	0.0152596
tr|A0A0R0ERV5|A0A0R0ERV5_SOYBN Uncharacterized protein OS=Glycine max GN=GLYMA_19G232400 PE=4 SV=1	genomic	standard	46.412	47.823	0.0432068	0.0152482
tr|A0A0R0J5U1|A0A0R0J5U1_SOYBN Uncharacterized protein OS=Glycine max GN=GLYMA_07G204500 PE=4 SV=1	genomic	standard	0	3.043	#VALUE!	0.0152404
tr|K7M3V1|K7M3V1_SOYBN Uncharacterized protein OS=Glycine max GN=LOC100814194 PE=4 SV=1	genomic	standard	2.018	6.521	1.69217	0.0152358
tr|A0A151S632|A0A151S632_CAJCA Copper-transporting ATPase RAN1 OS=Cajanus cajan GN=KK1_027969 PE=3 SV=1	genomic	standard	5.045	9.999	0.98693	0.0152351
tr|I1MT25|I1MT25_SOYBN Uncharacterized protein OS=Glycine max GN=WRKY24 PE=4 SV=1	genomic	standard	4.036	9.13	1.17769	0.0152055
tr|A0A0R0HJF2|A0A0R0HJF2_SOYBN Uncharacterized protein OS=Glycine max GN=LOC100807710 PE=4 SV=1	genomic	standard	13.116	20.868	0.669965	0.0151797
tr|I1ND22|I1ND22_SOYBN Uncharacterized protein OS=Glycine max GN=LOC100306224 PE=3 SV=1	genomic	standard	185.646	173.467	-0.097893	0.015153
tr|A0A0B2QI46|A0A0B2QI46_GLYSO Uncharacterized protein (Fragment) OS=Glycine soja GN=glysoja_033516 PE=4 SV=1	genomic	standard	5.045	10.434	1.04837	0.0150858
tr|I1JW60|I1JW60_SOYBN Uncharacterized protein OS=Glycine max GN=LOC100788812 PE=4 SV=1	genomic	standard	34.304	9.13	-1.90969	0.0150829
Fe-S cluster assembly protein DRE2 [Source:UniProtKB/TrEMBL;Acc:K7K0U1]	genomic	standard	0	3.043	#VALUE!	0.0150384
tr|A0A151U4Y0|A0A151U4Y0_CAJCA Vegetative incompatibility protein HET-E-1 OS=Cajanus cajan GN=KK1_007057 PE=4 SV=1	genomic	standard	49.438	15.216	-1.70003	0.0150175
tr|K7L6Y1|K7L6Y1_SOYBN Uncharacterized protein OS=Glycine max GN=LOC100775189 PE=4 SV=1	genomic	standard	0	3.478	#VALUE!	0.0150036
tr|I1MLW9|I1MLW9_SOYBN Uncharacterized protein OS=Glycine max GN=LOC100817947 PE=4 SV=1	genomic	standard	139.235	54.779	-1.34583	0.0149953
tr|I1JNT2|I1JNT2_SOYBN Uncharacterized protein OS=Glycine max GN=LOC100801125 PE=4 SV=2	genomic	standard	16.143	2.609	-2.62934	0.0149918
tr|A0A151TSL2|A0A151TSL2_CAJCA NuA3 HAT complex component NTO1 OS=Cajanus cajan GN=KK1_009232 PE=4 SV=1	genomic	standard	19.17	24.346	0.344834	0.0149475
Protein DETOXIFICATION [Source:UniProtKB/TrEMBL;Acc:I1MNZ3]	genomic	standard	0	3.043	#VALUE!	0.0149462
tr|K7LK74|K7LK74_SOYBN Uncharacterized protein OS=Glycine max GN=LOC100798109 PE=4 SV=1	genomic	standard	0	2.609	#VALUE!	0.014943
Putative uncharacterized protein [Source:UniProtKB/TrEMBL;Acc:C6T0B7]	genomic	standard	137.217	131.73	-0.0588753	0.0148588
tr|C6SY59|C6SY59_SOYBN Putative uncharacterized protein OS=Glycine max PE=2 SV=1	genomic	standard	25.224	5.652	-2.15796	0.0148365
tr|K7N1D8|K7N1D8_SOYBN Uncharacterized protein OS=Glycine max GN=LOC100803126 PE=4 SV=1	genomic	standard	78.698	26.955	-1.54577	0.0148307
Peroxidase [Source:UniProtKB/TrEMBL;Acc:I1LWF0]	genomic	standard	1.009	5.217	2.37029	0.0147839
tr|I1JXY3|I1JXY3_SOYBN Uncharacterized protein OS=Glycine max GN=LOC100817699 PE=4 SV=1	genomic	standard	5.045	10.434	1.04837	0.0147709
tr|I1JPE9|I1JPE9_SOYBN Uncharacterized protein OS=Glycine max GN=LOC100808933 PE=4 SV=1	genomic	standard	16.143	2.609	-2.62934	0.0147689
WAT1-related protein [Source:UniProtKB/TrEMBL;Acc:I1MA27]	genomic	standard	2.018	6.956	1.78533	0.0147629
tr|I1MXI5|I1MXI5_SOYBN Uncharacterized protein OS=Glycine max GN=SCOF-1 PE=4 SV=1	genomic	standard	51.456	58.257	0.179092	0.0147506
uncharacterized	genomic	standard	4.036	9.13	1.17769	0.0147324
tr|A0A1S2Y6N6|A0A1S2Y6N6_CICAR uncharacterized protein LOC101509407 OS=Cicer arietinum GN=LOC101509407 PE=4 SV=1	genomic	standard	1.009	4.782	2.24469	0.0146944
tr|I1MW61|I1MW61_SOYBN Uncharacterized protein OS=Glycine max GN=LOC100818869 PE=4 SV=2	genomic	standard	20.179	3.913	-2.36651	0.0146722
Putative uncharacterized protein [Source:UniProtKB/TrEMBL;Acc:C6T0A2]	genomic	standard	45.403	46.953	0.0484297	0.0146685
Putative uncharacterized protein [Source:UniProtKB/TrEMBL;Acc:C6TK33]	genomic	standard	29.259	32.607	0.156301	0.0146619
tr|C6TBW6|C6TBW6_SOYBN Putative uncharacterized protein OS=Glycine max PE=2 SV=1	genomic	standard	17.152	23.042	0.425889	0.0146303
tr|I1LWF6|I1LWF6_SOYBN Uncharacterized protein OS=Glycine max GN=LOC100797484 PE=4 SV=1	genomic	standard	69.617	22.607	-1.62267	0.0146201
Putative uncharacterized protein [Source:UniProtKB/TrEMBL;Acc:C6SWY6]	genomic	standard	20.179	34.78	0.785403	0.014597
tr|K7MFA8|K7MFA8_SOYBN Uncharacterized protein OS=Glycine max GN=LOC100820592 PE=4 SV=1	genomic	standard	5.045	0	#VALUE!	0.014566
tr|A0A0B2R7F6|A0A0B2R7F6_GLYSO Uncharacterized protein OS=Glycine soja GN=glysoja_025862 PE=4 SV=1	genomic	standard	8.072	13.477	0.739501	0.0145068
Putative uncharacterized protein [Source:UniProtKB/TrEMBL;Acc:C6T483] #or# tr|K7MC98|K7MC98_SOYBN Uncharacterized protein OS=Glycine max GN=GLYMA_15G186000 PE=4 SV=1	genomic	standard	2.018	6.521	1.69217	0.0144973
tr|K7L9W6|K7L9W6_SOYBN Uncharacterized protein OS=Glycine max PE=4 SV=1	genomic	standard	7.063	28.259	2.00036	0.0144712
tr|I1KVN9|I1KVN9_SOYBN Uncharacterized protein OS=Glycine max GN=LOC100499713 PE=3 SV=1	genomic	standard	81.725	28.259	-1.53207	0.0144567
tr|K7MG64|K7MG64_SOYBN Uncharacterized protein OS=Glycine max GN=LOC100812260 PE=4 SV=1	genomic	standard	2.018	7.391	1.87284	0.0144353
basic helix-loop-helix (bHLH) DNA-binding superfamily protein [Source:Projected from Arabidopsis thaliana (AT2G43140) TAIR;Acc:AT2G43140]	genomic	standard	22.197	28.694	0.370384	0.0144234
tr|I1LCW4|I1LCW4_SOYBN Uncharacterized protein OS=Glycine max GN=LOC100807152 PE=4 SV=1	genomic	standard	6.054	11.304	0.900873	0.0144208
Putative uncharacterized protein [Source:UniProtKB/TrEMBL;Acc:C6TDU1]	genomic	standard	11.098	1.304	-3.08928	0.0143501
tr|I1LC08|I1LC08_SOYBN Uncharacterized protein OS=Glycine max GN=LOC100818885 PE=4 SV=1	genomic	standard	0	4.348	#VALUE!	0.0143327
Putative uncharacterized protein [Source:UniProtKB/TrEMBL;Acc:C6T0A0]	genomic	standard	2.018	6.956	1.78533	0.0143172
tr|I1NG17|I1NG17_SOYBN Uncharacterized protein OS=Glycine max GN=LOC100818414 PE=4 SV=2	genomic	standard	0	4.782	#VALUE!	0.014305
tr|I1MCZ8|I1MCZ8_SOYBN Uncharacterized protein OS=Glycine max GN=LOC100820609 PE=4 SV=1	genomic	standard	0	3.043	#VALUE!	0.0142806
tr|I1N8K8|I1N8K8_SOYBN Uncharacterized protein OS=Glycine max GN=LOC100786138 PE=3 SV=1	genomic	standard	28.251	5.652	-2.32147	0.0141959
tr|I1KL56|I1KL56_SOYBN Uncharacterized protein OS=Glycine max GN=LOC100813487 PE=4 SV=2	genomic	standard	41.367	45.649	0.142103	0.0141864
Non-specific serine/threonine protein kinase [Source:UniProtKB/TrEMBL;Acc:I1JHK8] #or# tr|K7KAB7|K7KAB7_SOYBN Uncharacterized protein OS=Glycine max GN=GLYMA_02G234900 PE=4 SV=1	genomic	standard	17.152	3.043	-2.49481	0.0141696
tr|I1MW74|I1MW74_SOYBN Uncharacterized protein OS=Glycine max GN=LOC100777365 PE=4 SV=1	genomic	standard	13.116	1.739	-2.915	0.0141613
tr|I1JLV2|I1JLV2_SOYBN Uncharacterized protein OS=Glycine max GN=LOC100500181 PE=4 SV=1	genomic	standard	4.036	9.13	1.17769	0.0141423
tr|K7L6A0|K7L6A0_SOYBN Uncharacterized protein OS=Glycine max GN=GLYMA_08G125900 PE=4 SV=1	genomic	standard	5.045	13.912	1.4634	0.0141312
tr|I1LZA1|I1LZA1_SOYBN Uncharacterized protein OS=Glycine max GN=LOC100814000 PE=4 SV=2	genomic	standard	3.027	7.826	1.37039	0.0141312
tr|K7LQH2|K7LQH2_SOYBN Uncharacterized protein OS=Glycine max GN=LOC100794781 PE=4 SV=1	genomic	standard	1.009	4.782	2.24469	0.0141272
tr|A0A151U636|A0A151U636_CAJCA Uncharacterized protein OS=Cajanus cajan GN=KK1_007478 PE=4 SV=1	genomic	standard	37.331	42.606	0.190682	0.0141061
tr|I1J7A4|I1J7A4_SOYBN Uncharacterized protein OS=Glycine max GN=LOC100784126 PE=4 SV=1	genomic	standard	49.438	14.782	-1.74178	0.0141059
tr|I1JPS0|I1JPS0_SOYBN Uncharacterized protein OS=Glycine max GN=LOC547967 PE=3 SV=1	genomic	standard	470.169	489.533	0.0582267	0.0140872
Inositol methyltransferase [Source:UniProtKB/TrEMBL;Acc:G9I8U0]	genomic	standard	2540.53	592.135	-2.10113	0.0140829
tr|I1L2V9|I1L2V9_SOYBN Uncharacterized protein OS=Glycine max GN=LOC100802157 PE=4 SV=2	genomic	standard	0	3.043	#VALUE!	0.0140827
tr|I1M2U5|I1M2U5_SOYBN Uncharacterized protein OS=Glycine max GN=LOC100784957 PE=3 SV=1	genomic	standard	0	3.913	#VALUE!	0.014048
tr|K7L783|K7L783_SOYBN Uncharacterized protein OS=Glycine max PE=4 SV=1	genomic	standard	2.018	6.956	1.78533	0.0140479
tr|K7KZD7|K7KZD7_SOYBN Uncharacterized protein OS=Glycine max GN=LOC100789589 PE=4 SV=1	genomic	standard	33.295	8.695	-1.93705	0.0140443
tr|I1JSA4|I1JSA4_SOYBN Uncharacterized protein OS=Glycine max GN=LOC100776378 PE=4 SV=1	genomic	standard	11.098	16.955	0.611411	0.0140365
tr|I1LL00|I1LL00_SOYBN Uncharacterized protein OS=Glycine max GN=LOC100781323 PE=4 SV=1	genomic	standard	2.018	7.826	1.95535	0.0139734
tr|K7KZN8|K7KZN8_SOYBN Uncharacterized protein OS=Glycine max GN=LOC100778190 PE=4 SV=1	genomic	standard	1.009	3.478	1.78533	0.013953
Peroxidase [Source:UniProtKB/TrEMBL;Acc:A0A0R0EQP6]	genomic	standard	1.009	4.782	2.24469	0.01395
tr|I1MSX8|I1MSX8_SOYBN Uncharacterized protein OS=Glycine max GN=LOC100306600 PE=4 SV=1	genomic	standard	17.152	27.39	0.675272	0.0139491
tr|I1KP69|I1KP69_SOYBN Uncharacterized protein OS=Glycine max GN=LOC100818678 PE=4 SV=1	genomic	standard	21.188	3.478	-2.60692	0.0139483
Non-specific lipid-transfer protein [Source:UniProtKB/TrEMBL;Acc:I1KTU5]	genomic	standard	16.143	24.346	0.592776	0.0139275
tr|I1N8Q8|I1N8Q8_SOYBN Uncharacterized protein OS=Glycine max GN=LOC100803625 PE=4 SV=2	genomic	standard	11.098	17.825	0.683602	0.0139117
tr|A0A151SHH7|A0A151SHH7_CAJCA 97 kDa heat shock protein OS=Cajanus cajan GN=KK1_000392 PE=3 SV=1	genomic	standard	6.054	12.173	1.00772	0.0138731
tr|K7KMR1|K7KMR1_SOYBN Uncharacterized protein OS=Glycine max GN=LOC100815594 PE=4 SV=1	genomic	standard	0	3.043	#VALUE!	0.0138601
tr|K7MMP6|K7MMP6_SOYBN Uncharacterized protein OS=Glycine max GN=GLYMA_17G196500 PE=4 SV=1	genomic	standard	0	3.478	#VALUE!	0.0138583
tr|I1LAE7|I1LAE7_SOYBN Uncharacterized protein OS=Glycine max GN=LOC100500502 PE=4 SV=1	genomic	standard	10.089	16.086	0.673022	0.0138112
tr|K7MNI4|K7MNI4_SOYBN Uncharacterized protein OS=Glycine max PE=4 SV=1	genomic	standard	0	3.043	#VALUE!	0.0137748
tr|I1M386|I1M386_SOYBN Uncharacterized protein OS=Glycine max GN=LOC100810772 PE=3 SV=2	genomic	standard	16.143	2.609	-2.62934	0.01376
tr|I1L880|I1L880_SOYBN Uncharacterized protein OS=Glycine max GN=LOC100806615 PE=3 SV=1	genomic	standard	82.734	74.343	-0.154283	0.0137517
Mannosyltransferase [Source:UniProtKB/TrEMBL;Acc:I1LVW1]	genomic	standard	12.107	1.304	-3.21483	0.0137349
tr|I1L5H9|I1L5H9_SOYBN Uncharacterized protein OS=Glycine max GN=LOC100797185 PE=4 SV=1	genomic	standard	18.161	22.607	0.315926	0.0137027
tr|I1K5E6|I1K5E6_SOYBN Uncharacterized protein OS=Glycine max GN=LOC547868 PE=4 SV=1	genomic	standard	71.635	69.126	-0.0514362	0.0137013
tr|K7MY79|K7MY79_SOYBN Uncharacterized protein OS=Glycine max GN=LOC100777423 PE=3 SV=1	genomic	standard	5.045	0	#VALUE!	0.0136985
tr|B6EBD6|B6EBD6_SOYBN Heat shock protein 90-2 OS=Glycine max PE=2 SV=1	genomic	standard	70.626	73.039	0.0484676	0.0136746
transducin family protein / WD-40 repeat family protein [Source:Projected from Arabidopsis thaliana (AT5G05570) TAIR;Acc:AT5G05570]	genomic	standard	0	3.043	#VALUE!	0.0136349
Cellulose synthase [Source:UniProtKB/TrEMBL;Acc:K7KK55]	genomic	standard	5.045	0	#VALUE!	0.013629
tr|I1L8P0|I1L8P0_SOYBN Uncharacterized protein OS=Glycine max GN=LOC100802735 PE=4 SV=2	genomic	standard	5.045	0	#VALUE!	0.0135927
tr|A0A151T1A4|A0A151T1A4_CAJCA Uncharacterized protein OS=Cajanus cajan GN=KK1_023249 PE=4 SV=1	genomic	standard	3.027	8.26	1.44825	0.0135305
tr|I1NHW6|I1NHW6_SOYBN Uncharacterized protein OS=Glycine max GN=LOC100776016 PE=4 SV=1	genomic	standard	11.098	1.304	-3.08928	0.0135288
tr|K7KL10|K7KL10_SOYBN Uncharacterized protein OS=Glycine max GN=LOC100813790 PE=4 SV=1	genomic	standard	16.143	2.609	-2.62934	0.0135156
Beta-conglycinin alpha prime subunit [Source:UniProtKB/TrEMBL;Acc:Q4LER6]	genomic	standard	3.027	0	#VALUE!	0.0135155
tr|K7LAZ7|K7LAZ7_SOYBN Uncharacterized protein OS=Glycine max PE=4 SV=1	genomic	standard	0	4.782	#VALUE!	0.0134647
tr|I1KSZ6|I1KSZ6_SOYBN Uncharacterized protein OS=Glycine max GN=GLYMA_08G134200 PE=4 SV=2	genomic	standard	3.027	8.26	1.44825	0.013455
tr|I1JYB9|I1JYB9_SOYBN Uncharacterized protein OS=Glycine max GN=LOC100809314 PE=4 SV=1	genomic	standard	13.116	19.564	0.576874	0.0134174
Putative uncharacterized protein [Source:UniProtKB/TrEMBL;Acc:C6SYE2]	genomic	standard	18.161	23.911	0.396831	0.0133376
Sulfotransferase [Source:UniProtKB/TrEMBL;Acc:I1M8J8]	genomic	standard	0	3.478	#VALUE!	0.013334
Trehalose 6-phosphate phosphatase [Source:UniProtKB/TrEMBL;Acc:I1LNL8]	genomic	standard	10.089	0.87	-3.53562	0.0133293
tr|A0A1S3E5C5|A0A1S3E5C5_CICAR U-box domain-containing protein 35-like isoform X1 OS=Cicer arietinum GN=LOC101494906 PE=4 SV=1	genomic	standard	1.009	5.652	2.48584	0.0132948
tr|I1LLQ6|I1LLQ6_SOYBN Uncharacterized protein OS=Glycine max GN=LOC100805215 PE=4 SV=2	genomic	standard	7.063	0.435	-4.02119	0.0132915
Protein DETOXIFICATION [Source:UniProtKB/TrEMBL;Acc:K7KBY2]	genomic	standard	11.098	1.304	-3.08928	0.0132309
tr|A0A0R4J3W0|A0A0R4J3W0_SOYBN Uncharacterized protein OS=Glycine max GN=GLYMA_08G118200 PE=4 SV=1	genomic	standard	20.179	32.607	0.692327	0.0132072
tr|K7L419|K7L419_SOYBN Uncharacterized protein OS=Glycine max GN=GLYMA_07G270200 PE=4 SV=1	genomic	standard	2.018	6.956	1.78533	0.0131948
tr|K7KF34|K7KF34_SOYBN Uncharacterized protein OS=Glycine max GN=LOC100786822 PE=4 SV=1	genomic	standard	8.072	16.086	0.994808	0.0131935
tr|K7M2S3|K7M2S3_SOYBN Uncharacterized protein OS=Glycine max GN=LOC100305837 PE=4 SV=1	genomic	standard	214.906	87.386	-1.29823	0.0131803
tr|I1MTY3|I1MTY3_SOYBN Uncharacterized protein OS=Glycine max GN=GLYMA_17G104300 PE=4 SV=1	genomic	standard	7.063	13.043	0.884923	0.0131742
Putative uncharacterized protein [Source:UniProtKB/TrEMBL;Acc:C6T175]	genomic	standard	215.915	192.161	-0.168148	0.0131539
tr|K7KTW6|K7KTW6_SOYBN Uncharacterized protein OS=Glycine max GN=GLYMA_06G084400 PE=4 SV=1 #or# tr|K7KTW7|K7KTW7_SOYBN Uncharacterized protein OS=Glycine max PE=4 SV=1	genomic	standard	0	3.043	#VALUE!	0.0131509
Potassium transporter [Source:UniProtKB/TrEMBL;Acc:I1L175]	genomic	standard	18.161	3.478	-2.38451	0.0131336
tr|I1LYZ3|I1LYZ3_SOYBN Uncharacterized protein OS=Glycine max GN=LOC100776041 PE=3 SV=1	genomic	standard	44.394	12.608	-1.81603	0.0131251
tr|I1L4I7|I1L4I7_SOYBN Uncharacterized protein OS=Glycine max GN=LOC100797007 PE=4 SV=1	genomic	standard	22.197	4.348	-2.35194	0.013108
tr|I1MA07|I1MA07_SOYBN Uncharacterized protein OS=Glycine max GN=LOC100801214 PE=4 SV=1	genomic	standard	3.027	0	#VALUE!	0.0130932
tr|A0A0R0IPC5|A0A0R0IPC5_SOYBN Uncharacterized protein OS=Glycine max GN=GLYMA_08G192800 PE=4 SV=1	genomic	standard	0	3.043	#VALUE!	0.0130731
tr|A0A0R0G5P0|A0A0R0G5P0_SOYBN Uncharacterized protein OS=Glycine max GN=GLYMA_15G250100 PE=4 SV=1	genomic	standard	8.072	0.87	-3.21384	0.0130703
tr|K7LWE2|K7LWE2_SOYBN Uncharacterized protein OS=Glycine max GN=LOC100796735 PE=4 SV=1	genomic	standard	21.188	3.913	-2.4369	0.0130632
Golgi SNAP receptor complex member 1 [Source:UniProtKB/TrEMBL;Acc:I1JKS2]	genomic	standard	5.045	0	#VALUE!	0.0130546
tr|A0A1S2YQE3|A0A1S2YQE3_CICAR putative chromatin-remodeling complex ATPase chain isoform X3 OS=Cicer arietinum GN=LOC101504208 PE=4 SV=1	genomic	standard	59.528	17.825	-1.73967	0.013032
tr|I1M3S3|I1M3S3_SOYBN Uncharacterized protein OS=Glycine max GN=LOC100781209 PE=4 SV=1	genomic	standard	2.018	6.956	1.78533	0.0129731
Sucrose synthase [Source:UniProtKB/TrEMBL;Acc:K7MZJ0]	genomic	standard	101.904	35.215	-1.53295	0.0129497
Putative uncharacterized protein [Source:UniProtKB/TrEMBL;Acc:C6SWD5]	genomic	standard	77.689	26.955	-1.52716	0.012926
tr|I1JPH9|I1JPH9_SOYBN Uncharacterized protein OS=Glycine max GN=LOC100818024 PE=3 SV=1	genomic	standard	12.107	1.304	-3.21483	0.0129109
tr|I1JEM4|I1JEM4_SOYBN Uncharacterized protein OS=Glycine max GN=LOC100783810 PE=4 SV=2 #or# tr|K7K7Y4|K7K7Y4_SOYBN Uncharacterized protein OS=Glycine max GN=GLYMA_02G125300 PE=4 SV=1	genomic	standard	0	1.739	#VALUE!	0.0128977
3-hydroxy-3-methylglutaryl coenzyme A reductase [Source:UniProtKB/TrEMBL;Acc:I1JIP4]	genomic	standard	58.519	59.561	0.0254629	0.0128781
Putative uncharacterized protein [Source:UniProtKB/TrEMBL;Acc:C6T018]	genomic	standard	114.011	115.21	0.0150929	0.0128539
tr|I1JI75|I1JI75_SOYBN Uncharacterized protein OS=Glycine max GN=LOC100778800 PE=4 SV=1	genomic	standard	1.009	6.521	2.69217	0.0128427
tr|K7LY59|K7LY59_SOYBN Uncharacterized protein OS=Glycine max GN=GLYMA_13G032600 PE=4 SV=1	genomic	standard	2.018	7.391	1.87284	0.0128424
Terpene cyclase/mutase family member [Source:UniProtKB/TrEMBL;Acc:I1MFB9]	genomic	standard	86.769	30.433	-1.51154	0.0128118
tr|A0A0R0K933|A0A0R0K933_SOYBN Uncharacterized protein OS=Glycine max GN=LOC100793553 PE=4 SV=1	genomic	standard	13.116	19.129	0.544434	0.0127965
Aconitate hydratase [Source:UniProtKB/TrEMBL;Acc:K7KYB1]	genomic	standard	5.045	10.434	1.04837	0.0127946
tr|I1MS91|I1MS91_SOYBN Uncharacterized protein OS=Glycine max GN=LOC100527510 PE=4 SV=1	genomic	standard	8.072	0.435	-4.21384	0.0127893
tr|I1LPZ4|I1LPZ4_SOYBN WBb225L1.9 protein OS=Glycine max GN=LOC100812198 PE=3 SV=1	genomic	standard	11.098	1.304	-3.08928	0.0127854
INVOLVED IN: photosynthesis; LOCATED IN: photosystem I, chloroplast, thylakoid membrane; EXPRESSED IN: 20 plant structures; EXPRESSED DURING: 13 growth stages; CONTAINS InterPro DOMAIN/s: Photosystem I reaction centre subunit N (InterPro:IPR008796); /.../4 Blast hits to 34 proteins in 14 species: Archae - 0; Bacteria - 0; Metazoa - 0; Fungi - 0; Plants - 34; Viruses - 0; Other Eukaryotes - 0 (sou…	genomic	standard	27.242	30.868	0.180279	0.0127748
tr|I1KYD2|I1KYD2_SOYBN Uncharacterized protein OS=Glycine max GN=GLYMA_08G322100 PE=4 SV=1	genomic	standard	8.072	0.435	-4.21384	0.0127566
tr|I1JNB3|I1JNB3_SOYBN Uncharacterized protein OS=Glycine max GN=LOC100800591 PE=4 SV=1	genomic	standard	8.072	0.435	-4.21384	0.0127536
tr|I1JUY0|I1JUY0_SOYBN Uncharacterized protein OS=Glycine max GN=LOC100779918 PE=4 SV=1	genomic	standard	12.107	1.304	-3.21483	0.012723
tr|I1JZT2|I1JZT2_SOYBN Uncharacterized protein OS=Glycine max GN=GLYMA_05G030300 PE=4 SV=2	genomic	standard	1.009	5.217	2.37029	0.0127186
tr|I1KN08|I1KN08_SOYBN Uncharacterized protein OS=Glycine max GN=LOC100785519 PE=4 SV=1	genomic	standard	18.161	3.043	-2.57728	0.0127132
tr|I1KZW9|I1KZW9_SOYBN Uncharacterized protein OS=Glycine max GN=LOC100804292 PE=4 SV=1	genomic	standard	0	2.609	#VALUE!	0.012711
tr|I1MAK5|I1MAK5_SOYBN Uncharacterized protein OS=Glycine max GN=LOC100305595 PE=4 SV=1	genomic	standard	9.081	0.435	-4.38376	0.0126864
tr|I1K6C6|I1K6C6_SOYBN Uncharacterized protein OS=Glycine max GN=LOC100778949 PE=4 SV=1	genomic	standard	44.394	13.043	-1.76709	0.0126795
tr|I1L7B8|I1L7B8_SOYBN Uncharacterized protein OS=Glycine max GN=LOC100500600 PE=4 SV=1	genomic	standard	36.322	39.563	0.123308	0.0126177
tr|A0A151TCI5|A0A151TCI5_CAJCA Pattern formation protein EMB30 OS=Cajanus cajan GN=KK1_019368 PE=4 SV=1	genomic	standard	8.072	0.435	-4.21384	0.0126136
tr|K7MFC4|K7MFC4_SOYBN Uncharacterized protein OS=Glycine max GN=LOC100792071 PE=4 SV=1	genomic	standard	6.054	11.738	0.955226	0.0126005
tr|K7K9V7|K7K9V7_SOYBN Uncharacterized protein OS=Glycine max GN=LOC100805705 PE=4 SV=1	genomic	standard	0	2.174	#VALUE!	0.0125932
tr|I1JKN2|I1JKN2_SOYBN Uncharacterized protein OS=Glycine max GN=LOC100781148 PE=4 SV=1	genomic	standard	25.224	4.348	-2.53637	0.012568
tr|A0A151S5S2|A0A151S5S2_CAJCA Cullin-1 OS=Cajanus cajan GN=KK1_028126 PE=3 SV=1	genomic	standard	170.512	63.474	-1.42564	0.0125476
PRA1 family protein [Source:UniProtKB/TrEMBL;Acc:I1J7I4]	genomic	standard	14.125	22.172	0.650488	0.0125404
tr|K7N3E6|K7N3E6_SOYBN Uncharacterized protein OS=Glycine max GN=LOC100792172 PE=3 SV=1	genomic	standard	4.036	0	#VALUE!	0.01253
tr|I1M589|I1M589_SOYBN Uncharacterized protein OS=Glycine max GN=LOC100812754 PE=4 SV=1	genomic	standard	23.206	4.782	-2.27881	0.0125221
tr|A0A0R0G434|A0A0R0G434_SOYBN Uncharacterized protein OS=Glycine max GN=GLYMA_15G021700 PE=4 SV=1	genomic	standard	4.036	9.999	1.30886	0.0125122
tr|I1NGL9|I1NGL9_SOYBN Uncharacterized protein OS=Glycine max GN=LOC100305495 PE=4 SV=1	genomic	standard	16.143	2.609	-2.62934	0.0125067
tr|K7LBW9|K7LBW9_SOYBN Uncharacterized protein OS=Glycine max GN=LOC100808896 PE=4 SV=1	genomic	standard	0	5.217	#VALUE!	0.0125004
tr|I1LIH1|I1LIH1_SOYBN Uncharacterized protein OS=Glycine max GN=LOC547973 PE=4 SV=1	genomic	standard	145.288	51.301	-1.50186	0.0124678
tr|I1LHW2|I1LHW2_SOYBN Uncharacterized protein OS=Glycine max GN=LOC100785070 PE=3 SV=1	genomic	standard	0	3.043	#VALUE!	0.0124477
tr|I1LWE5|I1LWE5_SOYBN Uncharacterized protein OS=Glycine max GN=LOC100809557 PE=4 SV=1	genomic	standard	57.51	62.605	0.122465	0.0124208
tr|I1MMS1|I1MMS1_SOYBN Uncharacterized protein OS=Glycine max GN=LOC100776279 PE=4 SV=1	genomic	standard	10.089	0.87	-3.53562	0.0124184
tr|I1LW17|I1LW17_SOYBN Uncharacterized protein OS=Glycine max GN=LOC100787256 PE=4 SV=1	genomic	standard	8.072	0.435	-4.21384	0.0124076
tr|A0A0R0GNP9|A0A0R0GNP9_SOYBN Uncharacterized protein OS=Glycine max GN=GLYMA_14G153000 PE=4 SV=1	genomic	standard	9.081	15.651	0.785332	0.0123889
Peptide deformylase [Source:UniProtKB/TrEMBL;Acc:K7MWY0]	genomic	standard	5.045	11.304	1.16391	0.012377
RAV-like DNA-binding protein [Source:UniProtKB/TrEMBL;Acc:Q45EZ4]	genomic	standard	14.125	19.129	0.437511	0.0123751
tr|I1JU83|I1JU83_SOYBN Uncharacterized protein OS=Glycine max GN=LOC100785970 PE=4 SV=1	genomic	standard	48.429	75.647	0.643412	0.0123549
tr|I1L324|I1L324_SOYBN Uncharacterized protein OS=Glycine max GN=GLYMA_09G132600 PE=4 SV=1 #or# tr|A0A0R0FSE5|A0A0R0FSE5_SOYBN Uncharacterized protein OS=Glycine max GN=GLYMA_16G179300 PE=4 SV=1	genomic	standard	6.054	0.435	-3.7988	0.0123376
tr|K7MH72|K7MH72_SOYBN Uncharacterized protein OS=Glycine max PE=4 SV=1	genomic	standard	0	2.609	#VALUE!	0.0123003
tr|I1LJS1|I1LJS1_SOYBN Uncharacterized protein OS=Glycine max GN=LOC100777247 PE=3 SV=1	genomic	standard	0	2.609	#VALUE!	0.0123002
tr|I1LH85|I1LH85_SOYBN Uncharacterized protein OS=Glycine max GN=LOC100819301 PE=4 SV=1	genomic	standard	40.358	42.171	0.0633966	0.0122913
Trehalose 6-phosphate phosphatase [Source:UniProtKB/TrEMBL;Acc:I1KT40]	genomic	standard	18.161	3.043	-2.57728	0.0122559
tr|I1M665|I1M665_SOYBN Uncharacterized protein OS=Glycine max GN=LOC100799605 PE=4 SV=2	genomic	standard	25.224	31.302	0.311458	0.0122336
tr|I1LHS1|I1LHS1_SOYBN Uncharacterized protein OS=Glycine max GN=LOC100500284 PE=4 SV=1	genomic	standard	2.018	6.956	1.78533	0.012232
tr|A0A0L9V747|A0A0L9V747_PHAAN Uncharacterized protein OS=Phaseolus angularis GN=LR48_Vigan08g171300 PE=4 SV=1	genomic	standard	2.018	7.826	1.95535	0.0122289
tr|I1JNM0|I1JNM0_SOYBN Uncharacterized protein OS=Glycine max GN=LOC100785240 PE=4 SV=2	genomic	standard	2.018	6.956	1.78533	0.0122216
tr|I1LDJ4|I1LDJ4_SOYBN Uncharacterized protein OS=Glycine max GN=GLYMA_10G228100 PE=4 SV=2	genomic	standard	0	4.348	#VALUE!	0.0122114
tr|K7LF32|K7LF32_SOYBN Uncharacterized protein OS=Glycine max GN=LOC100811229 PE=4 SV=1	genomic	standard	8.072	0.435	-4.21384	0.0122033
tr|I1K3D9|I1K3D9_SOYBN Uncharacterized protein OS=Glycine max GN=LOC100776929 PE=4 SV=1	genomic	standard	44.394	12.173	-1.86668	0.012199
tr|I1NHJ5|I1NHJ5_SOYBN Uncharacterized protein OS=Glycine max GN=LOC100527800 PE=4 SV=1	genomic	standard	0	3.913	#VALUE!	0.0121882
Putative uncharacterized protein [Source:UniProtKB/TrEMBL;Acc:C6SYX7]	genomic	standard	26.233	30.433	0.214254	0.0121726
tr|I1MUC4|I1MUC4_SOYBN Uncharacterized protein OS=Glycine max GN=LOC100779485 PE=3 SV=1	genomic	standard	8.072	0.435	-4.21384	0.0121677
tr|I1MR44|I1MR44_SOYBN Uncharacterized protein OS=Glycine max GN=LOC100813904 PE=4 SV=1	genomic	standard	82.734	76.517	-0.1127	0.0121396
tr|I1N9A4|I1N9A4_SOYBN Uncharacterized protein OS=Glycine max GN=LOC100812897 PE=4 SV=1	genomic	standard	11.098	19.564	0.817902	0.0121349
tr|K7KD04|K7KD04_SOYBN Uncharacterized protein OS=Glycine max PE=4 SV=1	genomic	standard	4.036	8.695	1.10726	0.0121312
tr|I1JYB5|I1JYB5_SOYBN Uncharacterized protein OS=Glycine max GN=LOC100807183 PE=4 SV=1	genomic	standard	7.063	27.824	1.97798	0.0120929
Putative uncharacterized protein [Source:UniProtKB/TrEMBL;Acc:C6SVE6]	genomic	standard	0	3.043	#VALUE!	0.0120817
tr|I1KNJ6|I1KNJ6_SOYBN Uncharacterized protein OS=Glycine max GN=LOC100791878 PE=4 SV=1	genomic	standard	0	4.348	#VALUE!	0.0120771
tr|K7K0P7|K7K0P7_SOYBN Uncharacterized protein OS=Glycine max GN=LOC100814813 PE=4 SV=1 #or# tr|K7MW12|K7MW12_SOYBN Uncharacterized protein OS=Glycine max GN=LOC100798610 PE=4 SV=1	genomic	standard	10.089	0.87	-3.53562	0.012074
Putative uncharacterized protein [Source:UniProtKB/TrEMBL;Acc:C6T7R1]	genomic	standard	100.895	35.215	-1.51859	0.0120555
tr|K7ML89|K7ML89_SOYBN Uncharacterized protein OS=Glycine max GN=LOC100783784 PE=4 SV=1	genomic	standard	49.438	153.468	1.63425	0.01205
tr|I1L3Q7|I1L3Q7_SOYBN Uncharacterized protein OS=Glycine max GN=LOC100783596 PE=4 SV=1	genomic	standard	17.152	55.649	1.69798	0.0120449
tr|I1MHJ1|I1MHJ1_SOYBN Uncharacterized protein OS=Glycine max GN=LOC100817225 PE=4 SV=1	genomic	standard	29.259	6.956	-2.07255	0.0120447
Putative uncharacterized protein [Source:UniProtKB/TrEMBL;Acc:C6T2V4]	genomic	standard	134.19	50.431	-1.41189	0.0120256
tr|K7K136|K7K136_SOYBN Uncharacterized protein OS=Glycine max GN=LOC100306086 PE=4 SV=1	genomic	standard	0	3.478	#VALUE!	0.0120137
tr|K7LPC5|K7LPC5_SOYBN Uncharacterized protein OS=Glycine max GN=GLYMA_11G123600 PE=4 SV=1	genomic	standard	8.072	13.912	0.785332	0.0119683
tr|I1N1W2|I1N1W2_SOYBN Uncharacterized protein OS=Glycine max GN=LOC100500611 PE=3 SV=1	genomic	standard	6.054	12.608	1.05838	0.0119319
Chlorophyll a-b binding protein, chloroplastic [Source:UniProtKB/TrEMBL;Acc:A0A0R4J5I3]	genomic	standard	59.528	133.904	1.16956	0.0119035
tr|A0A0R0L0W4|A0A0R0L0W4_SOYBN Uncharacterized protein OS=Glycine max GN=GLYMA_02G243600 PE=3 SV=1	genomic	standard	73.653	12.608	-2.5464	0.0118948
Proteasome subunit alpha type [Source:UniProtKB/TrEMBL;Acc:I1J717]	genomic	standard	44.394	12.608	-1.81603	0.0118882
tr|I1MUX7|I1MUX7_SOYBN Uncharacterized protein OS=Glycine max GN=LOC100798971 PE=4 SV=1	genomic	standard	0	4.782	#VALUE!	0.0118832
tr|I1KZG1|I1KZG1_SOYBN Uncharacterized protein OS=Glycine max GN=NAC15 PE=4 SV=1	genomic	standard	107.957	99.993	-0.110558	0.0118652
tr|I1L5T5|I1L5T5_SOYBN Uncharacterized protein OS=Glycine max GN=LOC100781647 PE=4 SV=1	genomic	standard	10.089	15.651	0.633472	0.0118027
tr|I1JGH7|I1JGH7_SOYBN Uncharacterized protein OS=Glycine max GN=LOC100810851 PE=4 SV=1	genomic	standard	72.644	23.477	-1.6296	0.011791
Putative uncharacterized protein [Source:UniProtKB/TrEMBL;Acc:C6T126]	genomic	standard	4.036	10.869	1.42922	0.0117681
tr|I1MMX7|I1MMX7_SOYBN Uncharacterized protein OS=Glycine max GN=LOC100776447 PE=4 SV=2	genomic	standard	30.268	6.521	-2.21463	0.0117313
tr|I1KU18|I1KU18_SOYBN Uncharacterized protein OS=Glycine max GN=LOC100808508 PE=4 SV=1	genomic	standard	1.009	5.217	2.37029	0.0116312
Putative uncharacterized protein [Source:UniProtKB/TrEMBL;Acc:Q9S7N8]	genomic	standard	23.206	0.87	-4.73734	0.0116309
tr|I1JQF7|I1JQF7_SOYBN Uncharacterized protein OS=Glycine max GN=LOC100812700 PE=4 SV=1	genomic	standard	21.188	27.39	0.370402	0.0116112
tr|K7M2M0|K7M2M0_SOYBN Uncharacterized protein OS=Glycine max GN=LOC100777625 PE=4 SV=1	genomic	standard	8.072	0.435	-4.21384	0.0115829
tr|I1JHG0|I1JHG0_SOYBN Uncharacterized protein OS=Glycine max GN=LOC100810320 PE=4 SV=2	genomic	standard	18.161	3.043	-2.57728	0.0115746
tr|K7KGQ0|K7KGQ0_SOYBN Uncharacterized protein OS=Glycine max GN=LOC100782754 PE=4 SV=1	genomic	standard	48.429	14.782	-1.71203	0.0115644
Sucrose synthase [Source:UniProtKB/TrEMBL;Acc:I1L1U2]	genomic	standard	16.143	23.477	0.540339	0.0115633
tr|I1M5N8|I1M5N8_SOYBN Uncharacterized protein OS=Glycine max GN=LOC100820573 PE=4 SV=1	genomic	standard	31.277	34.78	0.153156	0.0115574
tr|K7MZM2|K7MZM2_SOYBN Uncharacterized protein OS=Glycine max GN=LOC100780426 PE=4 SV=1	genomic	standard	6.054	11.738	0.955226	0.0115281
Peptidylprolyl isomerase [Source:UniProtKB/TrEMBL;Acc:C6TFQ0]	genomic	standard	24.215	29.998	0.308965	0.0115086
tr|I1KPB0|I1KPB0_SOYBN Uncharacterized protein OS=Glycine max GN=LOC100812448 PE=3 SV=1	genomic	standard	1.009	6.087	2.59281	0.0115024
tr|C6TMF7|C6TMF7_SOYBN Putative uncharacterized protein OS=Glycine max GN=LOC100797958 PE=2 SV=1	genomic	standard	9.081	18.26	1.00776	0.0114547
tr|K7LXK3|K7LXK3_SOYBN Uncharacterized protein OS=Glycine max GN=LOC100775676 PE=4 SV=1	genomic	standard	0	3.913	#VALUE!	0.0114128
tr|I1N8W6|I1N8W6_SOYBN Uncharacterized protein OS=Glycine max GN=LOC100776890 PE=3 SV=2	genomic	standard	0	4.348	#VALUE!	0.0113696
Protein yippee-like [Source:UniProtKB/TrEMBL;Acc:I1MM37]	genomic	standard	2.018	7.391	1.87284	0.0113442
tr|I1LV03|I1LV03_SOYBN Uncharacterized protein OS=Glycine max GN=GLYMA_12G224000 PE=4 SV=2	genomic	standard	57.51	66.083	0.200466	0.0113414
tr|I1KA20|I1KA20_SOYBN Uncharacterized protein OS=Glycine max GN=LOC100804208 PE=3 SV=1	genomic	standard	35.313	40.867	0.210737	0.0113204
Putative uncharacterized protein [Source:UniProtKB/TrEMBL;Acc:C6SX33]	genomic	standard	337.997	144.773	-1.22322	0.0113027
tr|I1M2G5|I1M2G5_SOYBN Uncharacterized protein OS=Glycine max GN=LOC100789381 PE=3 SV=1	genomic	standard	0	6.087	#VALUE!	0.0112914
tr|K7L405|K7L405_SOYBN Uncharacterized protein OS=Glycine max PE=4 SV=1	genomic	standard	10.089	0.87	-3.53562	0.0112868
tr|K7MEM7|K7MEM7_SOYBN Uncharacterized protein OS=Glycine max GN=LOC100782875 PE=4 SV=1	genomic	standard	17.152	24.781	0.530858	0.0112821
tr|K7LB35|K7LB35_SOYBN Uncharacterized protein OS=Glycine max GN=GLYMA_09G002800 PE=4 SV=1	genomic	standard	3.027	0	#VALUE!	0.0112607
tr|I1MU84|I1MU84_SOYBN Uncharacterized protein OS=Glycine max GN=LOC100812291 PE=4 SV=1	genomic	standard	148.315	53.04	-1.48351	0.0112545
Putative uncharacterized protein [Source:UniProtKB/TrEMBL;Acc:C6T9U8]	genomic	standard	0	3.913	#VALUE!	0.0112303
tr|K7LPW5|K7LPW5_SOYBN Uncharacterized protein OS=Glycine max GN=LOC100817691 PE=4 SV=1	genomic	standard	27.242	6.087	-2.16203	0.0112296
tr|A0A151SH76|A0A151SH76_CAJCA Sorting nexin-16 OS=Cajanus cajan GN=KK1_000375 PE=4 SV=1 #or# Ribosomal protein L37 [Source:UniProtKB/TrEMBL;Acc:Q6SPR2]	genomic	standard	1.009	6.087	2.59281	0.0112113
tr|I1JZ54|I1JZ54_SOYBN Uncharacterized protein OS=Glycine max GN=LOC100805231 PE=4 SV=1	genomic	standard	5.045	0	#VALUE!	0.0112055
tr|I1MG66|I1MG66_SOYBN Uncharacterized protein OS=Glycine max GN=LOC100775353 PE=3 SV=1	genomic	standard	0	3.913	#VALUE!	0.0111892
Putative uncharacterized protein [Source:UniProtKB/TrEMBL;Acc:C6TJG0]	genomic	standard	74.662	74.343	-0.00617725	0.0111638
tr|K7LLI0|K7LLI0_SOYBN Uncharacterized protein OS=Glycine max GN=GLYMA_10G261000 PE=4 SV=1	genomic	standard	102.913	36.519	-1.49471	0.0111616
tr|A0A151RVU1|A0A151RVU1_CAJCA Receptor-like protein kinase FERONIA OS=Cajanus cajan GN=KK1_031747 PE=4 SV=1	genomic	standard	39.349	42.606	0.11473	0.0111242
tr|I1NG13|I1NG13_SOYBN Uncharacterized protein OS=Glycine max GN=LOC100527537 PE=4 SV=1	genomic	standard	10.089	0.87	-3.53562	0.0110994
tr|K7MY63|K7MY63_SOYBN Uncharacterized protein OS=Glycine max GN=LOC100818741 PE=4 SV=1	genomic	standard	226.004	83.908	-1.42947	0.0110993
tr|A0A0R0IB96|A0A0R0IB96_SOYBN Uncharacterized protein OS=Glycine max GN=GLYMA_09G210600 PE=3 SV=1	genomic	standard	0	3.913	#VALUE!	0.0110894
Peroxidase [Source:UniProtKB/TrEMBL;Acc:A0A0R0JSG7]	genomic	standard	7.063	0	#VALUE!	0.0110886
tr|I1NFI2|I1NFI2_SOYBN Uncharacterized protein OS=Glycine max GN=LOC100815940 PE=4 SV=1	genomic	standard	0	2.174	#VALUE!	0.0110769
DNA-directed RNA polymerase [Source:UniProtKB/TrEMBL;Acc:K7KWI1]	genomic	standard	1.009	5.217	2.37029	0.0110616
Putative uncharacterized protein [Source:UniProtKB/TrEMBL;Acc:C6TD35]	genomic	standard	0	3.913	#VALUE!	0.0110425
tr|K7MNR5|K7MNR5_SOYBN Uncharacterized protein OS=Glycine max GN=LOC100801978 PE=4 SV=1	genomic	standard	6.054	0	#VALUE!	0.0110299
tr|I1LLR3|I1LLR3_SOYBN Uncharacterized protein OS=Glycine max GN=LOC100775798 PE=4 SV=1	genomic	standard	8.072	0.435	-4.21384	0.0109837
Major latex protein homolog [Source:UniProtKB/TrEMBL;Acc:Q9SMF5]	genomic	standard	3.027	10.869	1.84426	0.0109799
tr|I1MF25|I1MF25_SOYBN Uncharacterized protein OS=Glycine max GN=LOC100804420 PE=4 SV=1	genomic	standard	27.242	5.217	-2.38454	0.0109218
Citrate synthase [Source:UniProtKB/TrEMBL;Acc:I1JJ62]	genomic	standard	18.161	3.043	-2.57728	0.0108767
tr|K7M8P8|K7M8P8_SOYBN Uncharacterized protein OS=Glycine max GN=GLYMA_15G002500 PE=4 SV=1	genomic	standard	4.036	11.738	1.54019	0.01087
tr|I1LHJ6|I1LHJ6_SOYBN Uncharacterized protein OS=Glycine max GN=LOC100789496 PE=4 SV=1	genomic	standard	10.089	16.086	0.673022	0.0108562
tr|I1KAA8|I1KAA8_SOYBN Uncharacterized protein OS=Glycine max GN=LOC100783194 PE=3 SV=1	genomic	standard	2.018	6.956	1.78533	0.010832
tr|I1MRF6|I1MRF6_SOYBN Uncharacterized protein OS=Glycine max GN=LOC100815509 PE=4 SV=1	genomic	standard	5.045	10.869	1.10729	0.0108294
tr|I1JG14|I1JG14_SOYBN Uncharacterized protein OS=Glycine max GN=LOC100814276 PE=4 SV=1	genomic	standard	11.098	18.26	0.718387	0.0108239
tr|K7K3X8|K7K3X8_SOYBN Uncharacterized protein OS=Glycine max GN=LOC100808337 PE=4 SV=1	genomic	standard	1.009	5.217	2.37029	0.0107979
tr|A0A0S3S7F3|A0A0S3S7F3_PHAAN Uncharacterized protein (Fragment) OS=Vigna angularis var. angularis GN=Vigan.05G238100 PE=4 SV=1	genomic	standard	4.036	26.52	2.71608	0.0107874
tr|I1N0R0|I1N0R0_SOYBN Uncharacterized protein OS=Glycine max GN=GLYMA_18G098900 PE=4 SV=1	genomic	standard	20.179	3.913	-2.36651	0.0107764
tr|I1LLT3|I1LLT3_SOYBN Uncharacterized protein OS=Glycine max GN=LOC100810027 PE=4 SV=1	genomic	standard	4.036	9.565	1.24484	0.0107232
Phospholipase D [Source:UniProtKB/TrEMBL;Acc:I1M5T2]	genomic	standard	125.109	45.214	-1.46834	0.0106741
tr|K7L3J6|K7L3J6_SOYBN Uncharacterized protein OS=Glycine max PE=4 SV=1	genomic	standard	0	2.609	#VALUE!	0.0106249
Alpha-galactosidase [Source:UniProtKB/TrEMBL;Acc:I1K4F3]	genomic	standard	3.027	8.26	1.44825	0.0105971
tr|I1MLI7|I1MLI7_SOYBN Uncharacterized protein OS=Glycine max GN=LOC100816889 PE=3 SV=2	genomic	standard	1.009	5.652	2.48584	0.0105875
tr|I1KQD7|I1KQD7_SOYBN Uncharacterized protein OS=Glycine max GN=LOC100786755 PE=4 SV=1	genomic	standard	17.152	3.043	-2.49481	0.0105537
Putative uncharacterized protein [Source:UniProtKB/TrEMBL;Acc:C6SX99]	genomic	standard	1.009	5.652	2.48584	0.0105502
tr|K7LLT3|K7LLT3_SOYBN Uncharacterized protein OS=Glycine max PE=4 SV=1	genomic	standard	5.045	0	#VALUE!	0.010525
tr|K7M322|K7M322_SOYBN Uncharacterized protein OS=Glycine max GN=LOC100790623 PE=4 SV=1	genomic	standard	40.358	45.214	0.163915	0.0105057
tr|C6TI23|C6TI23_SOYBN Putative uncharacterized protein OS=Glycine max GN=LOC100794662 PE=2 SV=1	genomic	standard	17.152	2.609	-2.71681	0.0104941
tr|A0A0R0GHM8|A0A0R0GHM8_SOYBN Uncharacterized protein OS=Glycine max GN=LOC100789941 PE=3 SV=1	genomic	standard	1.009	6.087	2.59281	0.0104933
Putative uncharacterized protein [Source:UniProtKB/TrEMBL;Acc:C6SY88]	genomic	standard	2.018	6.956	1.78533	0.0104899
tr|I1LDG8|I1LDG8_SOYBN Uncharacterized protein OS=Glycine max GN=LOC100812684 PE=3 SV=1	genomic	standard	47.421	51.301	0.113461	0.0104827
tr|I1LN74|I1LN74_SOYBN Uncharacterized protein OS=Glycine max GN=LOC100499777 PE=4 SV=1	genomic	standard	120.065	41.302	-1.53953	0.0104738
tr|K7M7S9|K7M7S9_SOYBN Uncharacterized protein OS=Glycine max GN=LOC100782838 PE=4 SV=1	genomic	standard	4.036	0	#VALUE!	0.0104724
tr|K7MEW7|K7MEW7_SOYBN Uncharacterized protein OS=Glycine max GN=LOC100806209 PE=4 SV=1	genomic	standard	53.474	15.651	-1.77258	0.0104586
Lipoxygenase [Source:UniProtKB/TrEMBL;Acc:I1KHC6]	genomic	standard	13.116	18.694	0.511247	0.0104468
tr|K7LVX6|K7LVX6_SOYBN Uncharacterized protein OS=Glycine max GN=LOC100801532 PE=4 SV=1	genomic	standard	9.081	0.87	-3.38376	0.0104319
tr|I1LTR2|I1LTR2_SOYBN Uncharacterized protein OS=Glycine max GN=LOC100794975 PE=4 SV=1	genomic	standard	12.107	17.825	0.558061	0.0104126
tr|A0A0R0GPZ3|A0A0R0GPZ3_SOYBN Uncharacterized protein OS=Glycine max GN=GLYMA_13G176000 PE=3 SV=1	genomic	standard	13.116	1.304	-3.33031	0.0103985
Structural maintenance of chromosomes protein [Source:UniProtKB/TrEMBL;Acc:I1JIN1]	genomic	standard	41.367	11.304	-1.87165	0.0103609
tr|I1MI79|I1MI79_SOYBN Uncharacterized protein OS=Glycine max GN=LOC100794677 PE=4 SV=2	genomic	standard	10.089	16.955	0.748928	0.0103517
tr|I1JEN4|I1JEN4_SOYBN Uncharacterized protein OS=Glycine max GN=LOC100780212 PE=4 SV=1	genomic	standard	35.313	7.391	-2.25636	0.0103338
tr|A0A1S3E690|A0A1S3E690_CICAR rab3 GTPase-activating protein catalytic subunit isoform X6 OS=Cicer arietinum GN=LOC101512643 PE=4 SV=1	genomic	standard	1.009	5.217	2.37029	0.010331
tr|I1KYU9|I1KYU9_SOYBN Uncharacterized protein OS=Glycine max GN=LOC100791735 PE=4 SV=1	genomic	standard	36.322	42.171	0.215408	0.0102996
tr|I1LBB3|I1LBB3_SOYBN Uncharacterized protein OS=Glycine max GN=LOC100813556 PE=4 SV=1	genomic	standard	13.116	19.129	0.544434	0.0102605
tr|A0A0K8K5T4|A0A0K8K5T4_CAJCA Dof protein OS=Cajanus cajan GN=Dof3 PE=4 SV=1	genomic	standard	0	4.348	#VALUE!	0.0102434
Maturation protein [Source:UniProtKB/TrEMBL;Acc:Q42447]	genomic	standard	24.215	2.174	-3.47748	0.0102404
Putative uncharacterized protein [Source:UniProtKB/TrEMBL;Acc:C6TB21]	genomic	standard	7.063	13.477	0.932146	0.0102199
Photosystem II reaction center protein J [Source:UniProtKB/Swiss-Prot;Acc:Q2PMS0]	genomic	standard	5.045	15.651	1.63333	0.0102189
tr|I1MIU8|I1MIU8_SOYBN Uncharacterized protein OS=Glycine max GN=LOC100306556 PE=3 SV=1	genomic	standard	9.081	16.521	0.863378	0.010217
GmCK1p [Source:UniProtKB/TrEMBL;Acc:Q42809]	genomic	standard	96.859	33.041	-1.55163	0.0102061
Carbonic anhydrase [Source:UniProtKB/TrEMBL;Acc:I1N5Q1]	genomic	standard	1291.45	1944.65	0.590519	0.0101723
tr|I1JK68|I1JK68_SOYBN Uncharacterized protein OS=Glycine max GN=LOC100782221 PE=4 SV=1	genomic	standard	17.152	24.346	0.505308	0.0101647
tr|I1NJ53|I1NJ53_SOYBN Uncharacterized protein OS=Glycine max GN=LOC100798877 PE=4 SV=1	genomic	standard	1.009	5.217	2.37029	0.0101472
tr|I1LPF8|I1LPF8_SOYBN Uncharacterized protein OS=Glycine max GN=GLYMA_12G023500 PE=4 SV=1	genomic	standard	0	4.782	#VALUE!	0.010136
tr|I1JYQ2|I1JYQ2_SOYBN Uncharacterized protein OS=Glycine max GN=LOC100805230 PE=4 SV=1	genomic	standard	11.098	18.26	0.718387	0.0101077
Putative uncharacterized protein [Source:UniProtKB/TrEMBL;Acc:C6T3F2]	genomic	standard	47.421	12.608	-1.91119	0.0101035
tr|I1MLT4|I1MLT4_SOYBN Uncharacterized protein OS=Glycine max GN=LOC100809404 PE=4 SV=2	genomic	standard	2.018	14.782	2.87284	0.0100797
tr|I1MG49|I1MG49_SOYBN Uncharacterized protein OS=Glycine max GN=LOC100794158 PE=4 SV=1	genomic	standard	0	3.913	#VALUE!	0.0100739
[truncated: 954 more rows]

## Sheet: TJ2049  DEGs without FDR
Supplementary Data 1
description	mapping_type	feature	normalized TJcontrolLeaf	normalized TJstressLeaf	log2(TJstress vscontrol)	pvalue_TJcontrolLeaf_vs_TJstressLeaf
tr|K7KHV8|K7KHV8_SOYBN Uncharacterized protein OS=Glycine max GN=LOC100799554 PE=4 SV=1	genomic	standard	8.344	2.875	-1.53718	0.0265077
tr|A0A151UC21|A0A151UC21_CAJCA Phosphatidylinositol-4-phosphate 5-kinase 8 OS=Cajanus cajan GN=KK1_021055 PE=4 SV=1	genomic	standard	35.3	18.298	-0.947982	0.0071688
tr|I1L6C1|I1L6C1_SOYBN Uncharacterized protein OS=Glycine max GN=LOC100789283 PE=4 SV=2	genomic	standard	17.65	6.535	-1.43341	0.00422595
tr|I1MVI9|I1MVI9_SOYBN Uncharacterized protein OS=Glycine max GN=LOC100809780 PE=4 SV=1	genomic	standard	92.1	42.085	-1.1299	0.000200781
50S ribosomal protein L31 [Source:UniProtKB/TrEMBL;Acc:I1M8A1]	genomic	standard	333.099	495.345	0.572483	0.0190507
tr|K7KMN0|K7KMN0_SOYBN Uncharacterized protein OS=Glycine max GN=LOC100306333 PE=4 SV=1	genomic	standard	0	2.875	#VALUE!	0.0303195
tr|A0A151UCZ1|A0A151UCZ1_CAJCA ATP-dependent helicase BRM OS=Cajanus cajan GN=KK1_021360 PE=4 SV=1	genomic	standard	28.561	15.161	-0.913682	0.0407823
PHD transcription factor [Source:UniProtKB/TrEMBL;Acc:I1KJP2]	genomic	standard	13.478	28.754	1.09316	0.0396528
Beta-galactosidase [Source:UniProtKB/TrEMBL;Acc:I1LJ20]	genomic	standard	0.321	4.444	3.79121	0.0419807
tr|K7LB72|K7LB72_SOYBN Uncharacterized protein OS=Glycine max GN=LOC100814449 PE=3 SV=1	genomic	standard	0.321	2.875	3.16292	0.0169757
tr|A0A0B2RAS0|A0A0B2RAS0_GLYSO Proteasome endopeptidase complex OS=Glycine soja GN=glysoja_037682 PE=3 SV=1	genomic	standard	0	2.614	#VALUE!	0.0461654
Putative uncharacterized protein [Source:UniProtKB/TrEMBL;Acc:C6T0L0]	genomic	standard	31.449	20.389	-0.625223	0.032117
tr|I1MSI0|I1MSI0_SOYBN Uncharacterized protein OS=Glycine max GN=LOC100811240 PE=4 SV=2	genomic	standard	0.642	3.398	2.40404	0.0395687
tr|K7KY16|K7KY16_SOYBN Uncharacterized protein OS=Glycine max PE=4 SV=1	genomic	standard	47.494	88.352	0.895518	0.0277767
tr|K7KE29|K7KE29_SOYBN Uncharacterized protein OS=Glycine max GN=LOC100810202 PE=4 SV=1	genomic	standard	8.985	3.921	-1.1963	0.0445766
tr|I1LJD8|I1LJD8_SOYBN Uncharacterized protein OS=Glycine max GN=LOC100793732 PE=4 SV=1	genomic	standard	39.471	26.401	-0.5802	0.047527
tr|K7L0Z2|K7L0Z2_SOYBN Uncharacterized protein OS=Glycine max GN=LOC100801761 PE=4 SV=1	genomic	standard	1.284	8.365	2.70372	0.00296549
tr|I1KHW7|I1KHW7_SOYBN Uncharacterized protein OS=Glycine max GN=LOC100810273 PE=4 SV=1	genomic	standard	71.883	47.313	-0.603414	0.00700018
tr|I1JZM9|I1JZM9_SOYBN Uncharacterized protein OS=Glycine max GN=LOC100800105 PE=4 SV=1	genomic	standard	21.501	12.547	-0.777061	0.030213
tr|I1KBT9|I1KBT9_SOYBN Uncharacterized protein OS=Glycine max GN=LOC100791491 PE=4 SV=1	genomic	standard	62.897	44.699	-0.492749	0.0194939
tr|K7LHY6|K7LHY6_SOYBN Uncharacterized protein OS=Glycine max GN=LOC100795470 PE=4 SV=1	genomic	standard	4.172	0.784	-2.41181	0.0281329
tr|I1MHQ0|I1MHQ0_SOYBN Uncharacterized protein OS=Glycine max GN=LOC100786399 PE=4 SV=1	genomic	standard	6.418	16.991	1.40458	0.0468218
tr|K7KF08|K7KF08_SOYBN Uncharacterized protein OS=Glycine max PE=4 SV=1	genomic	standard	9.627	16.207	0.751459	0.0466173
tr|K7MJP4|K7MJP4_SOYBN Uncharacterized protein OS=Glycine max GN=LOC100803393 PE=4 SV=1	genomic	standard	2.888	7.58	1.39213	0.0362554
tr|K7LYG2|K7LYG2_SOYBN Uncharacterized protein OS=Glycine max PE=4 SV=1	genomic	standard	4.493	10.456	1.21858	0.0491486
tr|I1N7U0|I1N7U0_SOYBN Uncharacterized protein OS=Glycine max GN=LOC100797786 PE=4 SV=1	genomic	standard	26.956	15.684	-0.781313	0.0154999
tr|I1JLL3|I1JLL3_SOYBN Uncharacterized protein OS=Glycine max GN=LOC100797232 PE=4 SV=1	genomic	standard	59.367	26.401	-1.16907	0.000927114
tr|A0A151TYN3|A0A151TYN3_CAJCA Glutamate synthase [NADH], amyloplastic OS=Cajanus cajan GN=KK1_004740 PE=4 SV=1	genomic	standard	44.927	21.957	-1.0329	0.00165848
tr|I1LAA9|I1LAA9_SOYBN Uncharacterized protein OS=Glycine max GN=LOC100802874 PE=4 SV=1	genomic	standard	21.822	11.763	-0.891527	0.0456213
tr|K7MNV8|K7MNV8_SOYBN Uncharacterized protein OS=Glycine max GN=LOC100792444 PE=4 SV=1	genomic	standard	36.904	63.519	0.783411	0.0282834
tr|I1K8F8|I1K8F8_SOYBN Uncharacterized protein OS=Glycine max GN=LOC100780841 PE=4 SV=1	genomic	standard	670.691	456.658	-0.554534	0.00385481
tr|A0A0B2Q1Z6|A0A0B2Q1Z6_GLYSO Ninja-family protein AFP2 OS=Glycine soja GN=glysoja_038095 PE=4 SV=1	genomic	standard	25.351	15.422	-0.717053	0.0174044
tr|I1N4P4|I1N4P4_SOYBN Uncharacterized protein OS=Glycine max GN=LOC100783285 PE=4 SV=2	genomic	standard	4.172	10.194	1.28891	0.0129194
Phospholipid-transporting ATPase [Source:UniProtKB/TrEMBL;Acc:I1K1G8]	genomic	standard	1.605	6.012	1.90527	0.0217013
tr|I1LJ50|I1LJ50_SOYBN Uncharacterized protein OS=Glycine max GN=LOC100813590 PE=4 SV=1	genomic	standard	46.21	84.692	0.874021	0.0123566
Protein DETOXIFICATION [Source:UniProtKB/TrEMBL;Acc:K7M452]	genomic	standard	5.776	1.83	-1.65823	0.0343049
Pentatricopeptide repeat (PPR) superfamily protein [Source:Projected from Arabidopsis thaliana (AT1G20300) TAIR;Acc:AT1G20300]	genomic	standard	20.217	34.243	0.76024	0.0473565
tr|I1NFU5|I1NFU5_SOYBN Uncharacterized protein OS=Glycine max GN=GLYMA_20G125600 PE=4 SV=2	genomic	standard	51.666	39.471	-0.388422	0.0490537
tr|I1JIT5|I1JIT5_SOYBN Uncharacterized protein OS=Glycine max GN=LOC100797565 PE=4 SV=1	genomic	standard	9.627	4.967	-0.954712	0.0315257
Putative uncharacterized protein [Source:UniProtKB/TrEMBL;Acc:C6TKD8] #or# Peptidyl-prolyl cis-trans isomerase [Source:UniProtKB/TrEMBL;Acc:I1LAV9] /// Peptidyl-prolyl cis-trans isomerase [Source:UniProtKB/TrEMBL;Acc:I1LAV9]	genomic	standard	95.309	147.166	0.62676	0.0198126
tr|I1JXV4|I1JXV4_SOYBN Uncharacterized protein OS=Glycine max GN=SPK-4 PE=3 SV=1	genomic	standard	3.53	8.103	1.19879	0.0444107
tr|K7MX67|K7MX67_SOYBN Uncharacterized protein OS=Glycine max GN=LOC100811815 PE=4 SV=1	genomic	standard	10.269	2.875	-1.83666	0.00272358
Putative uncharacterized protein [Source:UniProtKB/TrEMBL;Acc:C6TJ87]	genomic	standard	4.172	10.717	1.36109	0.0351414
tr|I1NDM7|I1NDM7_SOYBN Uncharacterized protein OS=Glycine max GN=LOC100801721 PE=4 SV=1	genomic	standard	30.486	21.434	-0.508246	0.0273637
Methyltransferase [Source:UniProtKB/TrEMBL;Acc:I1LNX7]	genomic	standard	76.054	50.711	-0.584725	0.0332222
tr|I1KU89|I1KU89_SOYBN Uncharacterized protein OS=Glycine max GN=LOC100775539 PE=3 SV=1	genomic	standard	11.232	18.559	0.724504	0.0475009
tr|A0A0R4J5C5|A0A0R4J5C5_SOYBN Uncharacterized protein OS=Glycine max GN=LOC100809416 PE=4 SV=1	genomic	standard	32.411	60.121	0.891385	0.024896
tr|K7K2R5|K7K2R5_SOYBN Uncharacterized protein OS=Glycine max GN=GLYMA_01G087400 PE=4 SV=1	genomic	standard	6.097	1.83	-1.73626	0.0258201
tr|I1M998|I1M998_SOYBN Uncharacterized protein OS=Glycine max GN=LOC100806417 PE=4 SV=1	genomic	standard	32.732	13.854	-1.2404	0.0067373
tr|I1M6S0|I1M6S0_SOYBN Uncharacterized protein OS=Glycine max GN=LOC100804748 PE=3 SV=1	genomic	standard	47.815	74.759	0.644784	0.0208967
tr|I1JYP9|I1JYP9_SOYBN Uncharacterized protein OS=Glycine max GN=LOC100804167 PE=4 SV=1	genomic	standard	5.134	11.763	1.1961	0.0353859
tr|K7MB49|K7MB49_SOYBN Uncharacterized protein OS=Glycine max GN=LOC100820263 PE=3 SV=1	genomic	standard	0	2.091	#VALUE!	0.0415924
tr|A0A0R4J2S7|A0A0R4J2S7_SOYBN Uncharacterized protein OS=Glycine max GN=LOC100781291 PE=3 SV=1	genomic	standard	13.157	26.662	1.01895	0.0308695
Glycosyltransferase [Source:UniProtKB/TrEMBL;Acc:I1JE17]	genomic	standard	15.403	32.674	1.08493	0.0195229
Kinesin-like protein [Source:UniProtKB/TrEMBL;Acc:K7LNI8]	genomic	standard	16.045	30.322	0.918241	0.0203686
tr|K7L036|K7L036_SOYBN Uncharacterized protein OS=Glycine max GN=LOC100776782 PE=4 SV=1	genomic	standard	4.172	0.784	-2.41181	0.0375833
Putative uncharacterized protein [Source:UniProtKB/TrEMBL;Acc:C6T4B6]	genomic	standard	56.479	38.687	-0.545866	0.0120691
Gibberellin-regulated family protein [Source:Projected from Arabidopsis thaliana (AT1G22690) TAIR;Acc:AT1G22690]	genomic	standard	13.478	3.66	-1.88069	0.0384295
tr|K7MY67|K7MY67_SOYBN Uncharacterized protein OS=Glycine max GN=LOC100815559 PE=4 SV=1	genomic	standard	50.382	84.169	0.740381	0.00533954
Lon protease homolog 2, peroxisomal [Source:UniProtKB/TrEMBL;Acc:I1K0Z2]	genomic	standard	43.643	28.754	-0.601988	0.0175812
tr|I1JSE9|I1JSE9_SOYBN Uncharacterized protein OS=Glycine max GN=LOC100813607 PE=4 SV=1	genomic	standard	0	3.398	#VALUE!	0.0162384
tr|I1ND21|I1ND21_SOYBN Uncharacterized protein OS=Glycine max GN=LOC100785635 PE=4 SV=1	genomic	standard	1.284	4.705	1.87355	0.0444861
tr|I1KPV3|I1KPV3_SOYBN Uncharacterized protein OS=Glycine max GN=LOC100817410 PE=4 SV=1	genomic	standard	30.486	51.756	0.763579	0.0368315
tr|I1L4R2|I1L4R2_SOYBN Uncharacterized protein OS=Glycine max GN=LOC100794193 PE=3 SV=1	genomic	standard	2.567	8.626	1.74861	0.0231287
tr|A0A1S2YX66|A0A1S2YX66_CICAR protein NETWORKED 1A-like OS=Cicer arietinum GN=LOC101514530 PE=4 SV=1	genomic	standard	1.284	7.058	2.45861	0.0205879
tr|K7MP24|K7MP24_SOYBN Uncharacterized protein OS=Glycine max GN=LOC100819942 PE=3 SV=1	genomic	standard	85.682	129.391	0.594673	0.0100106
tr|K7MGE8|K7MGE8_SOYBN Uncharacterized protein OS=Glycine max PE=4 SV=1	genomic	standard	4.172	0	#VALUE!	0.019091
tr|I1MUL7|I1MUL7_SOYBN Uncharacterized protein OS=Glycine max GN=LOC100810163 PE=4 SV=1	genomic	standard	32.732	16.468	-0.991036	0.0339322
tr|I1JJ65|I1JJ65_SOYBN Uncharacterized protein OS=Glycine max GN=LOC100785395 PE=4 SV=1	genomic	standard	21.18	7.58	-1.48243	0.000810506
tr|I1KXY1|I1KXY1_SOYBN Uncharacterized protein OS=Glycine max GN=LOC100806386 PE=4 SV=1	genomic	standard	0.321	3.921	3.61058	0.00998415
Serine/threonine-protein kinase [Source:UniProtKB/TrEMBL;Acc:I1LZY2]	genomic	standard	2.567	8.626	1.74861	0.0460307
tr|I1N1Z1|I1N1Z1_SOYBN Uncharacterized protein OS=Glycine max GN=LOC100794032 PE=4 SV=1	genomic	standard	19.575	10.979	-0.834266	0.0298789
Putative uncharacterized protein [Source:UniProtKB/TrEMBL;Acc:C6SW13]	genomic	standard	77.659	115.275	0.569855	0.0274236
tr|K7MNL1|K7MNL1_SOYBN Uncharacterized protein OS=Glycine max GN=LOC100797010 PE=4 SV=1	genomic	standard	25.993	15.161	-0.777758	0.00895604
tr|A0A0R0IPF0|A0A0R0IPF0_SOYBN Uncharacterized protein OS=Glycine max GN=LOC100782152 PE=4 SV=1	genomic	standard	6.739	17.252	1.35616	0.0314032
tr|I1K539|I1K539_SOYBN Uncharacterized protein OS=Glycine max GN=LOC100800289 PE=4 SV=1	genomic	standard	8.023	3.137	-1.35476	0.0383295
tr|I1J4W3|I1J4W3_SOYBN Uncharacterized protein OS=Glycine max GN=LOC100791015 PE=3 SV=1	genomic	standard	27.277	44.96	0.720957	0.0248749
tr|I1KTE0|I1KTE0_SOYBN Uncharacterized protein OS=Glycine max GN=LOC100793461 PE=4 SV=1	genomic	standard	12.515	29.015	1.21314	0.00503694
tr|K7KHU1|K7KHU1_SOYBN Uncharacterized protein OS=Glycine max GN=LOC100775828 PE=3 SV=1	genomic	standard	8.664	21.173	1.28912	0.0108727
Protein DETOXIFICATION [Source:UniProtKB/TrEMBL;Acc:K7N327]	genomic	standard	0.321	3.66	3.5112	0.0316203
Putative uncharacterized protein [Source:UniProtKB/TrEMBL;Acc:C6TCP3]	genomic	standard	24.389	15.161	-0.685866	0.0313153
tr|I1LGE2|I1LGE2_SOYBN Uncharacterized protein OS=Glycine max GN=LOC100803088 PE=4 SV=1	genomic	standard	79.905	48.881	-0.709012	0.00319375
tr|K7LS76|K7LS76_SOYBN Uncharacterized protein OS=Glycine max GN=LOC100799920 PE=4 SV=1	genomic	standard	4.172	14.9	1.8365	0.00887492
tr|A0A0R4J3Q2|A0A0R4J3Q2_SOYBN Uncharacterized protein OS=Glycine max GN=LOC100783572 PE=4 SV=1	genomic	standard	92.421	51.495	-0.843788	0.0211083
tr|I1LN34|I1LN34_SOYBN Uncharacterized protein OS=Glycine max GN=LOC100788278 PE=4 SV=1	genomic	standard	12.515	32.674	1.38448	0.0227076
tr|I1MCG2|I1MCG2_SOYBN Uncharacterized protein OS=Glycine max GN=LOC100306632 PE=4 SV=1	genomic	standard	50.703	26.14	-0.955812	0.0362836
tr|A0A0R0KTE8|A0A0R0KTE8_SOYBN Uncharacterized protein OS=Glycine max GN=LOC100801309 PE=4 SV=1	genomic	standard	16.366	30.583	0.902028	0.0196057
tr|I1MX79|I1MX79_SOYBN Uncharacterized protein OS=Glycine max GN=LOC100800369 PE=4 SV=1	genomic	standard	0	2.614	#VALUE!	0.014958
tr|I1N5J9|I1N5J9_SOYBN Uncharacterized protein OS=Glycine max GN=LOC100787214 PE=4 SV=2	genomic	standard	1.605	5.489	1.77397	0.0255772
Formate dehydrogenase, mitochondrial [Source:UniProtKB/TrEMBL;Acc:C6T9Z5]	genomic	standard	32.732	18.298	-0.839016	0.00535467
tr|I1LS95|I1LS95_SOYBN Uncharacterized protein OS=Glycine max GN=LOC100781889 PE=4 SV=1	genomic	standard	11.873	5.228	-1.18335	0.0348444
tr|K7MK91|K7MK91_SOYBN Uncharacterized protein OS=Glycine max GN=LOC100807817 PE=3 SV=1	genomic	standard	10.269	23.003	1.16353	0.0299824
tr|I1KQR2|I1KQR2_SOYBN Uncharacterized protein OS=Glycine max GN=LOC100803004 PE=4 SV=1	genomic	standard	11.873	32.152	1.43722	0.0143097
tr|I1KC54|I1KC54_SOYBN Uncharacterized protein OS=Glycine max GN=LOC100804044 PE=4 SV=1	genomic	standard	43.964	31.89	-0.463219	0.0423345
Dirigent protein [Source:UniProtKB/TrEMBL;Acc:I1L4R3]	genomic	standard	49.098	36.857	-0.413726	0.0432888
Glutathione peroxidase [Source:UniProtKB/TrEMBL;Acc:C6T020]	genomic	standard	93.062	72.145	-0.367293	0.031728
tr|A0A0R0IME2|A0A0R0IME2_SOYBN Uncharacterized protein OS=Glycine max GN=GLYMA_08G023200 PE=4 SV=1	genomic	standard	0	2.091	#VALUE!	0.0463485
tr|I1NAY0|I1NAY0_SOYBN Uncharacterized protein OS=Glycine max GN=LOC100305659 PE=4 SV=1	genomic	standard	9.306	4.967	-0.905786	0.0456066
tr|A0A0B2RUA9|A0A0B2RUA9_GLYSO Uncharacterized protein OS=Glycine soja GN=glysoja_001361 PE=4 SV=1	genomic	standard	17.008	7.842	-1.11692	0.0200405
tr|K7LMF9|K7LMF9_SOYBN Uncharacterized protein OS=Glycine max GN=LOC100814948 PE=4 SV=1	genomic	standard	7.381	2.614	-1.49756	0.0277498
tr|I1K5T1|I1K5T1_SOYBN Uncharacterized protein OS=Glycine max GN=LOC100779393 PE=4 SV=1	genomic	standard	2.567	7.842	1.61114	0.0239068
tr|I1KHJ4|I1KHJ4_SOYBN Uncharacterized protein OS=Glycine max GN=LOC100776235 PE=4 SV=1	genomic	standard	57.442	40.516	-0.503614	0.0257051
tr|A0A151QWG2|A0A151QWG2_CAJCA Uncharacterized protein OS=Cajanus cajan GN=KK1_044354 PE=4 SV=1	genomic	standard	26.314	18.036	-0.544951	0.0394646
tr|C6T1K9|C6T1K9_SOYBN Putative uncharacterized protein OS=Glycine max PE=2 SV=1	genomic	standard	76.054	58.03	-0.390225	0.0368506
tr|I1KN54|I1KN54_SOYBN Uncharacterized protein OS=Glycine max GN=GLYMA_07G253300 PE=4 SV=1	genomic	standard	26.314	17.514	-0.587322	0.0435874
tr|A0A0R0HGV4|A0A0R0HGV4_SOYBN Uncharacterized protein OS=Glycine max GN=GLYMA_11G138300 PE=3 SV=1	genomic	standard	8.023	2.353	-1.76964	0.0091077
tr|I1M3P7|I1M3P7_SOYBN Uncharacterized protein OS=Glycine max GN=LOC100527209 PE=3 SV=1	genomic	standard	18.612	8.365	-1.1538	0.0148455
tr|I1J871|I1J871_SOYBN Uncharacterized protein OS=Glycine max GN=GLYMA_01G153300 PE=3 SV=1	genomic	standard	5.776	15.422	1.41685	0.0321211
Beta-carotene hydroxylase 5 [Source:UniProtKB/TrEMBL;Acc:G4Y9K1]	genomic	standard	4.814	12.808	1.41174	0.018441
tr|I1L002|I1L002_SOYBN Uncharacterized protein OS=Glycine max GN=LOC100790349 PE=4 SV=1	genomic	standard	182.595	122.856	-0.571679	0.000678864
tr|I1JGR1|I1JGR1_SOYBN Uncharacterized protein OS=Glycine max GN=LOC100787875 PE=4 SV=1	genomic	standard	17.65	9.672	-0.867782	0.0262586
tr|I1MTF9|I1MTF9_SOYBN Uncharacterized protein OS=Glycine max GN=LOC100780551 PE=4 SV=1	genomic	standard	19.575	35.55	0.860837	0.0479845
Terpene cyclase/mutase family member [Source:UniProtKB/TrEMBL;Acc:A0A0R4J2H1]	genomic	standard	81.831	123.117	0.589311	0.0333464
tr|I1LIG0|I1LIG0_SOYBN Uncharacterized protein OS=Glycine max GN=LOC100306154 PE=4 SV=1	genomic	standard	24.068	40.255	0.742052	0.0373101
Transmembrane 9 superfamily member [Source:UniProtKB/TrEMBL;Acc:I1K499]	genomic	standard	11.232	22.48	1.00103	0.0359901
tr|I1JDS8|I1JDS8_SOYBN Uncharacterized protein OS=Glycine max GN=LOC100794754 PE=3 SV=1	genomic	standard	18.933	10.717	-0.821002	0.0493424
BZIP transcription factor [Source:UniProtKB/TrEMBL;Acc:C6T1X5]	genomic	standard	1.284	9.41	2.87355	0.0137836
tr|I1N0C3|I1N0C3_SOYBN Uncharacterized protein OS=Glycine max GN=LOC100526953 PE=3 SV=1	genomic	standard	12.836	32.413	1.33638	0.0113833
tr|K7KZG7|K7KZG7_SOYBN Uncharacterized protein OS=Glycine max GN=LOC100801216 PE=4 SV=1	genomic	standard	21.501	40.516	0.914088	0.0101059
tr|I1MVJ3|I1MVJ3_SOYBN Uncharacterized protein OS=Glycine max GN=LOC100810837 PE=4 SV=1	genomic	standard	4.814	11.763	1.28895	0.0410418
Putative uncharacterized protein [Source:UniProtKB/TrEMBL;Acc:C6TA29]	genomic	standard	54.233	87.568	0.691233	0.00244831
Peroxidase [Source:UniProtKB/TrEMBL;Acc:I1MZT0]	genomic	standard	12.836	3.921	-1.7109	0.00465289
Putative uncharacterized protein [Source:UniProtKB/TrEMBL;Acc:C6TC68]	genomic	standard	21.822	54.37	1.31703	0.030792
40S ribosomal protein S3a [Source:UniProtKB/TrEMBL;Acc:C6TLV6]	genomic	standard	19.896	34.766	0.805199	0.0347341
Starch synthase, chloroplastic/amyloplastic [Source:UniProtKB/TrEMBL;Acc:I1MKC8]	genomic	standard	126.757	246.757	0.961026	0.0033764
tr|K7LR04|K7LR04_SOYBN Uncharacterized protein OS=Glycine max GN=GLYMA_11G164600 PE=4 SV=1	genomic	standard	10.269	1.83	-2.48838	0.007611
tr|K7MCZ5|K7MCZ5_SOYBN Uncharacterized protein OS=Glycine max GN=LOC100803177 PE=4 SV=1	genomic	standard	19.575	9.149	-1.09733	0.00303388
tr|K7K1L1|K7K1L1_SOYBN Uncharacterized protein OS=Glycine max GN=LOC100776108 PE=4 SV=1	genomic	standard	3.851	11.501	1.57845	0.00817015
tr|I1KLD4|I1KLD4_SOYBN Uncharacterized protein OS=Glycine max GN=LOC100810449 PE=4 SV=1	genomic	standard	4.172	10.194	1.28891	0.0329749
Glutamyl-tRNA(Gln) amidotransferase subunit C, chloroplastic/mitochondrial [Source:UniProtKB/TrEMBL;Acc:K7LKQ2]	genomic	standard	10.59	25.878	1.28902	0.00272707
tr|I1KR03|I1KR03_SOYBN Uncharacterized protein OS=Glycine max GN=LOC100818482 PE=3 SV=1	genomic	standard	85.04	53.325	-0.67333	0.00577386
tr|I1NE60|I1NE60_SOYBN Uncharacterized protein OS=Glycine max GN=LOC100776011 PE=3 SV=1	genomic	standard	0.642	5.228	3.02561	0.029064
tr|I1LP11|I1LP11_SOYBN Uncharacterized protein OS=Glycine max GN=LOC100781340 PE=4 SV=2	genomic	standard	0.642	4.182	2.70355	0.0199196
tr|I1M5P4|I1M5P4_SOYBN Uncharacterized protein OS=Glycine max GN=LOC100776755 PE=3 SV=1	genomic	standard	22.142	43.392	0.970644	0.0173783
tr|A0A1S3EEW6|A0A1S3EEW6_CICAR WD repeat-containing protein 11 isoform X5 OS=Cicer arietinum GN=LOC101503114 PE=4 SV=1	genomic	standard	1.284	6.535	2.34754	0.0246237
tr|I1KJS9|I1KJS9_SOYBN Uncharacterized protein OS=Glycine max GN=LOC100778184 PE=4 SV=1	genomic	standard	73.808	48.881	-0.594503	0.00440073
tr|I1L2L8|I1L2L8_SOYBN Uncharacterized protein OS=Glycine max GN=LOC100813740 PE=3 SV=1	genomic	standard	27.277	13.854	-0.977382	0.0242383
tr|K7N3F7|K7N3F7_SOYBN Uncharacterized protein OS=Glycine max GN=LOC100797811 PE=3 SV=1	genomic	standard	51.666	78.941	0.61156	0.00754197
tr|I1M023|I1M023_SOYBN Uncharacterized protein OS=Glycine max GN=LOC100775313 PE=4 SV=1	genomic	standard	18.612	10.979	-0.761486	0.0337375
tr|I1LWE3|I1LWE3_SOYBN Uncharacterized protein OS=Glycine max GN=LOC100500408 PE=4 SV=1	genomic	standard	52.949	83.385	0.655184	0.0411542
Putative uncharacterized protein [Source:UniProtKB/TrEMBL;Acc:C6SZH4]	genomic	standard	44.927	30.583	-0.554853	0.0310797
tr|A0A151SMJ0|A0A151SMJ0_CAJCA ABC transporter C family member 5 OS=Cajanus cajan GN=KK1_002274 PE=4 SV=1	genomic	standard	1.925	11.501	2.57883	0.000326667
tr|K7MGS2|K7MGS2_SOYBN Uncharacterized protein OS=Glycine max PE=4 SV=1	genomic	standard	0.321	4.705	3.87355	0.0327815
Putative uncharacterized protein [Source:UniProtKB/TrEMBL;Acc:C6SVU3]	genomic	standard	6.739	27.185	2.0122	0.00998136
tr|I1KRE9|I1KRE9_SOYBN Uncharacterized protein OS=Glycine max GN=LOC100809934 PE=4 SV=1	genomic	standard	7.06	16.468	1.22193	0.0192661
Hexosyltransferase [Source:UniProtKB/TrEMBL;Acc:I1NE03]	genomic	standard	14.762	6.012	-1.29597	0.0394092
Putative uncharacterized protein [Source:UniProtKB/TrEMBL;Acc:C6SX18]	genomic	standard	19.254	35.55	0.884691	0.0321404
tr|I1JTL6|I1JTL6_SOYBN Uncharacterized protein OS=Glycine max GN=GLYMA_04G041100 PE=4 SV=1	genomic	standard	1.925	7.319	1.92679	0.0373855
tr|I1LSK3|I1LSK3_SOYBN Uncharacterized protein OS=Glycine max GN=LOC100820538 PE=4 SV=1	genomic	standard	37.546	19.343	-0.956848	0.00811556
tr|I1M7N0|I1M7N0_SOYBN Uncharacterized protein OS=Glycine max GN=LOC100791876 PE=4 SV=1	genomic	standard	2.888	0.261	-3.46795	0.0459628
tr|I1KGF5|I1KGF5_SOYBN Uncharacterized protein OS=Glycine max GN=LOC100813322 PE=4 SV=1	genomic	standard	22.142	13.07	-0.760526	0.0415214
Putative uncharacterized protein [Source:UniProtKB/TrEMBL;Acc:C6SZ54]	genomic	standard	68.674	106.649	0.635035	0.0278196
tr|I1LRD0|I1LRD0_SOYBN Uncharacterized protein OS=Glycine max GN=LOC100794084 PE=4 SV=1	genomic	standard	78.622	61.689	-0.34992	0.0490039
tr|I1J512|I1J512_SOYBN Uncharacterized protein OS=Glycine max GN=LOC100801794 PE=4 SV=1	genomic	standard	44.606	24.31	-0.875688	0.0106605
tr|I1MYT3|I1MYT3_SOYBN Uncharacterized protein OS=Glycine max GN=LOC100815162 PE=4 SV=1	genomic	standard	9.627	1.046	-3.2022	0.00078223
tr|I1K4G9|I1K4G9_SOYBN Uncharacterized protein OS=Glycine max GN=LOC100787601 PE=4 SV=1	genomic	standard	2.888	8.365	1.53429	0.0461451
tr|I1LRE9|I1LRE9_SOYBN Uncharacterized protein OS=Glycine max GN=LOC100801710 PE=4 SV=1	genomic	standard	5.455	10.979	1.0091	0.0469158
tr|I1KY91|I1KY91_SOYBN Uncharacterized protein OS=Glycine max GN=LOC100788195 PE=4 SV=1	genomic	standard	55.837	42.346	-0.398996	0.0427115
tr|K7N0W7|K7N0W7_SOYBN Uncharacterized protein OS=Glycine max GN=LOC100805250 PE=3 SV=1	genomic	standard	7.702	14.638	0.926413	0.0435299
Peroxidase [Source:UniProtKB/TrEMBL;Acc:K7MB32]	genomic	standard	6.418	29.799	2.21507	0.00158167
MADS transcription factor [Source:UniProtKB/TrEMBL;Acc:I1K153]	genomic	standard	44.285	30.06	-0.558973	0.0465757
phosphoenolpyruvate (pep)/phosphate translocator 2 [Source:Projected from Arabidopsis thaliana (AT3G01550) TAIR;Acc:AT3G01550]	genomic	standard	110.07	59.075	-0.897802	0.00784909
tr|A0A1S3U3G6|A0A1S3U3G6_VIGRR heavy metal-associated isoprenylated plant protein 26 OS=Vigna radiata var. radiata GN=LOC106761522 PE=4 SV=1	genomic	standard	138.631	81.294	-0.770029	0.0175548
tr|K7LEQ2|K7LEQ2_SOYBN Uncharacterized protein OS=Glycine max GN=GLYMA_09G184200 PE=4 SV=1	genomic	standard	0.321	2.353	2.87386	0.0451078
Beta-hexosaminidase [Source:UniProtKB/TrEMBL;Acc:I1LFD4]	genomic	standard	1.605	8.103	2.33588	0.0106998
tr|A0A0R0GEB7|A0A0R0GEB7_SOYBN Uncharacterized protein OS=Glycine max GN=LOC100815280 PE=3 SV=1	genomic	standard	6.097	31.89	2.38693	9.19e-05
Fructose-bisphosphate aldolase [Source:UniProtKB/TrEMBL;Acc:I1NFR3]	genomic	standard	13.157	24.571	0.901126	0.020258
tr|I1JUW8|I1JUW8_SOYBN Uncharacterized protein OS=Glycine max GN=LOC100816265 PE=4 SV=1	genomic	standard	32.732	16.207	-1.01408	0.00970555
tr|A0A0R4J532|A0A0R4J532_SOYBN Uncharacterized protein OS=Glycine max GN=LOC100305601 PE=3 SV=1	genomic	standard	34.658	54.893	0.663434	0.0433913
Ferritin [Source:UniProtKB/TrEMBL;Acc:I1J7H3]	genomic	standard	11.232	27.708	1.30269	0.00689461
tr|I1MC91|I1MC91_SOYBN Uncharacterized protein OS=Glycine max GN=LOC100819192 PE=4 SV=1	genomic	standard	0.963	5.228	2.44065	0.0308674
Glycosyltransferase [Source:UniProtKB/TrEMBL;Acc:I1NCJ3]	genomic	standard	88.57	61.167	-0.534065	0.0125801
tr|K7M0H2|K7M0H2_SOYBN Uncharacterized protein OS=Glycine max PE=4 SV=1	genomic	standard	5.776	0.523	-3.46519	0.0401286
tr|I1K6D7|I1K6D7_SOYBN Uncharacterized protein OS=Glycine max GN=LOC100782637 PE=4 SV=1	genomic	standard	5.134	13.593	1.40471	0.0197888
tr|I1L0W7|I1L0W7_SOYBN Uncharacterized protein OS=Glycine max GN=GLYMA_09G041800 PE=4 SV=1	genomic	standard	27.598	6.273	-2.13734	0.00437121
tr|I1LG10|I1LG10_SOYBN Uncharacterized protein OS=Glycine max GN=LOC100170701 PE=3 SV=1	genomic	standard	15.083	27.185	0.849887	0.0193253
Adenine nucleotide alpha hydrolases-like superfamily protein [Source:Projected from Arabidopsis thaliana (AT2G21620) TAIR;Acc:AT2G21620]	genomic	standard	48.777	33.197	-0.555148	0.010076
tr|I1MYD2|I1MYD2_SOYBN Uncharacterized protein OS=Glycine max GN=LOC100820507 PE=4 SV=1	genomic	standard	3.209	0.261	-3.62	0.0271694
tr|I1LFL9|I1LFL9_SOYBN Uncharacterized protein OS=Glycine max GN=LOC100305406 PE=3 SV=1	genomic	standard	9.948	4.444	-1.16255	0.0461422
tr|I1M3R5|I1M3R5_SOYBN Uncharacterized protein OS=Glycine max GN=LOC100780671 PE=3 SV=1	genomic	standard	81.189	122.333	0.591457	0.0474106
tr|A0A1S2XTN3|A0A1S2XTN3_CICAR uncharacterized protein LOC101488950 OS=Cicer arietinum GN=LOC101488950 PE=4 SV=1	genomic	standard	5.455	15.422	1.49934	0.0240743
Putative uncharacterized protein [Source:UniProtKB/TrEMBL;Acc:C6TE45]	genomic	standard	29.844	63.258	1.08381	0.000321682
tr|I1L9M1|I1L9M1_SOYBN Uncharacterized protein OS=Glycine max GN=LOC100796676 PE=4 SV=2	genomic	standard	45.568	77.373	0.763809	0.0441107
tr|K7MV42|K7MV42_SOYBN Uncharacterized protein OS=Glycine max GN=LOC100796345 PE=4 SV=1	genomic	standard	78.943	59.075	-0.418264	0.02443
Glucan endo-1,3-beta-glucosidase [Source:UniProtKB/Swiss-Prot;Acc:Q03773]	genomic	standard	0.321	4.705	3.87355	0.0105781
tr|K7K178|K7K178_SOYBN Uncharacterized protein OS=Glycine max GN=LOC100812828 PE=4 SV=1	genomic	standard	17.65	39.209	1.15152	0.00745381
tr|I1K3D5|I1K3D5_SOYBN Uncharacterized protein OS=Glycine max GN=LOC100776391 PE=4 SV=1	genomic	standard	8.023	16.991	1.08256	0.0497295
tr|I1JVJ2|I1JVJ2_SOYBN Uncharacterized protein OS=Glycine max GN=LOC100782955 PE=4 SV=1	genomic	standard	34.979	16.729	-1.06414	0.0265818
tr|I1K8H9|I1K8H9_SOYBN Uncharacterized protein OS=Glycine max GN=LOC100805457 PE=4 SV=1	genomic	standard	52.949	28.231	-0.907323	0.0014495
Isoflavone synthase [Source:UniProtKB/TrEMBL;Acc:Q9M6D6]	genomic	standard	38.188	80.51	1.07605	0.000122973
tr|I1NA68|I1NA68_SOYBN Uncharacterized protein OS=Glycine max GN=LOC100800969 PE=4 SV=1	genomic	standard	0.642	5.751	3.16317	0.0102261
tr|I1MHM0|I1MHM0_SOYBN Uncharacterized protein OS=Glycine max GN=LOC100778569 PE=3 SV=1	genomic	standard	33.374	75.282	1.17358	0.0091904
tr|K7LKG7|K7LKG7_SOYBN Uncharacterized protein OS=Glycine max GN=LOC100781293 PE=4 SV=1	genomic	standard	15.724	5.489	-1.51835	0.00995852
tr|I1JT26|I1JT26_SOYBN Uncharacterized protein OS=Glycine max GN=LOC100780102 PE=4 SV=2	genomic	standard	75.092	116.582	0.634614	0.0272138
uncharacterized	genomic	standard	62.255	27.447	-1.18154	0.000759402
tr|K7MQS5|K7MQS5_SOYBN Uncharacterized protein OS=Glycine max GN=LOC100781477 PE=4 SV=1	genomic	standard	31.128	51.234	0.718889	0.0101387
tr|K7KCW2|K7KCW2_SOYBN Uncharacterized protein OS=Glycine max GN=LOC100779542 PE=4 SV=1	genomic	standard	35.62	7.058	-2.33536	0.0497223
Cellulose synthase [Source:UniProtKB/TrEMBL;Acc:I1M0X8]	genomic	standard	9.627	4.444	-1.11523	0.032305
tr|A0A0R4J5J2|A0A0R4J5J2_SOYBN Uncharacterized protein OS=Glycine max GN=LOC100788382 PE=4 SV=1	genomic	standard	5.455	0.784	-2.79865	0.0153494
tr|I1K3S2|I1K3S2_SOYBN Uncharacterized protein OS=Glycine max GN=LOC100816484 PE=3 SV=1	genomic	standard	10.269	16.991	0.726475	0.0400793
tr|I1JEH1|I1JEH1_SOYBN Uncharacterized protein OS=Glycine max GN=LOC100806593 PE=4 SV=1	genomic	standard	74.129	41.039	-0.853042	0.00529249
tr|K7KXP2|K7KXP2_SOYBN Uncharacterized protein OS=Glycine max GN=LOC100786370 PE=4 SV=1	genomic	standard	8.664	18.036	1.05777	0.0183977
tr|I1KV96|I1KV96_SOYBN Uncharacterized protein OS=Glycine max GN=LOC100819561 PE=4 SV=1	genomic	standard	23.426	11.501	-1.02635	0.0449867
Proteasome subunit alpha type [Source:UniProtKB/TrEMBL;Acc:K7KXB3]	genomic	standard	60.009	38.425	-0.643134	0.0173627
tr|K7M6I0|K7M6I0_SOYBN Uncharacterized protein OS=Glycine max GN=GLYMA_14G130900 PE=4 SV=1	genomic	standard	0	2.353	#VALUE!	0.0120824
tr|K7K8Z6|K7K8Z6_SOYBN Uncharacterized protein OS=Glycine max GN=LOC100807496 PE=4 SV=1	genomic	standard	25.993	12.024	-1.11221	0.0325196
tr|A0A151S2J5|A0A151S2J5_CAJCA Uncharacterized protein OS=Cajanus cajan GN=KK1_029284 PE=4 SV=1	genomic	standard	5.455	12.547	1.20169	0.0108336
tr|I1J9K8|I1J9K8_SOYBN Uncharacterized protein OS=Glycine max GN=LOC100776457 PE=4 SV=1	genomic	standard	0.963	6.012	2.64224	0.0126329
Protein DETOXIFICATION [Source:UniProtKB/TrEMBL;Acc:K7K1F1]	genomic	standard	3.209	12.286	1.93682	0.0067784
tr|A0A151SI04|A0A151SI04_CAJCA Putative GMC-type oxidoreductase Rv0492c/MT0511/MT0512 family OS=Cajanus cajan GN=KK1_000601 PE=4 SV=1	genomic	standard	76.696	37.38	-1.03688	0.0478344
tr|K7M862|K7M862_SOYBN Uncharacterized protein OS=Glycine max GN=LOC100808134 PE=3 SV=1	genomic	standard	66.748	43.653	-0.612644	0.0257607
tr|I1ND63|I1ND63_SOYBN Uncharacterized protein OS=Glycine max GN=LOC100796207 PE=4 SV=1	genomic	standard	15.724	31.629	1.00828	0.0499984
tr|K7L3J3|K7L3J3_SOYBN Uncharacterized protein OS=Glycine max GN=GLYMA_07G2392001 PE=4 SV=1	genomic	standard	11.232	4.967	-1.17717	0.0414752
tr|I1MKR3|I1MKR3_SOYBN Uncharacterized protein OS=Glycine max GN=LOC100807270 PE=4 SV=1	genomic	standard	1.284	6.012	2.2272	0.0192892
tr|K7MYY3|K7MYY3_SOYBN Uncharacterized protein OS=Glycine max GN=LOC100797238 PE=4 SV=1	genomic	standard	1.605	8.626	2.42612	0.00711109
tr|A0A0R0H271|A0A0R0H271_SOYBN Uncharacterized protein OS=Glycine max GN=GLYMA_13G221500 PE=3 SV=1	genomic	standard	28.561	57.768	1.01622	0.0488691
Citrate synthase [Source:UniProtKB/TrEMBL;Acc:I1MJI9]	genomic	standard	0.321	5.751	4.16317	0.0119502
tr|K7KGL0|K7KGL0_SOYBN Uncharacterized protein OS=Glycine max GN=LOC100816427 PE=4 SV=1	genomic	standard	1.605	5.489	1.77397	0.0295427
tr|I1MT07|I1MT07_SOYBN Uncharacterized protein OS=Glycine max GN=LOC100795074 PE=4 SV=1	genomic	standard	3.53	0.261	-3.75755	0.0372617
Putative uncharacterized protein [Source:UniProtKB/TrEMBL;Acc:C6T827]	genomic	standard	35.941	58.553	0.704113	0.0190545
Transcription and mRNA export factor SUS1 [Source:UniProtKB/TrEMBL;Acc:I1MLH9]	genomic	standard	19.575	11.763	-0.734756	0.0246716
tr|A0A0R0HHF6|A0A0R0HHF6_SOYBN Uncharacterized protein OS=Glycine max GN=GLYMA_11G147400 PE=4 SV=1	genomic	standard	13.478	6.535	-1.04435	0.038322
tr|I1JF84|I1JF84_SOYBN Uncharacterized protein OS=Glycine max GN=LOC100500121 PE=4 SV=1	genomic	standard	26.956	47.313	0.81163	0.0444731
tr|I1N570|I1N570_SOYBN Uncharacterized protein OS=Glycine max GN=LOC100792119 PE=3 SV=1	genomic	standard	82.793	53.063	-0.641803	0.0440849
tr|K7KNW5|K7KNW5_SOYBN Uncharacterized protein OS=Glycine max GN=LOC100811475 PE=4 SV=1	genomic	standard	4.493	0	#VALUE!	0.0117158
tr|K7KZ14|K7KZ14_SOYBN Uncharacterized protein OS=Glycine max GN=LOC100798218 PE=4 SV=1	genomic	standard	20.859	10.194	-1.03295	0.0230474
tr|I1MG52|I1MG52_SOYBN Uncharacterized protein OS=Glycine max GN=LOC100815629 PE=4 SV=2	genomic	standard	2.567	8.365	1.70428	0.0185474
Acetyl-CoA carboxylase [Source:UniProtKB/TrEMBL;Acc:O23960]	genomic	standard	15.403	27.708	0.847091	0.0316925
tr|I1N6H9|I1N6H9_SOYBN Uncharacterized protein OS=Glycine max GN=GLYMA_19G037800 PE=4 SV=1	genomic	standard	9.948	4.444	-1.16255	0.0379788
tr|A0A0R0GPZ3|A0A0R0GPZ3_SOYBN Uncharacterized protein OS=Glycine max GN=GLYMA_13G176000 PE=3 SV=1 #or# NA	genomic	standard	298.441	218.265	-0.451365	0.0347885
tr|K7M0T2|K7M0T2_SOYBN Uncharacterized protein OS=Glycine max GN=LOC100500603 PE=4 SV=1	genomic	standard	1.605	8.365	2.38179	0.0214334
tr|I1MWT3|I1MWT3_SOYBN Uncharacterized protein OS=Glycine max GN=LOC100789623 PE=4 SV=2	genomic	standard	248.38	186.114	-0.416362	0.00656077
tr|A0A0R0JYD2|A0A0R0JYD2_SOYBN Uncharacterized protein OS=Glycine max GN=GLYMA_05G197100 PE=4 SV=1	genomic	standard	14.441	23.526	0.704085	0.0470252
NAC transcription factor [Source:UniProtKB/TrEMBL;Acc:V5TF25]	genomic	standard	25.993	13.331	-0.963338	0.0174592
tr|A0A1S3U1S5|A0A1S3U1S5_VIGRR glutathione S-transferase 3-like OS=Vigna radiata var. radiata GN=LOC106761010 PE=4 SV=1 #or# Tau class glutathione S-transferase [Source:UniProtKB/TrEMBL;Acc:A0A0B5EA80]	genomic	standard	12.836	3.137	-2.03274	0.0010681
tr|I1LH53|I1LH53_SOYBN Uncharacterized protein OS=Glycine max GN=LOC100795492 PE=4 SV=2	genomic	standard	1.925	7.58	1.97734	0.0151806
tr|K7KUE5|K7KUE5_SOYBN Uncharacterized protein OS=Glycine max GN=LOC100808285 PE=4 SV=1	genomic	standard	24.389	14.377	-0.762468	0.0191634
tr|K7MA36|K7MA36_SOYBN Uncharacterized protein OS=Glycine max GN=GLYMA_15G070900 PE=4 SV=1	genomic	standard	72.845	43.13	-0.756138	0.000185022
tr|A0A0R0FRX0|A0A0R0FRX0_SOYBN Uncharacterized protein OS=Glycine max GN=LOC100785541 PE=3 SV=1	genomic	standard	14.12	36.857	1.3842	0.0039907
tr|I1J9C0|I1J9C0_SOYBN Uncharacterized protein OS=Glycine max GN=LOC100809424 PE=4 SV=1	genomic	standard	22.463	9.149	-1.29586	0.0222718
tr|K7LWX0|K7LWX0_SOYBN Uncharacterized protein OS=Glycine max GN=LOC100306327 PE=4 SV=1	genomic	standard	1.925	10.194	2.40479	0.00198541
Putative uncharacterized protein [Source:UniProtKB/TrEMBL;Acc:C6T0C9]	genomic	standard	47.815	28.492	-0.746906	0.0447533
tr|K7MJ70|K7MJ70_SOYBN Uncharacterized protein OS=Glycine max GN=LOC100792622 PE=4 SV=1	genomic	standard	15.403	8.626	-0.836448	0.0388432
tr|A0A151TZH5|A0A151TZH5_CAJCA F-box/LRR-repeat protein 15 OS=Cajanus cajan GN=KK1_005055 PE=4 SV=1	genomic	standard	22.784	12.547	-0.860679	0.00761439
tr|K7KVJ3|K7KVJ3_SOYBN Uncharacterized protein OS=Glycine max GN=GLYMA_06G168600 PE=4 SV=1	genomic	standard	27.598	8.103	-1.76804	0.00101438
AP2-EREBP transcription factor [Source:UniProtKB/TrEMBL;Acc:A0A0K2CTC2]	genomic	standard	86.644	59.598	-0.539836	0.0363473
tr|K7KSB8|K7KSB8_SOYBN Uncharacterized protein OS=Glycine max GN=LOC100779419 PE=4 SV=1	genomic	standard	17.65	33.197	0.911385	0.0348774
tr|I1LYM5|I1LYM5_SOYBN Uncharacterized protein OS=Glycine max GN=LOC100789031 PE=3 SV=1	genomic	standard	23.426	38.948	0.733439	0.019053
tr|I1K8F5|I1K8F5_SOYBN Uncharacterized protein OS=Glycine max GN=LOC100809904 PE=4 SV=1	genomic	standard	5.134	1.046	-2.2952	0.0427585
tr|K7MEN1|K7MEN1_SOYBN Uncharacterized protein OS=Glycine max GN=LOC100788191 PE=4 SV=1	genomic	standard	43.643	78.941	0.855025	0.0172091
tr|I1M7N3|I1M7N3_SOYBN Uncharacterized protein OS=Glycine max PE=4 SV=1	genomic	standard	10.59	4.182	-1.34044	0.0498872
tr|K7KKE4|K7KKE4_SOYBN Uncharacterized protein OS=Glycine max GN=LOC100784742 PE=4 SV=1	genomic	standard	50.061	26.924	-0.894794	0.00850264
tr|K7M5V0|K7M5V0_SOYBN Uncharacterized protein OS=Glycine max GN=LOC100812595 PE=4 SV=1	genomic	standard	16.687	33.197	0.992328	0.00813422
tr|I1MLL4|I1MLL4_SOYBN Uncharacterized protein OS=Glycine max GN=LOC100786576 PE=3 SV=1	genomic	standard	0.963	7.058	2.87365	0.0150154
tr|K7LB76|K7LB76_SOYBN Uncharacterized protein OS=Glycine max GN=GLYMA_09G011600 PE=4 SV=1	genomic	standard	1.605	5.751	1.84124	0.0325771
tr|C6T3B4|C6T3B4_SOYBN Putative uncharacterized protein OS=Glycine max PE=2 SV=1	genomic	standard	6.418	18.036	1.49068	0.0475039
Glutamate dehydrogenase [Source:UniProtKB/TrEMBL;Acc:I1MV76]	genomic	standard	4.814	14.115	1.55192	0.0418476
tr|A0A0B2P6S7|A0A0B2P6S7_GLYSO Putative alpha-mannosidase I MNS4 OS=Glycine soja GN=glysoja_013962 PE=4 SV=1	genomic	standard	16.045	9.672	-0.730238	0.0328997
tr|I1M6Z4|I1M6Z4_SOYBN Uncharacterized protein OS=Glycine max GN=LOC100101901 PE=4 SV=2	genomic	standard	73.808	36.073	-1.03286	0.000772606
FRIGIDA-like protein [Source:UniProtKB/TrEMBL;Acc:K7MFT7]	genomic	standard	36.583	22.219	-0.71938	0.0135152
tr|I1N2U9|I1N2U9_SOYBN Uncharacterized protein OS=Glycine max GN=LOC100808918 PE=4 SV=2	genomic	standard	51.666	33.197	-0.638162	0.01798
tr|I1K8B8|I1K8B8_SOYBN Uncharacterized protein OS=Glycine max GN=LOC100795893 PE=4 SV=1	genomic	standard	0.321	7.058	4.45861	0.00149688
tr|K7LGI1|K7LGI1_SOYBN Uncharacterized protein OS=Glycine max GN=LOC100813546 PE=4 SV=1	genomic	standard	5.776	1.307	-2.14381	0.0456725
tr|I1LEZ2|I1LEZ2_SOYBN Uncharacterized protein OS=Glycine max GN=LOC732549 PE=4 SV=1	genomic	standard	17.65	32.413	0.876904	0.0374306
tr|K7LNB7|K7LNB7_SOYBN Uncharacterized protein OS=Glycine max GN=LOC100777243 PE=4 SV=1	genomic	standard	63.218	45.221	-0.483342	0.0185187
tr|K7LNL5|K7LNL5_SOYBN Uncharacterized protein OS=Glycine max GN=LOC100500650 PE=4 SV=1	genomic	standard	34.016	21.957	-0.631533	0.0464691
tr|A0A151TQD5|A0A151TQD5_CAJCA Uncharacterized protein OS=Cajanus cajan GN=KK1_008441 PE=4 SV=1	genomic	standard	3.209	9.672	1.59169	0.0126543
Putative uncharacterized protein [Source:UniProtKB/TrEMBL;Acc:C6THA9]	genomic	standard	5.776	15.945	1.46496	0.0179155
tr|I1MQK5|I1MQK5_SOYBN Uncharacterized protein OS=Glycine max GN=LOC100777344 PE=4 SV=1	genomic	standard	2.567	8.887	1.79161	0.0139084
tr|I1LSK9|I1LSK9_SOYBN Uncharacterized protein OS=Glycine max GN=LOC100777976 PE=4 SV=1	genomic	standard	20.217	9.41	-1.1033	0.0216989
tr|I1L0N6|I1L0N6_SOYBN Uncharacterized protein OS=Glycine max GN=LOC100814963 PE=4 SV=1	genomic	standard	5.134	0.261	-4.29796	0.0124093
tr|K7M8D1|K7M8D1_SOYBN Uncharacterized protein OS=Glycine max GN=LOC100794331 PE=4 SV=1	genomic	standard	0.642	3.66	2.5112	0.0284006
tr|I1N3J7|I1N3J7_SOYBN Uncharacterized protein OS=Glycine max GN=LOC100820148 PE=4 SV=2	genomic	standard	3.851	8.365	1.11913	0.0466968
Putative uncharacterized protein [Source:UniProtKB/TrEMBL;Acc:C6T031]	genomic	standard	5.134	10.717	1.06175	0.0349501
tr|C6T291|C6T291_SOYBN Putative uncharacterized protein OS=Glycine max PE=2 SV=1	genomic	standard	49.74	79.203	0.671149	0.03691
tr|I1MVS9|I1MVS9_SOYBN Uncharacterized protein OS=Glycine max GN=LOC100783972 PE=4 SV=1	genomic	standard	34.337	18.559	-0.887645	0.00381959
Putative uncharacterized protein [Source:UniProtKB/TrEMBL;Acc:C6SZS5]	genomic	standard	24.71	50.449	1.02973	0.0137446
tr|I1MQ52|I1MQ52_SOYBN Uncharacterized protein OS=Glycine max GN=LOC100779813 PE=4 SV=1	genomic	standard	8.985	17.775	0.984259	0.0358554
tr|K7KY69|K7KY69_SOYBN Uncharacterized protein OS=Glycine max PE=4 SV=1	genomic	standard	0	3.398	#VALUE!	0.0185315
tr|I1M9Z8|I1M9Z8_SOYBN Uncharacterized protein OS=Glycine max GN=LOC100810628 PE=4 SV=1	genomic	standard	39.15	20.912	-0.904681	0.00752243
tr|K7L4F1|K7L4F1_SOYBN Uncharacterized protein OS=Glycine max GN=GLYMA_08G015600 PE=3 SV=1	genomic	standard	66.427	43.13	-0.623078	0.00509659
tr|K7MIH6|K7MIH6_SOYBN Uncharacterized protein OS=Glycine max GN=GLYMA_16G194300 PE=4 SV=1	genomic	standard	30.807	19.082	-0.691046	0.014145
tr|I1KNA4|I1KNA4_SOYBN Uncharacterized protein OS=Glycine max GN=GLYMA_07G258100 PE=4 SV=1	genomic	standard	56.479	83.385	0.562073	0.0429807
tr|K7N5I7|K7N5I7_SOYBN Uncharacterized protein OS=Glycine max GN=GLYMA_20G247800 PE=4 SV=1	genomic	standard	187.087	309.754	0.727414	0.0465276
tr|K7KS20|K7KS20_SOYBN Uncharacterized protein OS=Glycine max GN=LOC100776560 PE=4 SV=1	genomic	standard	0.963	4.967	2.36677	0.0422131
tr|I1MFI0|I1MFI0_SOYBN Uncharacterized protein OS=Glycine max GN=LOC100799978 PE=4 SV=1	genomic	standard	195.11	125.731	-0.633947	0.010283
tr|A0A0R0J937|A0A0R0J937_SOYBN Uncharacterized protein OS=Glycine max GN=GLYMA_07G128900 PE=4 SV=1	genomic	standard	8.344	15.945	0.934293	0.0383478
tr|K7L260|K7L260_SOYBN Uncharacterized protein OS=Glycine max PE=4 SV=1	genomic	standard	5.455	16.729	1.6167	0.0355628
tr|I1L443|I1L443_SOYBN Uncharacterized protein OS=Glycine max GN=LOC100807288 PE=4 SV=1	genomic	standard	19.575	6.535	-1.58275	0.032686
tr|I1N4U7|I1N4U7_SOYBN Uncharacterized protein OS=Glycine max GN=COL2c PE=4 SV=1	genomic	standard	696.363	422.154	-0.72207	0.00103535
tr|I1M7M0|I1M7M0_SOYBN Uncharacterized protein OS=Glycine max PE=4 SV=1	genomic	standard	7.381	2.091	-1.81962	0.0138434
tr|I1L4A9|I1L4A9_SOYBN Uncharacterized protein OS=Glycine max GN=LOC100803213 PE=4 SV=2	genomic	standard	5.776	12.808	1.1489	0.0438036
tr|K7LMR7|K7LMR7_SOYBN Uncharacterized protein OS=Glycine max GN=LOC100776359 PE=4 SV=1	genomic	standard	6.418	1.568	-2.0332	0.0403924
tr|A0A0R0G8B6|A0A0R0G8B6_SOYBN Uncharacterized protein OS=Glycine max GN=GLYMA_14G024000 PE=4 SV=1	genomic	standard	0.642	4.967	2.95173	0.0108658
Dirigent protein [Source:UniProtKB/TrEMBL;Acc:A0A0R4J2V8]	genomic	standard	9.306	21.173	1.18599	0.0181975
tr|I1MKD8|I1MKD8_SOYBN Uncharacterized protein OS=Glycine max GN=LOC100799284 PE=4 SV=2	genomic	standard	0.321	4.705	3.87355	0.00139862
tr|I1M8Y6|I1M8Y6_SOYBN Uncharacterized protein OS=Glycine max GN=LOC100810098 PE=4 SV=1	genomic	standard	34.016	24.571	-0.469257	0.0345556
Lambda class glutathione S-transferase [Source:UniProtKB/TrEMBL;Acc:I1L8Q0]	genomic	standard	94.667	43.914	-1.10818	4.33e-06
tr|I1LNF8|I1LNF8_SOYBN Uncharacterized protein OS=Glycine max GN=LOC100775448 PE=4 SV=1	genomic	standard	1.925	6.535	1.76333	0.0293809
tr|K7KZJ7|K7KZJ7_SOYBN Uncharacterized protein OS=Glycine max GN=LOC100796787 PE=4 SV=1	genomic	standard	79.905	108.479	0.441058	0.049822
tr|K7ME94|K7ME94_SOYBN Uncharacterized protein OS=Glycine max GN=GLYMA_15G276200 PE=4 SV=1	genomic	standard	17.008	7.58	-1.16594	0.0455589
tr|K7KUJ4|K7KUJ4_SOYBN Uncharacterized protein OS=Glycine max GN=LOC100790286 PE=4 SV=1	genomic	standard	6.739	20.912	1.63372	0.00536381
tr|K7KS10|K7KS10_SOYBN Uncharacterized protein OS=Glycine max GN=LOC100818782 PE=4 SV=1	genomic	standard	11.873	6.273	-0.920457	0.046379
tr|A0A1S3UFF8|A0A1S3UFF8_VIGRR probable serine/threonine-protein kinase At4g35230 isoform X1 OS=Vigna radiata var. radiata GN=LOC106764849 PE=4 SV=1	genomic	standard	13.799	23.787	0.78561	0.013651
Superoxide dismutase [Cu-Zn] [Source:UniProtKB/TrEMBL;Acc:I1LR93]	genomic	standard	8.664	25.878	1.57862	0.00712333
tr|K7MNQ0|K7MNQ0_SOYBN Uncharacterized protein OS=Glycine max GN=LOC100500120 PE=4 SV=1	genomic	standard	4.814	12.547	1.38203	0.0469444
tr|I1N632|I1N632_SOYBN Uncharacterized protein OS=Glycine max GN=LOC100797790 PE=4 SV=1	genomic	standard	1.925	5.751	1.57895	0.0427641
tr|I1MJP3|I1MJP3_SOYBN Uncharacterized protein OS=Glycine max GN=GLYMA_15G274300 PE=4 SV=1	genomic	standard	17.008	9.672	-0.814327	0.031344
Putative uncharacterized protein [Source:UniProtKB/TrEMBL;Acc:C6SVT5]	genomic	standard	269.56	220.879	-0.28735	0.0322459
tr|I1J4U4|I1J4U4_SOYBN Uncharacterized protein OS=Glycine max GN=LOC100790333 PE=4 SV=1	genomic	standard	15.083	6.535	-1.20666	0.0213433
tr|I1LBM4|I1LBM4_SOYBN Uncharacterized protein OS=Glycine max GN=GLYMA_10G162800 PE=4 SV=1	genomic	standard	0.321	3.921	3.61058	0.0149783
tr|I1MBU0|I1MBU0_SOYBN Uncharacterized protein OS=Glycine max GN=LOC100796435 PE=3 SV=1	genomic	standard	65.785	29.276	-1.16804	0.00784303
tr|A0A151SCQ5|A0A151SCQ5_CAJCA E3 ubiquitin-protein ligase UPL6 OS=Cajanus cajan GN=KK1_025547 PE=4 SV=1	genomic	standard	33.695	22.219	-0.600741	0.0216196
tr|K7KAG8|K7KAG8_SOYBN Uncharacterized protein OS=Glycine max PE=4 SV=1	genomic	standard	2.567	9.933	1.95215	0.0196566
tr|A0A0R4J4Z8|A0A0R4J4Z8_SOYBN Uncharacterized protein OS=Glycine max GN=LOC100798037 PE=4 SV=1	genomic	standard	203.774	134.88	-0.595294	0.00240951
tr|I1KYK7|I1KYK7_SOYBN Uncharacterized protein OS=Glycine max GN=LOC100785532 PE=3 SV=1	genomic	standard	73.808	38.687	-0.931928	0.00131867
tr|I1KQ52|I1KQ52_SOYBN Uncharacterized protein OS=Glycine max GN=LOC100793296 PE=4 SV=1	genomic	standard	47.815	33.197	-0.52641	0.0283292
2-C-methyl-D-erythritol 2,4-cyclodiphosphate synthase [Source:UniProtKB/TrEMBL;Acc:C6SZ46]	genomic	standard	64.502	107.434	0.736035	0.0320817
tr|I1LF04|I1LF04_SOYBN Uncharacterized protein OS=Glycine max GN=LOC100777402 PE=3 SV=1	genomic	standard	32.09	23.264	-0.464025	0.0450798
tr|K7M088|K7M088_SOYBN Uncharacterized protein OS=Glycine max GN=LOC100795176 PE=4 SV=1	genomic	standard	47.173	90.704	0.943205	0.00477575
tr|A0A0B2PW67|A0A0B2PW67_GLYSO Maltose excess protein 1, chloroplastic OS=Glycine soja GN=glysoja_006195 PE=4 SV=1	genomic	standard	95.63	68.747	-0.476167	0.0274263
tr|I1KPH7|I1KPH7_SOYBN Uncharacterized protein OS=Glycine max GN=LOC100808527 PE=3 SV=1	genomic	standard	21.18	10.717	-0.982801	0.00579303
CASP-like protein [Source:UniProtKB/TrEMBL;Acc:I1MRE7]	genomic	standard	0.963	4.444	2.20625	0.0435976
tr|I1M3K6|I1M3K6_SOYBN Uncharacterized protein OS=Glycine max GN=LOC100809007 PE=4 SV=1	genomic	standard	210.834	148.734	-0.503373	0.023495
tr|I1NIV2|I1NIV2_SOYBN Uncharacterized protein OS=Glycine max GN=LOC100778856 PE=3 SV=2	genomic	standard	1.925	7.058	1.8744	0.028247
tr|I1KXD1|I1KXD1_SOYBN Uncharacterized protein OS=Glycine max GN=LOC100799807 PE=4 SV=2	genomic	standard	0.963	3.921	2.02561	0.037524
tr|I1N7G4|I1N7G4_SOYBN Uncharacterized protein OS=Glycine max GN=LOC100808230 PE=3 SV=1	genomic	standard	177.46	262.964	0.567371	0.00568798
tr|A0A151TTV8|A0A151TTV8_CAJCA Villin-2 OS=Cajanus cajan GN=KK1_009732 PE=4 SV=1	genomic	standard	5.776	15.684	1.44115	0.0291419
LSD1-like2 [Source:Projected from Arabidopsis thaliana (AT3G13682) TAIR;Acc:AT3G13682]	genomic	standard	12.194	6.012	-1.02025	0.03804
tr|A0A151T6W8|A0A151T6W8_CAJCA Uncharacterized protein OS=Cajanus cajan GN=KK1_017328 PE=3 SV=1	genomic	standard	60.33	100.899	0.741964	0.0059603
tr|K7L6X2|K7L6X2_SOYBN Uncharacterized protein OS=Glycine max PE=4 SV=1	genomic	standard	29.523	10.979	-1.42709	0.00880404
tr|I1NFY2|I1NFY2_SOYBN Uncharacterized protein OS=Glycine max GN=LOC100807564 PE=3 SV=1	genomic	standard	60.972	39.994	-0.608363	0.0232254
Glycosyltransferase [Source:UniProtKB/TrEMBL;Acc:I1MIG3]	genomic	standard	21.18	38.687	0.869146	0.013266
tr|K7LVB5|K7LVB5_SOYBN Uncharacterized protein OS=Glycine max GN=LOC100500359 PE=4 SV=1	genomic	standard	14.762	8.103	-0.86536	0.0492775
tr|K7MBN0|K7MBN0_SOYBN Uncharacterized protein OS=Glycine max GN=LOC100814409 PE=4 SV=1	genomic	standard	3.209	9.933	1.63011	0.0312084
tr|I1KRN5|I1KRN5_SOYBN Uncharacterized protein OS=Glycine max GN=LOC100782872 PE=3 SV=1	genomic	standard	7.702	17.775	1.20654	0.0147853
tr|K7LDP1|K7LDP1_SOYBN Uncharacterized protein OS=Glycine max GN=LOC100818313 PE=4 SV=1	genomic	standard	30.807	14.9	-1.04795	0.0177347
tr|K7N276|K7N276_SOYBN Uncharacterized protein OS=Glycine max GN=GLYMA_20G077900 PE=4 SV=1	genomic	standard	29.523	14.9	-0.986527	0.0291044
tr|I1M2V2|I1M2V2_SOYBN Uncharacterized protein OS=Glycine max GN=LOC100306249 PE=4 SV=1	genomic	standard	22.463	11.501	-0.965791	0.0188039
tr|I1KLN6|I1KLN6_SOYBN Uncharacterized protein OS=Glycine max GN=LOC100819694 PE=4 SV=1	genomic	standard	229.447	168.339	-0.446791	0.00938625
tr|A0A072UUW0|A0A072UUW0_MEDTR Leguminosin proline-rich group669 secreted peptide OS=Medicago truncatula GN=MTR_3g026290 PE=4 SV=1	genomic	standard	14.12	4.182	-1.75548	0.0287443
Long-chain-alcohol oxidase [Source:UniProtKB/TrEMBL;Acc:I1LSK5]	genomic	standard	13.157	3.398	-1.95307	0.00423536
tr|I1LX53|I1LX53_SOYBN Uncharacterized protein OS=Glycine max GN=LOC100813462 PE=4 SV=1 #or# tr|A0A0R0GI78|A0A0R0GI78_SOYBN Uncharacterized protein OS=Glycine max GN=GLYMA_13G043700 PE=4 SV=1	genomic	standard	1.284	5.751	2.16317	0.00868935
tr|K7L3Q8|K7L3Q8_SOYBN Uncharacterized protein OS=Glycine max GN=LOC100810976 PE=4 SV=1	genomic	standard	13.799	24.571	0.832393	0.0476916
FT5a [Source:UniProtKB/TrEMBL;Acc:E3NYV9]	genomic	standard	108.466	71.361	-0.604035	0.00212412
tr|I1KMA2|I1KMA2_SOYBN Uncharacterized protein OS=Glycine max GN=LOC100799609 PE=3 SV=1	genomic	standard	35.62	21.696	-0.715258	0.0321335
tr|I1LWX5|I1LWX5_SOYBN Uncharacterized protein OS=Glycine max GN=LOC100805275 PE=4 SV=1	genomic	standard	77.659	115.798	0.576385	0.0209345
tr|I1J9W2|I1J9W2_SOYBN Uncharacterized protein OS=Glycine max GN=LOC100816711 PE=4 SV=1	genomic	standard	7.381	19.082	1.37032	0.0181756
tr|K7K7J9|K7K7J9_SOYBN Uncharacterized protein OS=Glycine max GN=LOC100817645 PE=4 SV=1	genomic	standard	37.225	21.696	-0.778843	0.0214966
tr|I1J669|I1J669_SOYBN Uncharacterized protein OS=Glycine max GN=LOC100800533 PE=3 SV=1	genomic	standard	5.134	1.046	-2.2952	0.0313229
tr|I1LEN5|I1LEN5_SOYBN Uncharacterized protein OS=Glycine max GN=LOC100794402 PE=4 SV=1	genomic	standard	1.284	6.796	2.40404	0.0131719
tr|I1KJJ8|I1KJJ8_SOYBN Uncharacterized protein OS=Glycine max GN=LOC100803701 PE=3 SV=1	genomic	standard	58.726	92.011	0.647807	0.043471
tr|A0A0B2QP15|A0A0B2QP15_GLYSO Uncharacterized protein OS=Glycine soja GN=glysoja_044556 PE=4 SV=1	genomic	standard	9.306	25.878	1.47549	0.00487181
Putative uncharacterized protein [Source:UniProtKB/TrEMBL;Acc:C6TEB1]	genomic	standard	0.642	3.921	2.61058	0.0394693
Bidirectional sugar transporter SWEET [Source:UniProtKB/TrEMBL;Acc:I1LVA8]	genomic	standard	9.627	3.921	-1.29586	0.0494732
tr|A0A151T371|A0A151T371_CAJCA Sensor protein gacS OS=Cajanus cajan GN=KK1_015983 PE=4 SV=1	genomic	standard	20.217	36.334	0.845751	0.0450242
tr|I1L8S1|I1L8S1_SOYBN Uncharacterized protein OS=Glycine max GN=LOC100815030 PE=3 SV=1	genomic	standard	34.658	57.246	0.723986	0.0270714
Glutathione peroxidase [Source:UniProtKB/TrEMBL;Acc:I1MX60]	genomic	standard	218.215	176.442	-0.306556	0.0311304
NAD(P)H-quinone oxidoreductase subunit I, chloroplastic [Source:UniProtKB/TrEMBL;Acc:K7MSH8]	genomic	standard	29.202	9.149	-1.67438	0.00279779
tr|K7MYV3|K7MYV3_SOYBN Uncharacterized protein OS=Glycine max GN=LOC100777569 PE=4 SV=1	genomic	standard	0.321	3.137	3.28874	0.0176017
tr|I1L958|I1L958_SOYBN Uncharacterized protein OS=Glycine max GN=LOC100788770 PE=4 SV=2	genomic	standard	41.718	75.282	0.851635	0.0268528
SOC1 [Source:UniProtKB/TrEMBL;Acc:A1XG54]	genomic	standard	67.39	42.607	-0.661444	0.0114998
tr|I1N445|I1N445_SOYBN Uncharacterized protein OS=Glycine max GN=LOC100808052 PE=4 SV=2	genomic	standard	5.134	1.83	-1.48824	0.0436468
60S ribosomal protein L13 [Source:UniProtKB/TrEMBL;Acc:I1MLX4]	genomic	standard	11.873	33.197	1.48337	0.00141778
tr|I1KF89|I1KF89_SOYBN Uncharacterized protein OS=Glycine max GN=LOC100782655 PE=4 SV=1	genomic	standard	31.128	14.638	-1.08849	0.015302
Putative uncharacterized protein [Source:UniProtKB/TrEMBL;Acc:C6TGY6]	genomic	standard	18.612	31.367	0.753014	0.0488727
tr|I1LJD9|I1LJD9_SOYBN Uncharacterized protein OS=Glycine max GN=GLYMA_11G118200 PE=3 SV=1	genomic	standard	4.493	13.07	1.54051	0.011706
tr|I1MTV5|I1MTV5_SOYBN Uncharacterized protein OS=Glycine max GN=LOC100306666 PE=4 SV=1	genomic	standard	47.494	33.197	-0.516692	0.035869
Alpha-mannosidase [Source:UniProtKB/TrEMBL;Acc:I1KBX4]	genomic	standard	2.888	10.194	1.81958	0.0196037
tr|I1MUV7|I1MUV7_SOYBN Uncharacterized protein OS=Glycine max GN=LOC100794202 PE=4 SV=1	genomic	standard	0.642	4.705	2.87355	0.0267325
tr|K7MIV4|K7MIV4_SOYBN Uncharacterized protein OS=Glycine max PE=4 SV=1	genomic	standard	5.134	1.307	-1.97382	0.0195405
tr|I1KFU0|I1KFU0_SOYBN Uncharacterized protein OS=Glycine max GN=LOC100786026 PE=4 SV=1	genomic	standard	4.172	10.194	1.28891	0.0200388
tr|I1J5M8|I1J5M8_SOYBN Uncharacterized protein OS=Glycine max GN=LOC100803562 PE=4 SV=1	genomic	standard	120.66	80.771	-0.579038	0.00105357
tr|A0A151TH72|A0A151TH72_CAJCA Nodulation receptor kinase OS=Cajanus cajan GN=KK1_012669 PE=3 SV=1 #or# tr|A0A151TH51|A0A151TH51_CAJCA Protein BRICK 1 OS=Cajanus cajan GN=KK1_012668 PE=4 SV=1	genomic	standard	0.642	6.535	3.34754	0.0172046
tr|I1NG25|I1NG25_SOYBN Uncharacterized protein OS=Glycine max GN=LOC100775639 PE=4 SV=1	genomic	standard	18.933	33.72	0.832702	0.026472
Putative uncharacterized protein [Source:UniProtKB/TrEMBL;Acc:C6T388]	genomic	standard	0.321	3.66	3.5112	0.0395691
tr|I1MBS4|I1MBS4_SOYBN Uncharacterized protein OS=Glycine max GN=LOC100500682 PE=4 SV=1	genomic	standard	17.971	6.012	-1.57975	0.00237637
tr|K7MP66|K7MP66_SOYBN Uncharacterized protein OS=Glycine max GN=LOC100808924 PE=4 SV=1	genomic	standard	4.172	1.046	-1.99586	0.0376083
Methyltransferase [Source:UniProtKB/TrEMBL;Acc:D2D5G3]	genomic	standard	161.736	107.172	-0.593713	0.00120316
tr|I1LL42|I1LL42_SOYBN Uncharacterized protein OS=Glycine max GN=LOC100819105 PE=4 SV=1	genomic	standard	10.269	22.741	1.147	0.0456825
tr|A0A151RJW7|A0A151RJW7_CAJCA CLIP-associating protein 1 OS=Cajanus cajan GN=KK1_035734 PE=4 SV=1	genomic	standard	6.739	17.514	1.3779	0.0198189
tr|A0A0R4J5D6|A0A0R4J5D6_SOYBN Uncharacterized protein OS=Glycine max GN=LOC100788179 PE=3 SV=1	genomic	standard	39.471	20.127	-0.971661	0.00541597
tr|I1L6S0|I1L6S0_SOYBN Uncharacterized protein OS=Glycine max GN=LOC100784678 PE=4 SV=1	genomic	standard	88.891	65.349	-0.443872	0.0218285
tr|I1KX07|I1KX07_SOYBN Uncharacterized protein OS=Glycine max GN=LOC100781971 PE=4 SV=1	genomic	standard	73.166	26.401	-1.47058	0.000318276
tr|I1NBV8|I1NBV8_SOYBN Uncharacterized protein OS=Glycine max GN=LOC100812717 PE=4 SV=1	genomic	standard	145.691	75.543	-0.947542	0.000672257
tr|K7KZY0|K7KZY0_SOYBN Uncharacterized protein OS=Glycine max GN=LOC100818819 PE=4 SV=1	genomic	standard	26.635	43.914	0.721358	0.0479504
tr|I1LE83|I1LE83_SOYBN Uncharacterized protein OS=Glycine max GN=LOC100788423 PE=4 SV=1	genomic	standard	0.321	3.137	3.28874	0.0344618
tr|I1MZF1|I1MZF1_SOYBN Uncharacterized protein OS=Glycine max GN=LOC100795999 PE=4 SV=2	genomic	standard	5.776	1.307	-2.14381	0.0251929
tr|K7L9Q7|K7L9Q7_SOYBN Uncharacterized protein OS=Glycine max GN=LOC100794868 PE=4 SV=1	genomic	standard	2.888	7.842	1.44115	0.0332402
tr|I1L6J2|I1L6J2_SOYBN Uncharacterized protein OS=Glycine max GN=LOC100808551 PE=4 SV=1	genomic	standard	37.867	24.833	-0.608683	0.0285193
tr|I1KNC6|I1KNC6_SOYBN Uncharacterized protein OS=Glycine max GN=LOC100815796 PE=4 SV=2	genomic	standard	27.598	58.814	1.0916	0.0495583
tr|I1J5L3|I1J5L3_SOYBN Uncharacterized protein OS=Glycine max GN=LOC100797370 PE=4 SV=1	genomic	standard	2.246	8.103	1.8511	0.0205466
tr|I1LX43|I1LX43_SOYBN Uncharacterized protein OS=Glycine max GN=LOC100782638 PE=3 SV=1	genomic	standard	9.627	19.866	1.04514	0.0177379
tr|K7L0B9|K7L0B9_SOYBN Uncharacterized protein OS=Glycine max GN=LOC100800505 PE=4 SV=1	genomic	standard	64.823	37.38	-0.794239	0.0293793
tr|I1L4R4|I1L4R4_SOYBN Uncharacterized protein OS=Glycine max GN=LOC100817796 PE=4 SV=1	genomic	standard	93.383	66.656	-0.486425	0.0135934
Peptidyl-prolyl cis-trans isomerase [Source:UniProtKB/TrEMBL;Acc:K7MZ99]	genomic	standard	2.567	9.41	1.87411	0.0379581
tr|K7L4A9|K7L4A9_SOYBN Uncharacterized protein OS=Glycine max PE=4 SV=1	genomic	standard	0	1.83	#VALUE!	0.0350146
tr|K7LUP2|K7LUP2_SOYBN Uncharacterized protein OS=Glycine max GN=LOC100798701 PE=3 SV=1	genomic	standard	20.859	10.717	-0.960769	0.0281111
Peptidylprolyl isomerase [Source:UniProtKB/TrEMBL;Acc:I1JM67]	genomic	standard	14.441	27.447	0.926478	0.0213987
Glucose-1-phosphate adenylyltransferase [Source:UniProtKB/TrEMBL;Acc:I1M6B5]	genomic	standard	304.859	425.291	0.480308	0.0211538
tr|A0A151U8U3|A0A151U8U3_CAJCA Putative LRR receptor-like serine/threonine-protein kinase At1g67720 OS=Cajanus cajan GN=KK1_019923 PE=4 SV=1	genomic	standard	2.567	8.887	1.79161	0.0107387
Carboxypeptidase [Source:UniProtKB/TrEMBL;Acc:I1LA88]	genomic	standard	7.381	18.298	1.3098	0.043441
tr|I1MNN3|I1MNN3_SOYBN Uncharacterized protein OS=Glycine max GN=LOC100803194 PE=3 SV=1	genomic	standard	4.172	12.024	1.52711	0.0158703
tr|K7L8I7|K7L8I7_SOYBN Uncharacterized protein OS=Glycine max GN=GLYMA_08G240200 PE=4 SV=1	genomic	standard	0.963	4.705	2.28859	0.0259205
tr|A0A151R7T9|A0A151R7T9_CAJCA Nuclear pore complex protein Nup160 family OS=Cajanus cajan GN=KK1_040178 PE=4 SV=1	genomic	standard	12.515	22.741	0.861637	0.0472451
Histone deacetylase [Source:UniProtKB/TrEMBL;Acc:I1MTD8]	genomic	standard	19.254	9.933	-0.954857	0.0255893
tr|I1M6A4|I1M6A4_SOYBN Uncharacterized protein OS=Glycine max GN=GLYMA_14G008100 PE=4 SV=2	genomic	standard	7.06	12.024	0.768177	0.0454957
tr|I1K5A0|I1K5A0_SOYBN Uncharacterized protein OS=Glycine max GN=LOC100817892 PE=4 SV=1	genomic	standard	94.025	62.474	-0.589788	0.00695898
tr|K7KMJ2|K7KMJ2_SOYBN Uncharacterized protein OS=Glycine max GN=LOC100790785 PE=4 SV=1	genomic	standard	2.888	7.58	1.39213	0.0437947
tr|K7LWI1|K7LWI1_SOYBN Uncharacterized protein OS=Glycine max GN=LOC100812911 PE=4 SV=1	genomic	standard	11.873	6.012	-0.981768	0.0420646
Glycosyltransferase [Source:UniProtKB/TrEMBL;Acc:K7LXM1]	genomic	standard	163.982	84.431	-0.957693	0.00143225
WAT1-related protein [Source:UniProtKB/TrEMBL;Acc:I1LW90]	genomic	standard	10.269	3.921	-1.389	0.026828
CONSTANS protein [Source:UniProtKB/TrEMBL;Acc:B9MSS5]	genomic	standard	367.115	266.362	-0.462844	0.0197708
MYB transcription factor MYB75 [Source:UniProtKB/TrEMBL;Acc:Q0PJK8]	genomic	standard	24.068	15.161	-0.666751	0.0328142
tr|I1JQR2|I1JQR2_SOYBN Uncharacterized protein OS=Glycine max PE=4 SV=1	genomic	standard	1.605	6.535	2.02561	0.0142371
tr|A0A0B2SHG6|A0A0B2SHG6_GLYSO F-box protein SKP2B OS=Glycine soja GN=glysoja_024493 PE=4 SV=1	genomic	standard	27.277	9.149	-1.576	0.000302557
tr|K7KBK7|K7KBK7_SOYBN Uncharacterized protein OS=Glycine max GN=LOC100810174 PE=4 SV=1	genomic	standard	10.911	21.957	1.0089	0.0252305
tr|K7MUG8|K7MUG8_SOYBN Uncharacterized protein OS=Glycine max GN=LOC100788257 PE=4 SV=1	genomic	standard	159.49	128.607	-0.310497	0.0498145
Tubulin beta chain [Source:UniProtKB/TrEMBL;Acc:I1L0G9]	genomic	standard	15.083	30.06	0.994922	0.0101442
tr|I1L7F4|I1L7F4_SOYBN Uncharacterized protein OS=Glycine max GN=LOC100499964 PE=4 SV=1	genomic	standard	3.53	10.456	1.56659	0.0365245
60S ribosomal protein L18a [Source:UniProtKB/TrEMBL;Acc:C6SYA5]	genomic	standard	80.226	56.984	-0.493513	0.0216069
Repetitive proline-rich cell wall protein 2 [Source:UniProtKB/TrEMBL;Acc:K7LCR7]	genomic	standard	93.062	215.913	1.21419	0.00768499
tr|I1MS80|I1MS80_SOYBN Uncharacterized protein OS=Glycine max GN=LOC100809984 PE=4 SV=1	genomic	standard	7.06	1.83	-1.94782	0.00933904
tr|I1N635|I1N635_SOYBN Uncharacterized protein OS=Glycine max GN=LOC100806285 PE=4 SV=1	genomic	standard	4.172	12.024	1.52711	0.0273103
tr|I1JFW4|I1JFW4_SOYBN Uncharacterized protein OS=Glycine max GN=LOC100802713 PE=4 SV=1	genomic	standard	37.546	23.526	-0.674403	0.0414013
tr|K7KU88|K7KU88_SOYBN Uncharacterized protein OS=Glycine max GN=LOC100804742 PE=4 SV=1	genomic	standard	0	3.66	#VALUE!	0.00577315
Cysteine synthase [Source:UniProtKB/TrEMBL;Acc:I1MJD2]	genomic	standard	3.209	9.41	1.55207	0.0116011
tr|I1K541|I1K541_SOYBN Uncharacterized protein OS=Glycine max GN=GLYMA_05G196900 PE=4 SV=2	genomic	standard	3.209	9.933	1.63011	0.0325593
Secretory carrier-associated membrane protein [Source:UniProtKB/TrEMBL;Acc:I1MEC0]	genomic	standard	4.814	12.808	1.41174	0.0160136
tr|K7MZJ5|K7MZJ5_SOYBN Uncharacterized protein OS=Glycine max GN=GLYMA_19G213500 PE=4 SV=1	genomic	standard	9.948	21.173	1.08975	0.0150904
tr|K7K7Z1|K7K7Z1_SOYBN Uncharacterized protein OS=Glycine max GN=LOC100777541 PE=4 SV=1	genomic	standard	15.724	28.231	0.844312	0.0350015
tr|A0A0R0HID3|A0A0R0HID3_SOYBN Uncharacterized protein OS=Glycine max GN=LOC100500009 PE=3 SV=1	genomic	standard	34.979	63.258	0.854759	0.0214936
tr|A0A0R0I2G1|A0A0R0I2G1_SOYBN Uncharacterized protein OS=Glycine max GN=GLYMA_09G018900 PE=4 SV=1	genomic	standard	131.892	87.306	-0.595204	0.0101122
tr|K7LKE7|K7LKE7_SOYBN Uncharacterized protein OS=Glycine max GN=LOC100779871 PE=4 SV=1	genomic	standard	5.455	14.115	1.37158	0.0291329
tr|I1JI17|I1JI17_SOYBN Uncharacterized protein OS=Glycine max GN=LOC100812848 PE=4 SV=1	genomic	standard	28.561	49.927	0.805774	0.0401122
tr|I1LSM3|I1LSM3_SOYBN Uncharacterized protein OS=Glycine max GN=SC-03 PE=4 SV=1	genomic	standard	32.09	55.677	0.794958	0.0295255
tr|I1LWP0|I1LWP0_SOYBN Uncharacterized protein OS=Glycine max GN=LOC100305564 PE=4 SV=1	genomic	standard	0.642	5.751	3.16317	0.00900804
tr|I1KXC5|I1KXC5_SOYBN Uncharacterized protein OS=Glycine max GN=LOC100803196 PE=4 SV=1	genomic	standard	11.232	27.185	1.2752	0.0474587
Putative uncharacterized protein [Source:UniProtKB/TrEMBL;Acc:C6SZ70]	genomic	standard	52.307	36.595	-0.515357	0.021825
tr|I1N8K4|I1N8K4_SOYBN Uncharacterized protein OS=Glycine max GN=LOC100785079 PE=4 SV=1	genomic	standard	30.807	20.912	-0.558927	0.0402466
ATP-dependent Clp protease proteolytic subunit [Source:UniProtKB/TrEMBL;Acc:I1MV74]	genomic	standard	47.173	80.248	0.766504	0.0430304
tr|A0A0R0F4R7|A0A0R0F4R7_SOYBN Uncharacterized protein OS=Glycine max GN=GLYMA_18G270800 PE=4 SV=1	genomic	standard	0	2.091	#VALUE!	0.0415924
Proteasome subunit beta [Source:UniProtKB/TrEMBL;Acc:I1NC65]	genomic	standard	78.622	56.461	-0.477678	0.0043354
tr|I1L966|I1L966_SOYBN Uncharacterized protein OS=Glycine max GN=LOC100805176 PE=3 SV=1	genomic	standard	6.418	1.046	-2.61724	0.0153693
tr|I1LPC9|I1LPC9_SOYBN Uncharacterized protein OS=Glycine max GN=LOC100775292 PE=3 SV=1	genomic	standard	54.875	27.708	-0.985846	0.00270432
DHHC-type zinc finger family protein [Source:Projected from Arabidopsis thaliana (AT3G51390) TAIR;Acc:AT3G51390]	genomic	standard	32.09	54.632	0.767622	0.0179835
tr|I1LL87|I1LL87_SOYBN Uncharacterized protein OS=Glycine max GN=LOC100306232 PE=4 SV=1	genomic	standard	23.105	12.286	-0.91119	0.0429782
Ferrochelatase [Source:UniProtKB/TrEMBL;Acc:I1KP00]	genomic	standard	38.188	61.689	0.691894	0.0226893
tr|I1MAX9|I1MAX9_SOYBN Uncharacterized protein OS=Glycine max GN=LOC100801209 PE=3 SV=2	genomic	standard	1.605	5.751	1.84124	0.0389477
tr|A0A0R4J2S6|A0A0R4J2S6_SOYBN Uncharacterized protein OS=Glycine max GN=LOC100306189 PE=4 SV=1	genomic	standard	4.493	15.422	1.77924	0.0010767
tr|I1L770|I1L770_SOYBN Uncharacterized protein OS=Glycine max GN=LOC100778432 PE=4 SV=1	genomic	standard	8.664	3.66	-1.24319	0.0299468
tr|I1MMY1|I1MMY1_SOYBN Uncharacterized protein OS=Glycine max GN=LOC100778397 PE=4 SV=1	genomic	standard	49.419	29.538	-0.742494	0.0171379
tr|I1JWZ9|I1JWZ9_SOYBN Uncharacterized protein OS=Glycine max GN=LOC100775628 PE=4 SV=1	genomic	standard	26.956	16.468	-0.710941	0.0126836
tr|A0A0R0F9N6|A0A0R0F9N6_SOYBN Uncharacterized protein OS=Glycine max GN=GLYMA_18G084400 PE=3 SV=1	genomic	standard	0.321	3.398	3.40404	0.0448102
tr|A0A0R4J2P7|A0A0R4J2P7_SOYBN Uncharacterized protein OS=Glycine max GN=LOC100817464 PE=4 SV=1	genomic	standard	305.501	554.681	0.860481	0.0352677
tr|I1JXH4|I1JXH4_SOYBN Uncharacterized protein OS=Glycine max GN=LOC100775818 PE=4 SV=2	genomic	standard	1.605	6.273	1.96658	0.0129037
tr|I1KJF7|I1KJF7_SOYBN Uncharacterized protein OS=Glycine max GN=LOC100794854 PE=4 SV=1	genomic	standard	6.097	15.945	1.38693	0.0104938
tr|K7MEX5|K7MEX5_SOYBN Uncharacterized protein OS=Glycine max GN=GLYMA_16G028300 PE=4 SV=1	genomic	standard	8.985	1.83	-2.29567	0.0444606
tr|I1N0M5|I1N0M5_SOYBN Uncharacterized protein OS=Glycine max GN=LOC100527694 PE=4 SV=1	genomic	standard	1.925	7.319	1.92679	0.0363851
tr|K7LJF8|K7LJF8_SOYBN Uncharacterized protein OS=Glycine max PE=4 SV=1	genomic	standard	0	1.307	#VALUE!	0.0468968
tr|I1LC62|I1LC62_SOYBN Uncharacterized protein OS=Glycine max GN=LOC100793000 PE=4 SV=1	genomic	standard	13.799	7.058	-0.967232	0.0428886
tr|I1LDX0|I1LDX0_SOYBN Uncharacterized protein OS=Glycine max GN=LOC100802730 PE=4 SV=1	genomic	standard	56.158	93.057	0.728623	0.016424
Elongation factor Tu [Source:UniProtKB/TrEMBL;Acc:I1KCA8]	genomic	standard	445.736	365.431	-0.28659	0.0150522
tr|I1MQ54|I1MQ54_SOYBN Uncharacterized protein OS=Glycine max GN=LOC100793659 PE=3 SV=1	genomic	standard	14.12	1.307	-3.43341	0.00339661
tr|K7KEU1|K7KEU1_SOYBN Uncharacterized protein OS=Glycine max PE=4 SV=1 #or# Glycosyltransferase [Source:UniProtKB/TrEMBL;Acc:K7KEU2]	genomic	standard	3.209	0	#VALUE!	0.0189499
tr|K7LZY1|K7LZY1_SOYBN Uncharacterized protein OS=Glycine max GN=LOC100787771 PE=4 SV=1	genomic	standard	9.627	23.526	1.2891	0.0406964
tr|C6TJJ7|C6TJJ7_SOYBN Putative uncharacterized protein OS=Glycine max PE=2 SV=1	genomic	standard	26.956	11.763	-1.19635	0.00970397
tr|I1KG13|I1KG13_SOYBN Uncharacterized protein OS=Glycine max GN=LOC100807246 PE=4 SV=1	genomic	standard	66.748	47.051	-0.504499	0.0192659
Uricase [Source:UniProtKB/TrEMBL;Acc:A0A0R0E8N5]	genomic	standard	23.426	36.595	0.643536	0.0315448
tr|A0A151TJC8|A0A151TJC8_CAJCA Protein transport protein Sec16B OS=Cajanus cajan GN=KK1_013487 PE=4 SV=1	genomic	standard	28.24	19.343	-0.545929	0.0411565
tr|K7MUW7|K7MUW7_SOYBN Uncharacterized protein OS=Glycine max PE=4 SV=1	genomic	standard	0.321	2.614	3.02561	0.0398816
tr|C6SXL3|C6SXL3_SOYBN Putative uncharacterized protein (Fragment) OS=Glycine max PE=2 SV=1	genomic	standard	3.209	0.523	-2.61724	0.049766
tr|K7MUM8|K7MUM8_SOYBN Uncharacterized protein OS=Glycine max GN=LOC100818890 PE=4 SV=1	genomic	standard	10.911	20.912	0.938548	0.034596
tr|I1KHW1|I1KHW1_SOYBN Uncharacterized protein OS=Glycine max GN=LOC100809202 PE=4 SV=1	genomic	standard	47.815	89.397	0.902763	0.0101145
tr|I1JXW9|I1JXW9_SOYBN Uncharacterized protein OS=Glycine max GN=GLYMA_04G207200 PE=4 SV=2	genomic	standard	46.531	73.191	0.653474	0.0342009
tr|K7MP20|K7MP20_SOYBN Uncharacterized protein OS=Glycine max GN=LOC100500115 PE=4 SV=1	genomic	standard	63.539	140.369	1.14351	0.00225576
tr|K7L0C9|K7L0C9_SOYBN Uncharacterized protein OS=Glycine max GN=LOC100802653 PE=4 SV=1	genomic	standard	3.209	13.331	2.05459	0.00230991
tr|K7KGH2|K7KGH2_SOYBN Uncharacterized protein OS=Glycine max GN=LOC100804665 PE=4 SV=1	genomic	standard	29.523	15.422	-0.936849	0.0247418
tr|C6T3Y5|C6T3Y5_SOYBN Putative uncharacterized protein (Fragment) OS=Glycine max PE=2 SV=1	genomic	standard	14.762	32.152	1.12302	0.0275463
tr|K7LTY2|K7LTY2_SOYBN Uncharacterized protein OS=Glycine max GN=LOC100792178 PE=4 SV=1	genomic	standard	3.209	0.261	-3.62	0.0287823
tr|I1JA04|I1JA04_SOYBN Uncharacterized protein OS=Glycine max GN=LOC100781989 PE=4 SV=1	genomic	standard	3.851	10.194	1.40442	0.0394557
non-intrinsic ABC protein 10 [Source:Projected from Arabidopsis thaliana (AT1G63270) TAIR;Acc:AT1G63270]	genomic	standard	0	4.444	#VALUE!	0.000838092
tr|K7K6I9|K7K6I9_SOYBN GATA transcription factor OS=Glycine max GN=LOC100786449 PE=3 SV=1	genomic	standard	12.515	5.489	-1.18904	0.0189003
tr|I1MK04|I1MK04_SOYBN Uncharacterized protein OS=Glycine max GN=LOC100816355 PE=3 SV=1	genomic	standard	17.008	37.902	1.15606	0.0112415
Putative uncharacterized protein [Source:UniProtKB/TrEMBL;Acc:C6SWI2]	genomic	standard	77.98	61.951	-0.331977	0.038085
tr|I1L4D8|I1L4D8_SOYBN Uncharacterized protein OS=Glycine max GN=LOC100782181 PE=3 SV=1	genomic	standard	2.246	7.842	1.80386	0.0122411
tr|I1NJ75|I1NJ75_SOYBN Uncharacterized protein OS=Glycine max GN=LOC100804713 PE=4 SV=1	genomic	standard	34.337	16.729	-1.03741	0.00035767
tr|A0A0R0GV83|A0A0R0GV83_SOYBN Uncharacterized protein OS=Glycine max GN=NAC16 PE=4 SV=1	genomic	standard	45.889	27.708	-0.727846	0.0303109
tr|I1KYI4|I1KYI4_SOYBN Uncharacterized protein OS=Glycine max GN=LOC100809940 PE=4 SV=1	genomic	standard	114.563	69.27	-0.725839	0.000758753
tr|V7BGS6|V7BGS6_PHAVU Uncharacterized protein OS=Phaseolus vulgaris GN=PHAVU_007G129100g PE=4 SV=1	genomic	standard	74.45	45.744	-0.702689	0.0244393
tr|I1JQ35|I1JQ35_SOYBN Uncharacterized protein OS=Glycine max GN=LOC100782581 PE=3 SV=1	genomic	standard	25.351	51.495	1.02239	0.0215832
tr|K7KEM7|K7KEM7_SOYBN Uncharacterized protein OS=Glycine max GN=LOC100817835 PE=4 SV=1	genomic	standard	1.284	5.489	2.0959	0.0437374
tr|I1KHT6|I1KHT6_SOYBN Uncharacterized protein OS=Glycine max GN=LOC778110 PE=4 SV=1	genomic	standard	4.814	1.046	-2.20235	0.0399731
tr|I1MMC9|I1MMC9_SOYBN Uncharacterized protein OS=Glycine max GN=LOC100813340 PE=3 SV=1	genomic	standard	17.329	34.243	0.982621	0.0305004
tr|A0A0R0INC8|A0A0R0INC8_SOYBN Uncharacterized protein OS=Glycine max GN=GLYMA_08G172200 PE=3 SV=1	genomic	standard	7.06	18.298	1.37395	0.0212906
tr|K7LQ76|K7LQ76_SOYBN Uncharacterized protein OS=Glycine max PE=4 SV=1	genomic	standard	7.702	2.614	-1.55897	0.0441516
tr|I1KNZ2|I1KNZ2_SOYBN Uncharacterized protein OS=Glycine max GN=LOC100806737 PE=4 SV=1	genomic	standard	7.702	15.945	1.0498	0.0356784
Putative uncharacterized protein [Source:UniProtKB/TrEMBL;Acc:C6T343]	genomic	standard	18.612	10.979	-0.761486	0.0487635
tr|I1MX28|I1MX28_SOYBN Uncharacterized protein OS=Glycine max GN=LOC547661 PE=3 SV=1	genomic	standard	6.097	12.808	1.07087	0.0379229
outer envelope membrane protein 7 [Source:Projected from Arabidopsis thaliana (AT3G52420) TAIR;Acc:AT3G52420]	genomic	standard	92.421	150.302	0.701572	0.0122188
tr|I1J885|I1J885_SOYBN Uncharacterized protein OS=Glycine max PE=4 SV=1	genomic	standard	0	3.137	#VALUE!	0.0174235
tr|I1MW80|I1MW80_SOYBN Uncharacterized protein OS=Glycine max GN=LOC100783985 PE=4 SV=2	genomic	standard	28.881	15.161	-0.929756	0.048844
Thioredoxin reductase [Source:UniProtKB/TrEMBL;Acc:I1JGA5]	genomic	standard	32.732	62.735	0.938569	0.00692725
tr|I1JJL1|I1JJL1_SOYBN Uncharacterized protein OS=Glycine max GN=LOC100819602 PE=4 SV=1	genomic	standard	15.083	8.626	-0.80616	0.0419851
Plasma membrane ATPase [Source:UniProtKB/TrEMBL;Acc:I1K937]	genomic	standard	171.684	122.595	-0.485855	0.0314535
tr|I1JZU0|I1JZU0_SOYBN Uncharacterized protein OS=Glycine max GN=LOC100795519 PE=4 SV=1	genomic	standard	2.246	9.672	2.10646	0.0110999
tr|I1JDX0|I1JDX0_SOYBN Uncharacterized protein OS=Glycine max GN=LOC100810714 PE=4 SV=1	genomic	standard	65.785	41.039	-0.680763	0.0251566
Putative uncharacterized protein [Source:UniProtKB/TrEMBL;Acc:C6TME6]	genomic	standard	29.523	59.337	1.00709	0.00266078
tr|I1KT48|I1KT48_SOYBN Uncharacterized protein OS=Glycine max GN=MIPS4 PE=4 SV=1	genomic	standard	364.227	112.662	-1.69284	0.0204007
tr|I1M561|I1M561_SOYBN Uncharacterized protein OS=Glycine max GN=LOC100814192 PE=3 SV=1	genomic	standard	21.501	39.209	0.866781	0.0206126
tr|I1L7J3|I1L7J3_SOYBN Uncharacterized protein OS=Glycine max GN=LOC100797754 PE=4 SV=1	genomic	standard	14.12	5.489	-1.36312	0.00784287
tr|K7KRG9|K7KRG9_SOYBN Uncharacterized protein OS=Glycine max GN=LOC100808785 PE=4 SV=1	genomic	standard	3.851	0.523	-2.88035	0.0293653
tr|I1M6Z7|I1M6Z7_SOYBN Uncharacterized protein OS=Glycine max GN=LOC100792926 PE=4 SV=1	genomic	standard	19.896	9.933	-1.00218	0.014344
tr|I1JNU3|I1JNU3_SOYBN Uncharacterized protein OS=Glycine max GN=GLYMA_03G153800 PE=4 SV=1	genomic	standard	3.53	9.41	1.41453	0.0450586
Putative uncharacterized protein [Source:UniProtKB/TrEMBL;Acc:C6TES2]	genomic	standard	88.249	67.44	-0.387975	0.0453099
tr|A0A0R0LER5|A0A0R0LER5_SOYBN Uncharacterized protein OS=Glycine max GN=GLYMA_01G226000 PE=4 SV=1	genomic	standard	7.06	1.83	-1.94782	0.00803924
tr|I1KYI9|I1KYI9_SOYBN Uncharacterized protein OS=Glycine max GN=LOC100782327 PE=3 SV=1	genomic	standard	36.583	61.167	0.74158	0.00799207
D-isomer specific 2-hydroxyacid dehydrogenase family protein [Source:Projected from Arabidopsis thaliana (AT1G79870) TAIR;Acc:AT1G79870]	genomic	standard	106.861	83.647	-0.35335	0.026281
MLO-like protein [Source:UniProtKB/TrEMBL;Acc:I1LKD8]	genomic	standard	23.426	11.763	-0.993855	0.0178838
tr|I1MQE1|I1MQE1_SOYBN Uncharacterized protein OS=Glycine max GN=GLYMA_16G210200 PE=4 SV=2	genomic	standard	0.642	4.967	2.95173	0.0179605
tr|I1MAS1|I1MAS1_SOYBN Uncharacterized protein OS=Glycine max GN=GLYMA_14G171500 PE=4 SV=1	genomic	standard	13.157	4.967	-1.40538	0.0159949
tr|I1JKA0|I1JKA0_SOYBN Uncharacterized protein OS=Glycine max GN=LOC100783475 PE=4 SV=1	genomic	standard	0.321	4.182	3.70355	0.0187537
tr|K7K978|K7K978_SOYBN Uncharacterized protein OS=Glycine max GN=LOC100784675 PE=4 SV=1	genomic	standard	8.344	2.353	-1.82624	0.0235596
tr|A0A0R0JQV8|A0A0R0JQV8_SOYBN Uncharacterized protein OS=Glycine max GN=GLYMA_05G053200 PE=4 SV=1	genomic	standard	0.642	3.921	2.61058	0.0307591
tr|K7L9M5|K7L9M5_SOYBN Uncharacterized protein OS=Glycine max PE=4 SV=1	genomic	standard	25.351	9.149	-1.47036	0.0112895
tr|A0A0R4J386|A0A0R4J386_SOYBN Uncharacterized protein OS=Glycine max GN=LOC100800453 PE=4 SV=1	genomic	standard	7.06	17.775	1.33211	0.0320558
Putative uncharacterized protein [Source:UniProtKB/TrEMBL;Acc:C6THR3]	genomic	standard	9.627	19.082	0.987054	0.0417153
tr|I1M2T3|I1M2T3_SOYBN Uncharacterized protein OS=Glycine max GN=LOC100782454 PE=3 SV=1	genomic	standard	29.202	16.207	-0.84945	0.0325799
tr|K7KTW4|K7KTW4_SOYBN Uncharacterized protein OS=Glycine max PE=4 SV=1	genomic	standard	0.963	4.444	2.20625	0.0378256
tr|K7KCS7|K7KCS7_SOYBN Uncharacterized protein OS=Glycine max GN=GLYMA_03G042700 PE=4 SV=1	genomic	standard	0.321	6.796	4.40404	0.000246816
DNA-directed RNA polymerase subunit [Source:UniProtKB/TrEMBL;Acc:C6T4H3]	genomic	standard	4.493	1.307	-1.78142	0.0476974
tr|I1KAW9|I1KAW9_SOYBN Uncharacterized protein OS=Glycine max GN=LOC100788147 PE=4 SV=1	genomic	standard	16.366	40.778	1.31709	0.00176931
pentatricopeptide (PPR) repeat-containing protein [Source:Projected from Arabidopsis thaliana (AT2G17033) TAIR;Acc:AT2G17033]	genomic	standard	6.739	2.614	-1.36628	0.0429885
tr|I1JWI2|I1JWI2_SOYBN Uncharacterized protein OS=Glycine max GN=LOC100816627 PE=3 SV=2	genomic	standard	1.925	8.887	2.20684	0.040242
tr|I1NIB4|I1NIB4_SOYBN Uncharacterized protein OS=Glycine max GN=LOC100813814 PE=3 SV=1 #or# tr|K7N4U1|K7N4U1_SOYBN Uncharacterized protein OS=Glycine max GN=LOC100812916 PE=4 SV=1	genomic	standard	15.403	8.887	-0.793443	0.0364745
tr|I1MK91|I1MK91_SOYBN Uncharacterized protein OS=Glycine max GN=LOC100527600 PE=4 SV=1	genomic	standard	20.859	12.286	-0.763655	0.0270174
tr|A0A0R4J678|A0A0R4J678_SOYBN Uncharacterized protein OS=Glycine max GN=LOC100793048 PE=4 SV=1	genomic	standard	41.397	31.367	-0.400279	0.0479874
tr|I1N2C1|I1N2C1_SOYBN Uncharacterized protein OS=Glycine max GN=LOC100806785 PE=4 SV=1	genomic	standard	17.65	9.149	-0.947982	0.0231097
Putative uncharacterized protein [Source:UniProtKB/TrEMBL;Acc:C6TML9]	genomic	standard	24.068	39.994	0.732667	0.0220107
Protein DETOXIFICATION [Source:UniProtKB/TrEMBL;Acc:I1L482]	genomic	standard	23.747	13.07	-0.861486	0.0265545
Polyadenylate-binding protein [Source:UniProtKB/TrEMBL;Acc:I1MXM6]	genomic	standard	94.667	78.941	-0.262087	0.0334815
Peroxidase [Source:UniProtKB/TrEMBL;Acc:A0A0R0GWL6]	genomic	standard	0.321	2.875	3.16292	0.0368
tr|A0A0S3R832|A0A0S3R832_PHAAN Uncharacterized protein OS=Vigna angularis var. angularis GN=Vigan.01G459200 PE=4 SV=1	genomic	standard	9.306	22.219	1.25556	0.0265272
Rhomboid-like protein [Source:UniProtKB/TrEMBL;Acc:I1NGR1]	genomic	standard	20.859	11.763	-0.826414	0.038923
tr|I1LSJ4|I1LSJ4_SOYBN Uncharacterized protein OS=Glycine max GN=LOC100818410 PE=3 SV=1	genomic	standard	15.403	30.322	0.977154	0.048534
tr|I1JUN8|I1JUN8_SOYBN Uncharacterized protein OS=Glycine max GN=LOC100791971 PE=4 SV=1	genomic	standard	20.538	11.24	-0.869654	0.0453171
tr|I1LGK8|I1LGK8_SOYBN Uncharacterized protein OS=Glycine max GN=LOC100803628 PE=4 SV=1	genomic	standard	0	1.568	#VALUE!	0.0230135
30S ribosomal protein S19, chloroplastic [Source:UniProtKB/TrEMBL;Acc:I1N0B4]	genomic	standard	76.375	28.492	-1.42254	1.7e-05
tr|I1MDJ2|I1MDJ2_SOYBN Uncharacterized protein OS=Glycine max GN=LOC100785534 PE=3 SV=1	genomic	standard	27.277	16.729	-0.705334	0.0321701
tr|K7MNK8|K7MNK8_SOYBN Uncharacterized protein OS=Glycine max GN=LOC100796478 PE=4 SV=1	genomic	standard	13.478	28.231	1.06667	0.0128502
tr|A0A0R0IF33|A0A0R0IF33_SOYBN Uncharacterized protein OS=Glycine max GN=LOC100785901 PE=3 SV=1	genomic	standard	25.993	43.392	0.739306	0.0430432
tr|I1LAA1|I1LAA1_SOYBN Uncharacterized protein OS=Glycine max GN=LOC100806079 PE=4 SV=1	genomic	standard	75.092	109.263	0.541074	0.0493824
tr|I1LCM6|I1LCM6_SOYBN Uncharacterized protein OS=Glycine max GN=LOC100782567 PE=4 SV=1	genomic	standard	99.16	54.37	-0.866947	0.000876599
tr|K7MW28|K7MW28_SOYBN Uncharacterized protein OS=Glycine max GN=LOC100778657 PE=4 SV=1	genomic	standard	11.232	19.605	0.803607	0.0448161
Fasciclin-like arabinogalactan family protein [Source:Projected from Arabidopsis thaliana (AT3G46550) TAIR;Acc:AT3G46550]	genomic	standard	0.321	2.875	3.16292	0.0257364
Putative uncharacterized protein [Source:UniProtKB/TrEMBL;Acc:C6T0R5]	genomic	standard	44.285	72.929	0.719674	0.0103827
tr|A0A0R0HYP7|A0A0R0HYP7_SOYBN Uncharacterized protein OS=Glycine max GN=LOC100805931 PE=3 SV=1	genomic	standard	77.98	57.246	-0.445929	0.036623
tr|I1N012|I1N012_SOYBN Uncharacterized protein OS=Glycine max GN=LOC100782038 PE=4 SV=2	genomic	standard	4.172	0.261	-3.99862	0.0251289
Putative uncharacterized protein [Source:UniProtKB/TrEMBL;Acc:C6TCT8]	genomic	standard	6.097	12.547	1.04117	0.0475244
tr|K7MYE7|K7MYE7_SOYBN Uncharacterized protein OS=Glycine max GN=GLYMA_19G144500 PE=4 SV=1	genomic	standard	0.321	5.489	4.0959	0.00263178
tr|K7K686|K7K686_SOYBN Uncharacterized protein OS=Glycine max GN=LOC100796869 PE=4 SV=1	genomic	standard	8.985	23.526	1.38867	0.0047939
CASP-like protein [Source:UniProtKB/TrEMBL;Acc:I1MSS5]	genomic	standard	74.129	54.632	-0.440292	0.0375637
tr|K7MH80|K7MH80_SOYBN Uncharacterized protein OS=Glycine max PE=4 SV=1	genomic	standard	10.59	23.003	1.11912	0.0134536
tr|I1JG19|I1JG19_SOYBN Uncharacterized protein OS=Glycine max GN=LOC100815867 PE=4 SV=1	genomic	standard	30.486	54.109	0.827722	0.0396359
Putative phytosulfokine peptide [Source:UniProtKB/TrEMBL;Acc:Q7PCB0]	genomic	standard	26.635	17.514	-0.604815	0.0466201
Phenylalanine ammonia-lyase [Source:UniProtKB/TrEMBL;Acc:I1L905]	genomic	standard	53.27	97.762	0.875951	0.000484056
tr|I1MUE7|I1MUE7_SOYBN Uncharacterized protein OS=Glycine max GN=LOC100786778 PE=4 SV=1	genomic	standard	5.134	16.468	1.68151	0.00704375
Putative uncharacterized protein [Source:UniProtKB/TrEMBL;Acc:C6T4Z6]	genomic	standard	63.218	47.313	-0.418099	0.0451277
tr|I1KEG1|I1KEG1_SOYBN Uncharacterized protein OS=Glycine max GN=LOC100790804 PE=4 SV=2	genomic	standard	0.321	4.182	3.70355	0.0448454
tr|A0A0R4J364|A0A0R4J364_SOYBN Uncharacterized protein OS=Glycine max GN=LOC100783858 PE=3 SV=1	genomic	standard	6.739	24.571	1.86635	0.000123694
tr|I1LHN5|I1LHN5_SOYBN Uncharacterized protein OS=Glycine max GN=LOC100807532 PE=3 SV=1	genomic	standard	0.321	4.444	3.79121	0.0263062
Methionine aminopeptidase 2 [Source:UniProtKB/TrEMBL;Acc:K7MVR5]	genomic	standard	45.248	26.14	-0.791595	0.0279959
tr|I1MH67|I1MH67_SOYBN Uncharacterized protein OS=Glycine max PE=4 SV=2	genomic	standard	4.172	15.161	1.86155	0.0058121
tr|K7MQH1|K7MQH1_SOYBN Uncharacterized protein OS=Glycine max GN=LOC100808217 PE=4 SV=1	genomic	standard	2.246	0	#VALUE!	0.028633
V-type proton ATPase subunit a [Source:UniProtKB/TrEMBL;Acc:I1LJ94]	genomic	standard	27.919	41.039	0.555748	0.0443392
tr|A0A1S2YJA0|A0A1S2YJA0_CICAR protein EXPORTIN 1A OS=Cicer arietinum GN=LOC101492671 PE=4 SV=1	genomic	standard	15.083	33.72	1.16068	0.011427
tr|C6SYJ5|C6SYJ5_SOYBN Putative uncharacterized protein OS=Glycine max PE=2 SV=1	genomic	standard	36.583	59.337	0.697759	0.0474646
tr|I1K947|I1K947_SOYBN Uncharacterized protein OS=Glycine max GN=LOC100776044 PE=4 SV=1	genomic	standard	45.889	72.929	0.668344	0.0332679
tr|A0A0R0H9U7|A0A0R0H9U7_SOYBN Uncharacterized protein OS=Glycine max GN=GLYMA_11G003100 PE=4 SV=1	genomic	standard	2.567	0	#VALUE!	0.0412207
tr|K7LF36|K7LF36_SOYBN Uncharacterized protein OS=Glycine max GN=LOC100798081 PE=4 SV=1	genomic	standard	42.039	27.969	-0.5879	0.0314719
FRIGIDA-like protein [Source:UniProtKB/TrEMBL;Acc:I1JMD4]	genomic	standard	78.622	45.744	-0.781351	0.0107219
tr|A0A1S3VGB4|A0A1S3VGB4_VIGRR uncharacterized protein LOC106774881 OS=Vigna radiata var. radiata GN=LOC106774881 PE=4 SV=1	genomic	standard	107.824	74.236	-0.538487	0.0339736
tr|I1KIY3|I1KIY3_SOYBN Uncharacterized protein OS=Glycine max GN=LOC100527642 PE=4 SV=1	genomic	standard	63.218	47.313	-0.418099	0.0233215
Annexin [Source:UniProtKB/TrEMBL;Acc:A0A0R0JX95]	genomic	standard	0	2.614	#VALUE!	0.0407955
tr|I1KH22|I1KH22_SOYBN Uncharacterized protein OS=Glycine max GN=LOC100792749 PE=4 SV=1	genomic	standard	14.441	26.401	0.870422	0.0282283
tr|I1MRQ4|I1MRQ4_SOYBN Uncharacterized protein OS=Glycine max GN=LOC100806954 PE=3 SV=1	genomic	standard	0.642	3.398	2.40404	0.020513
tr|I1JXY3|I1JXY3_SOYBN Uncharacterized protein OS=Glycine max GN=LOC100817699 PE=4 SV=1	genomic	standard	28.24	16.991	-0.732969	0.0173458
tr|I1JPE9|I1JPE9_SOYBN Uncharacterized protein OS=Glycine max GN=LOC100808933 PE=4 SV=1	genomic	standard	15.724	4.705	-1.7407	0.0127718
tr|I1LYF7|I1LYF7_SOYBN Uncharacterized protein OS=Glycine max GN=LOC100800826 PE=4 SV=1	genomic	standard	10.911	20.912	0.938548	0.0494479
tr|I1KYE1|I1KYE1_SOYBN Uncharacterized protein OS=Glycine max GN=LOC100781475 PE=4 SV=1	genomic	standard	23.426	40.255	0.781057	0.0327639
Putative uncharacterized protein [Source:UniProtKB/TrEMBL;Acc:C6T0A2]	genomic	standard	65.465	119.196	0.86454	0.0104986
tr|I1LWF6|I1LWF6_SOYBN Uncharacterized protein OS=Glycine max GN=LOC100797484 PE=4 SV=1	genomic	standard	69.957	45.744	-0.612886	0.00892854
tr|I1JLY5|I1JLY5_SOYBN Uncharacterized protein OS=Glycine max GN=LOC100306513 PE=4 SV=1	genomic	standard	22.142	59.598	1.42848	0.015377
Xyloglucan endotransglucosylase/hydrolase [Source:UniProtKB/TrEMBL;Acc:Q8S902]	genomic	standard	3.851	11.24	1.54534	0.0269675
tr|I1M6Y8|I1M6Y8_SOYBN Uncharacterized protein OS=Glycine max GN=LOC100778027 PE=4 SV=1 #or# tr|K7M4N5|K7M4N5_SOYBN Uncharacterized protein OS=Glycine max PE=4 SV=1	genomic	standard	3.53	0.261	-3.75755	0.0334294
tr|A0A0R0HSS6|A0A0R0HSS6_SOYBN Uncharacterized protein OS=Glycine max GN=GLYMA_10G130800 PE=4 SV=1	genomic	standard	18.292	7.58	-1.27094	0.00231536
Glucose-1-phosphate adenylyltransferase [Source:UniProtKB/TrEMBL;Acc:I1JJP2]	genomic	standard	140.556	222.186	0.660623	0.0431264
basic helix-loop-helix (bHLH) DNA-binding superfamily protein [Source:Projected from Arabidopsis thaliana (AT2G43140) TAIR;Acc:AT2G43140]	genomic	standard	56.479	100.115	0.825872	0.0274624
Putative uncharacterized protein [Source:UniProtKB/TrEMBL;Acc:C6SZV9]	genomic	standard	1.605	6.535	2.02561	0.0383599
Glutamate receptor [Source:UniProtKB/TrEMBL;Acc:I1J8B7]	genomic	standard	163.661	110.832	-0.562336	0.00593156
tr|A0A151T251|A0A151T251_CAJCA Calmodulin-binding transcription activator 2 OS=Cajanus cajan GN=KK1_023575 PE=4 SV=1	genomic	standard	455.043	255.906	-0.830389	0.0171717
tr|I1M401|I1M401_SOYBN Uncharacterized protein OS=Glycine max GN=GLYMA_13G304200 PE=4 SV=1	genomic	standard	5.776	0.784	-2.88115	0.00567888
Rhomboid-like protein [Source:UniProtKB/TrEMBL;Acc:I1MQ05]	genomic	standard	8.664	3.921	-1.14381	0.0449376
tr|A0A151U636|A0A151U636_CAJCA Uncharacterized protein OS=Cajanus cajan GN=KK1_007478 PE=4 SV=1	genomic	standard	33.695	61.951	0.878593	0.0347011
Inositol methyltransferase [Source:UniProtKB/TrEMBL;Acc:G9I8U0]	genomic	standard	1525.58	593.629	-1.36172	0.00961507
tr|A0A0R0FXY0|A0A0R0FXY0_SOYBN Uncharacterized protein OS=Glycine max GN=LOC100806381 PE=4 SV=1	genomic	standard	40.755	25.094	-0.699635	0.0183489
Histone deacetylase [Source:UniProtKB/TrEMBL;Acc:K7KKZ9]	genomic	standard	10.269	18.82	0.873971	0.0480845
Tau class glutathione S-transferase [Source:UniProtKB/TrEMBL;Acc:I1N2P6]	genomic	standard	1.605	6.012	1.90527	0.0278478
tr|I1NBX1|I1NBX1_SOYBN Uncharacterized protein OS=Glycine max GN=LOC100816453 PE=4 SV=2	genomic	standard	6.418	16.468	1.35947	0.0473164
tr|I1MSX8|I1MSX8_SOYBN Uncharacterized protein OS=Glycine max GN=LOC100306600 PE=4 SV=1	genomic	standard	9.627	26.924	1.48373	0.00506651
Non-specific lipid-transfer protein [Source:UniProtKB/TrEMBL;Acc:I1KTU5]	genomic	standard	3.851	19.082	2.30891	0.000451355
Potassium transporter [Source:UniProtKB/TrEMBL;Acc:K7L9J8]	genomic	standard	0	3.137	#VALUE!	0.020901
tr|A0A0R0I4T4|A0A0R0I4T4_SOYBN Uncharacterized protein OS=Glycine max GN=GLYMA_10G211000 PE=3 SV=1	genomic	standard	110.391	64.303	-0.779665	0.0399175
Serine/threonine-protein kinase [Source:UniProtKB/TrEMBL;Acc:K7LAS7]	genomic	standard	33.374	16.468	-1.01906	0.0193924
Photosystem II reaction center protein I [Source:UniProtKB/Swiss-Prot;Acc:Q2PMS7]	genomic	standard	4.814	0.523	-3.20235	0.0128019
Protein kinase [Source:UniProtKB/TrEMBL;Acc:C6ZRP4]	genomic	standard	0.642	3.398	2.40404	0.0296718
tr|I1LIJ3|I1LIJ3_SOYBN Uncharacterized protein OS=Glycine max GN=LOC100804333 PE=4 SV=1	genomic	standard	18.292	34.243	0.904596	0.0122619
tr|I1MUG0|I1MUG0_SOYBN Uncharacterized protein OS=Glycine max GN=LOC100790861 PE=4 SV=2	genomic	standard	12.836	4.967	-1.36975	0.011952
tr|I1KC89|I1KC89_SOYBN Uncharacterized protein OS=Glycine max GN=LOC100787620 PE=4 SV=1	genomic	standard	32.09	17.252	-0.89536	0.0223747
tr|I1K6L7|I1K6L7_SOYBN Uncharacterized protein OS=Glycine max GN=LOC100802433 PE=3 SV=1	genomic	standard	11.553	4.967	-1.21782	0.0188577
tr|I1JBI7|I1JBI7_SOYBN Uncharacterized protein OS=Glycine max GN=LOC100306187 PE=3 SV=1	genomic	standard	33.053	11.763	-1.49053	6.27e-05
tr|I1M4Z3|I1M4Z3_SOYBN Uncharacterized protein OS=Glycine max GN=LOC100795899 PE=4 SV=1	genomic	standard	11.232	4.444	-1.33768	0.00752364
tr|A0A151U067|A0A151U067_CAJCA 5-methyltetrahydropteroyltriglutamate--homocysteine methyltransferase OS=Cajanus cajan GN=KK1_005306 PE=3 SV=1	genomic	standard	35.941	69.27	0.9466	0.00811954
Pyruvate kinase [Source:UniProtKB/TrEMBL;Acc:A0A0R0JW56]	genomic	standard	1.605	6.012	1.90527	0.0250967
Terpene cyclase/mutase family member [Source:UniProtKB/TrEMBL;Acc:I1MFB9]	genomic	standard	134.459	106.388	-0.337831	0.0253118
Potassium transporter [Source:UniProtKB/TrEMBL;Acc:I1JC15]	genomic	standard	13.157	25.617	0.961271	0.0281095
Auxin-induced protein [Source:UniProtKB/TrEMBL;Acc:K7K2W3]	genomic	standard	1.284	8.103	2.65781	0.0287465
tr|I1KPF2|I1KPF2_SOYBN Uncharacterized protein OS=Glycine max GN=LOC100818139 PE=4 SV=1	genomic	standard	3.53	12.547	1.8296	0.0316072
Photosystem II reaction center protein Z [Source:UniProtKB/TrEMBL;Acc:I1KZJ7]	genomic	standard	740.648	233.165	-1.66744	0.0125304
Putative uncharacterized protein [Source:UniProtKB/TrEMBL;Acc:C6SX07]	genomic	standard	18.292	8.887	-1.04144	0.0246267
Mg-protoporphyrin IX chelatase [Source:UniProtKB/TrEMBL;Acc:I1MEQ1]	genomic	standard	52.628	88.875	0.755947	0.0384721
tr|C6ZRM1|C6ZRM1_SOYBN Receptor-like kinase OS=Glycine max GN=GLYMA_19G033100 PE=2 SV=1	genomic	standard	2.246	7.319	1.70429	0.0434917
tr|I1KAB2|I1KAB2_SOYBN Uncharacterized protein OS=Glycine max GN=LOC100784258 PE=3 SV=1	genomic	standard	78.943	125.47	0.668459	0.0187634
Putative uncharacterized protein [Source:UniProtKB/TrEMBL;Acc:Q84ZV2] #or# tr|K7MIY1|K7MIY1_SOYBN Uncharacterized protein OS=Glycine max GN=GLYMA_U035600 PE=4 SV=1	genomic	standard	0	2.353	#VALUE!	0.0461949
tr|I1MIY4|I1MIY4_SOYBN Uncharacterized protein OS=Glycine max GN=LOC100808323 PE=3 SV=1	genomic	standard	88.57	51.495	-0.782386	0.00114879
tr|I1NIW9|I1NIW9_SOYBN Uncharacterized protein OS=Glycine max GN=LOC100778682 PE=4 SV=1	genomic	standard	47.815	82.34	0.78413	0.0291136
tr|K7MEU9|K7MEU9_SOYBN Uncharacterized protein OS=Glycine max GN=LOC100801617 PE=4 SV=1	genomic	standard	9.627	3.66	-1.39524	0.0224194
tr|K7MYF8|K7MYF8_SOYBN Uncharacterized protein OS=Glycine max GN=LOC100805951 PE=4 SV=1	genomic	standard	22.784	12.808	-0.830976	0.0463947
tr|I1LHS1|I1LHS1_SOYBN Uncharacterized protein OS=Glycine max GN=LOC100500284 PE=4 SV=1	genomic	standard	1.284	4.967	1.95173	0.0221145
Putative uncharacterized protein [Source:UniProtKB/TrEMBL;Acc:C6T3A2]	genomic	standard	5.776	13.07	1.17812	0.0199272
tr|K7L0T6|K7L0T6_SOYBN Uncharacterized protein OS=Glycine max GN=LOC100816332 PE=4 SV=1	genomic	standard	16.366	9.149	-0.839016	0.023561
tr|I1NIB4|I1NIB4_SOYBN Uncharacterized protein OS=Glycine max GN=LOC100813814 PE=3 SV=1	genomic	standard	0.963	4.705	2.28859	0.033266
tr|K7LJH0|K7LJH0_SOYBN Uncharacterized protein OS=Glycine max GN=LOC100805542 PE=4 SV=1	genomic	standard	16.687	9.933	-0.748423	0.0405127
tr|I1JEY3|I1JEY3_SOYBN Uncharacterized protein OS=Glycine max GN=LOC100810518 PE=3 SV=1	genomic	standard	30.486	15.945	-0.935043	0.00926064
tr|I1N259|I1N259_SOYBN Uncharacterized protein OS=Glycine max GN=LOC100794386 PE=4 SV=1	genomic	standard	11.553	5.228	-1.14394	0.0441637
tr|K7M470|K7M470_SOYBN Uncharacterized protein OS=Glycine max PE=4 SV=1	genomic	standard	10.911	24.571	1.17117	0.0213055
Putative uncharacterized protein [Source:UniProtKB/TrEMBL;Acc:C6T126]	genomic	standard	6.418	18.559	1.53192	0.0488295
Squamosa promoter-binding-like protein [Source:UniProtKB/TrEMBL;Acc:I1MEK9]	genomic	standard	36.262	14.9	-1.28315	0.000598729
tr|I1N3L3|I1N3L3_SOYBN Uncharacterized protein OS=Glycine max GN=LOC100793175 PE=4 SV=1	genomic	standard	0.642	4.967	2.95173	0.00686057
tr|I1MJA9|I1MJA9_SOYBN Uncharacterized protein OS=Glycine max GN=LOC100794678 PE=4 SV=1	genomic	standard	23.105	35.027	0.600262	0.0490039
tr|C6T8W1|C6T8W1_SOYBN Putative uncharacterized protein OS=Glycine max PE=2 SV=1	genomic	standard	2.246	6.012	1.42049	0.0361688
tr|K7MSG5|K7MSG5_SOYBN Uncharacterized protein OS=Glycine max GN=LOC100776506 PE=4 SV=1	genomic	standard	38.188	21.957	-0.798438	0.0123535
tr|C6TMF7|C6TMF7_SOYBN Putative uncharacterized protein OS=Glycine max GN=LOC100797958 PE=2 SV=1	genomic	standard	37.867	87.829	1.21376	0.0489078
Formin-like protein [Source:UniProtKB/TrEMBL;Acc:K7LUM7]	genomic	standard	10.59	4.967	-1.09226	0.0485076
tr|I1KI62|I1KI62_SOYBN Uncharacterized protein OS=Glycine max GN=LOC100788519 PE=3 SV=2	genomic	standard	22.463	14.377	-0.643788	0.0442765
Putative uncharacterized protein [Source:UniProtKB/TrEMBL;Acc:C6TC09]	genomic	standard	15.724	9.149	-0.781282	0.0488319
tr|K7L405|K7L405_SOYBN Uncharacterized protein OS=Glycine max PE=4 SV=1	genomic	standard	7.381	2.875	-1.36025	0.0247371
tr|A0A0B2S8S9|A0A0B2S8S9_GLYSO Uncharacterized protein OS=Glycine soja GN=glysoja_042242 PE=4 SV=1	genomic	standard	19.254	12.024	-0.679241	0.0425377
FTSH protease 12 [Source:Projected from Arabidopsis thaliana (AT1G79560) TAIR;Acc:AT1G79560]	genomic	standard	4.172	10.717	1.36109	0.0375595
Putative uncharacterized protein [Source:UniProtKB/TrEMBL;Acc:C6TJG0]	genomic	standard	110.712	178.533	0.689379	0.0403469
Potassium transporter [Source:UniProtKB/TrEMBL;Acc:K7MRX9]	genomic	standard	0.642	6.012	3.2272	0.00462766
Phosphomannomutase [Source:UniProtKB/TrEMBL;Acc:C6T8C4]	genomic	standard	22.142	10.456	-1.08245	0.0272814
tr|A0A0B2P4K7|A0A0B2P4K7_GLYSO Uncharacterized protein OS=Glycine soja GN=glysoja_002583 PE=4 SV=1	genomic	standard	6.097	1.568	-1.95917	0.0197454
Glyceraldehyde-3-phosphate dehydrogenase [Source:UniProtKB/TrEMBL;Acc:K7KL44]	genomic	standard	7.702	13.854	0.846998	0.032248
Phospholipase D [Source:UniProtKB/TrEMBL;Acc:I1M5T2]	genomic	standard	96.913	68.747	-0.495393	0.0203939
tr|I1M9J8|I1M9J8_SOYBN Uncharacterized protein OS=Glycine max GN=LOC100797504 PE=3 SV=1	genomic	standard	33.695	9.672	-1.80065	3.17e-05
tr|I1MS63|I1MS63_SOYBN Uncharacterized protein OS=Glycine max GN=LOC100790518 PE=4 SV=1	genomic	standard	0.642	3.66	2.5112	0.0496636
tr|I1MEL2|I1MEL2_SOYBN Uncharacterized protein OS=Glycine max GN=LOC100305548 PE=4 SV=1	genomic	standard	211.476	161.281	-0.390917	0.00212931
tr|K7KXM9|K7KXM9_SOYBN Uncharacterized protein OS=Glycine max GN=GLYMA_06G267400 PE=4 SV=1	genomic	standard	0.963	8.626	3.16308	0.000379019
Structural maintenance of chromosomes protein [Source:UniProtKB/TrEMBL;Acc:I1JIN1]	genomic	standard	35.3	22.219	-0.667874	0.0368458
tr|I1KZJ1|I1KZJ1_SOYBN Uncharacterized protein OS=Glycine max GN=LOC100807267 PE=3 SV=1	genomic	standard	33.695	58.03	0.784264	0.0285571
tr|I1MGP8|I1MGP8_SOYBN Uncharacterized protein OS=Glycine max GN=LOC100781602 PE=4 SV=1	genomic	standard	18.292	33.459	0.871182	0.0144693
Putative uncharacterized protein [Source:UniProtKB/TrEMBL;Acc:C6TEM2]	genomic	standard	44.285	31.367	-0.497571	0.0329544
tr|I1MIU8|I1MIU8_SOYBN Uncharacterized protein OS=Glycine max GN=LOC100306556 PE=3 SV=1	genomic	standard	7.06	2.614	-1.43341	0.0439393
tr|I1KHL1|I1KHL1_SOYBN Uncharacterized protein OS=Glycine max GN=LOC100783556 PE=4 SV=1	genomic	standard	3.209	0.523	-2.61724	0.0337072
Putative uncharacterized protein [Source:UniProtKB/TrEMBL;Acc:C6SZS0]	genomic	standard	1.605	5.489	1.77397	0.0210578
tr|I1MLT4|I1MLT4_SOYBN Uncharacterized protein OS=Glycine max GN=LOC100809404 PE=4 SV=2	genomic	standard	21.18	66.917	1.65967	0.0498349
tr|I1LUJ6|I1LUJ6_SOYBN Uncharacterized protein OS=Glycine max GN=GLYMA_12G207500 PE=4 SV=1	genomic	standard	12.836	24.31	0.921354	0.013731
Pyruvate dehydrogenase [Source:UniProtKB/TrEMBL;Acc:E5RPJ6]	genomic	standard	6.739	14.9	1.14471	0.0428863
tr|I1KP06|I1KP06_SOYBN Uncharacterized protein OS=Glycine max GN=LOC100792586 PE=4 SV=1	genomic	standard	8.985	1.83	-2.29567	0.00299157
tr|I1KM19|I1KM19_SOYBN Uncharacterized protein OS=Glycine max GN=LOC100779794 PE=3 SV=2	genomic	standard	119.056	88.352	-0.430306	0.0127791
tr|I1K0K8|I1K0K8_SOYBN Uncharacterized protein OS=Glycine max GN=PM40 PE=4 SV=1	genomic	standard	0	2.875	#VALUE!	0.022258
tr|I1JNH2|I1JNH2_SOYBN Uncharacterized protein OS=Glycine max GN=LOC100814652 PE=4 SV=1	genomic	standard	5.134	12.024	1.22776	0.0333815
tr|I1MT15|I1MT15_SOYBN Uncharacterized protein OS=Glycine max GN=LOC100782706 PE=4 SV=1	genomic	standard	29.844	19.605	-0.606219	0.0314067
tr|A0A151TNJ5|A0A151TNJ5_CAJCA Coiled-coil domain-containing protein 132 family OS=Cajanus cajan GN=KK1_022251 PE=4 SV=1	genomic	standard	19.254	40.516	1.07333	0.00373697
Homocysteine S-methyltransferase family protein [Source:Projected from Arabidopsis thaliana (AT3G25900) TAIR;Acc:AT3G25900]	genomic	standard	4.814	1.046	-2.20235	0.0387571
tr|I1K6Q3|I1K6Q3_SOYBN Uncharacterized protein OS=Glycine max GN=GLYMA_05G202900 PE=4 SV=2	genomic	standard	11.873	5.751	-1.0458	0.0487896
Putative uncharacterized protein [Source:UniProtKB/TrEMBL;Acc:C6SY11]	genomic	standard	6.097	16.207	1.41045	0.00339124
tr|A0A0B2SP68|A0A0B2SP68_GLYSO Polyphenol oxidase A1, chloroplastic OS=Glycine soja GN=glysoja_041156 PE=4 SV=1	genomic	standard	4.493	15.945	1.82735	0.00302178
tr|A0A0R0JQ96|A0A0R0JQ96_SOYBN Uncharacterized protein OS=Glycine max GN=LOC100784413 PE=3 SV=1	genomic	standard	45.889	32.674	-0.490005	0.0356569
tr|G7INT7|G7INT7_MEDTR SpoIIE-like protein phosphatase domain protein OS=Medicago truncatula GN=MTR_2g008590 PE=4 SV=2	genomic	standard	13.799	39.471	1.51623	0.000718949
tr|A0A0R0KCQ0|A0A0R0KCQ0_SOYBN Uncharacterized protein OS=Glycine max GN=GLYMA_04G255400 PE=3 SV=1	genomic	standard	50.061	111.616	1.15678	0.00404557
tr|A0A0R0EAH8|A0A0R0EAH8_SOYBN Uncharacterized protein OS=Glycine max GN=LOC100795681 PE=4 SV=1	genomic	standard	3.53	10.194	1.52998	0.0441191
tr|I1L6D2|I1L6D2_SOYBN Uncharacterized protein OS=Glycine max GN=LOC100791400 PE=3 SV=1	genomic	standard	14.12	28.754	1.02602	0.0465358
Protein-S-isoprenylcysteine O-methyltransferase [Source:UniProtKB/TrEMBL;Acc:I1MQM8]	genomic	standard	13.157	27.447	1.06082	0.020694
tr|I1J788|I1J788_SOYBN Uncharacterized protein OS=Glycine max GN=LOC100817242 PE=4 SV=1	genomic	standard	19.896	12.286	-0.695463	0.0423907
tr|I1LL68|I1LL68_SOYBN Uncharacterized protein OS=Glycine max GN=LOC100792674 PE=4 SV=1	genomic	standard	0.321	4.444	3.79121	0.00670389
tr|I1JAZ8|I1JAZ8_SOYBN Uncharacterized protein OS=Glycine max GN=LOC100776105 PE=4 SV=1	genomic	standard	2.246	8.626	1.94133	0.0239107
tr|I1MXP5|I1MXP5_SOYBN Uncharacterized protein OS=Glycine max GN=LOC100796839 PE=4 SV=2	genomic	standard	0	1.83	#VALUE!	0.0403704
tr|K7LDZ9|K7LDZ9_SOYBN Uncharacterized protein OS=Glycine max GN=GLYMA_09G147300 PE=4 SV=1	genomic	standard	24.71	14.115	-0.807866	0.0122504
Putative uncharacterized protein [Source:UniProtKB/TrEMBL;Acc:C6SW18]	genomic	standard	67.711	131.221	0.954536	0.000291452
tr|I1N510|I1N510_SOYBN Uncharacterized protein OS=Glycine max GN=LOC100816951 PE=4 SV=2	genomic	standard	16.366	39.732	1.2796	0.0125472
transferases, transferring hexosyl groups [Source:Projected from Arabidopsis thaliana (AT1G11880) TAIR;Acc:AT1G11880]	genomic	standard	7.702	3.137	-1.29585	0.0411491
tr|K7KWM1|K7KWM1_SOYBN Uncharacterized protein OS=Glycine max GN=LOC100810430 PE=3 SV=1	genomic	standard	45.248	95.671	1.08023	0.000283228
tr|I1K7V5|I1K7V5_SOYBN Uncharacterized protein OS=Glycine max GN=LOC100787630 PE=3 SV=2	genomic	standard	1.284	4.705	1.87355	0.0414207
tr|A0A151TYK1|A0A151TYK1_CAJCA Cyclic nucleotide-gated ion channel 1 OS=Cajanus cajan GN=KK1_004723 PE=4 SV=1	genomic	standard	8.664	3.398	-1.35035	0.031072
tr|K7LL23|K7LL23_SOYBN Uncharacterized protein OS=Glycine max GN=GLYMA_10G235200 PE=4 SV=1	genomic	standard	13.157	5.228	-1.3315	0.0246037
tr|K7KSL9|K7KSL9_SOYBN Uncharacterized protein OS=Glycine max GN=LOC100802281 PE=4 SV=1	genomic	standard	40.113	14.377	-1.48031	0.0053191
tr|I1MDT4|I1MDT4_SOYBN Uncharacterized protein OS=Glycine max GN=LOC100778206 PE=3 SV=1	genomic	standard	182.595	144.552	-0.337059	0.0401972
Xyloglucan fucosyltransferase [Source:UniProtKB/TrEMBL;Acc:C6F116]	genomic	standard	0.642	6.273	3.28851	0.035377
NA	genomic	standard	347.219	281	-0.305276	0.0350722
tr|I1LRC1|I1LRC1_SOYBN Uncharacterized protein OS=Glycine max GN=LOC100791645 PE=4 SV=1	genomic	standard	3.851	9.41	1.28896	0.0451239
tr|I1K136|I1K136_SOYBN Uncharacterized protein OS=Glycine max GN=LOC100794631 PE=4 SV=2	genomic	standard	12.836	6.796	-0.917438	0.0449921
Ferredoxin [Source:UniProtKB/TrEMBL;Acc:C6T265]	genomic	standard	20.859	37.902	0.861604	0.0392783
Nitrite and sulphite reductase [Source:UniProtKB/TrEMBL;Acc:I1JET9]	genomic	standard	29.523	17.252	-0.775076	0.00966024
tr|I1MYR4|I1MYR4_SOYBN Uncharacterized protein OS=Glycine max GN=LOC100796506 PE=4 SV=2	genomic	standard	6.097	1.307	-2.22184	0.0414957
tr|K7M1Y1|K7M1Y1_SOYBN Uncharacterized protein OS=Glycine max GN=GLYMA_13G258800 PE=4 SV=1	genomic	standard	0.963	4.967	2.36677	0.0410542
tr|I1JQD5|I1JQD5_SOYBN Uncharacterized protein OS=Glycine max GN=LOC100818733 PE=4 SV=1	genomic	standard	50.703	90.704	0.839095	0.00845891
Putative uncharacterized protein [Source:UniProtKB/TrEMBL;Acc:C6TDS4]	genomic	standard	4.814	13.854	1.52499	0.0212132
tr|I1JIB3|I1JIB3_SOYBN Uncharacterized protein OS=Glycine max GN=GLYMA_02G259600 PE=4 SV=1	genomic	standard	11.232	5.228	-1.10328	0.0280473
tr|I1L079|I1L079_SOYBN Uncharacterized protein OS=Glycine max GN=LOC100789290 PE=4 SV=1	genomic	standard	8.664	16.468	0.92656	0.0337889
tr|I1K0U6|I1K0U6_SOYBN Uncharacterized protein OS=Glycine max GN=LOC100778514 PE=4 SV=2	genomic	standard	0	2.091	#VALUE!	0.0492453
tr|I1L9E3|I1L9E3_SOYBN Uncharacterized protein OS=Glycine max GN=LOC100802723 PE=4 SV=1	genomic	standard	14.12	27.185	0.945071	0.0104507
tr|I1LMX4|I1LMX4_SOYBN Uncharacterized protein OS=Glycine max GN=LOC100815188 PE=4 SV=1	genomic	standard	23.426	10.717	-1.12821	0.011568
tr|K7LY32|K7LY32_SOYBN Uncharacterized protein OS=Glycine max GN=LOC100784078 PE=4 SV=1	genomic	standard	0.642	3.66	2.5112	0.0209996
tr|I1JMJ2|I1JMJ2_SOYBN Uncharacterized protein OS=Glycine max PE=4 SV=1	genomic	standard	4.814	0	#VALUE!	0.0174542
tr|I1JEG7|I1JEG7_SOYBN Uncharacterized protein OS=Glycine max GN=LOC100804462 PE=3 SV=1	genomic	standard	35.62	24.833	-0.520429	0.0476962
tr|I1LYW8|I1LYW8_SOYBN Uncharacterized protein OS=Glycine max GN=LOC100813832 PE=4 SV=1	genomic	standard	18.933	8.103	-1.22437	0.0110583
tr|I1K8P7|I1K8P7_SOYBN Two-component response regulator OS=Glycine max GN=LOC100809002 PE=4 SV=2	genomic	standard	16.045	34.766	1.11555	0.00863337
tr|A0A151RYR0|A0A151RYR0_CAJCA Dipeptidyl peptidase family member 6 OS=Cajanus cajan GN=KK1_030772 PE=4 SV=1	genomic	standard	26.314	49.927	0.92399	0.0240716
tr|A0A151S7R0|A0A151S7R0_CAJCA Heat shock cognate 70 kDa protein OS=Cajanus cajan GN=KK1_027461 PE=3 SV=1	genomic	standard	137.989	116.06	-0.249682	0.0421142
Rubisco methyltransferase family protein [Source:TAIR;Acc:AT3G07670](projected from arabidopsis_thaliana,AT3G07670)	genomic	standard	77.017	60.121	-0.357308	0.0384213
tr|I1LUC3|I1LUC3_SOYBN Uncharacterized protein OS=Glycine max GN=LOC100814341 PE=3 SV=1	genomic	standard	166.229	140.631	-0.241257	0.0176447
tr|I1MDZ1|I1MDZ1_SOYBN Uncharacterized protein OS=Glycine max GN=GLYMA_15G056200 PE=4 SV=1	genomic	standard	3.851	10.194	1.40442	0.0222666
tr|I1LSR4|I1LSR4_SOYBN Uncharacterized protein OS=Glycine max GN=LOC100790931 PE=4 SV=1	genomic	standard	14.12	23.264	0.720359	0.0455479
tr|K7M4E1|K7M4E1_SOYBN Uncharacterized protein OS=Glycine max GN=LOC100777123 PE=4 SV=1	genomic	standard	62.255	49.665	-0.32596	0.038487
Ribosomal protein L19 [Source:UniProtKB/TrEMBL;Acc:A0A0R0KSG7]	genomic	standard	93.383	71.1	-0.39331	0.0244001
tr|K7LN84|K7LN84_SOYBN Uncharacterized protein OS=Glycine max GN=GLYMA_11G057600 PE=4 SV=1	genomic	standard	0.321	3.398	3.40404	0.0178663
tr|A0A1S2YCJ4|A0A1S2YCJ4_CICAR major antigen isoform X1 OS=Cicer arietinum GN=LOC101495467 PE=4 SV=1	genomic	standard	13.799	6.012	-1.19865	0.0127155
tr|I1M8S4|I1M8S4_SOYBN Uncharacterized protein OS=Glycine max GN=LOC100794328 PE=4 SV=1	genomic	standard	21.822	5.489	-1.99117	0.00865783
tr|I1LPZ5|I1LPZ5_SOYBN WBb225L1.10 protein OS=Glycine max GN=LOC100814352 PE=4 SV=1	genomic	standard	5.134	0.784	-2.71116	0.0218511
tr|A0A151T3V4|A0A151T3V4_CAJCA ABC transporter G family member 11 OS=Cajanus cajan GN=KK1_016234 PE=4 SV=1	genomic	standard	75.413	52.018	-0.535802	0.0225769
tr|C6TIE1|C6TIE1_SOYBN Putative uncharacterized protein OS=Glycine max GN=LOC100783869 PE=2 SV=1	genomic	standard	34.016	24.833	-0.453955	0.0311668
tr|I1JZH4|I1JZH4_SOYBN Uncharacterized protein OS=Glycine max GN=LOC100775855 PE=3 SV=1	genomic	standard	0	3.137	#VALUE!	0.0365672
tr|A0A1J7H5I7|A0A1J7H5I7_LUPAN Uncharacterized protein OS=Lupinus angustifolius GN=TanjilG_25821 PE=4 SV=1	genomic	standard	2.246	7.319	1.70429	0.010562
tr|A0A0R0KHF1|A0A0R0KHF1_SOYBN Uncharacterized protein OS=Glycine max GN=GLYMA_04G104400 PE=4 SV=1	genomic	standard	33.695	18.82	-0.840268	0.0263002
tr|I1NDE3|I1NDE3_SOYBN Uncharacterized protein OS=Glycine max GN=LOC100787947 PE=4 SV=1	genomic	standard	12.836	5.228	-1.29586	0.0412316
tr|I1MJE2|I1MJE2_SOYBN Uncharacterized protein OS=Glycine max GN=LOC100806731 PE=4 SV=1	genomic	standard	1.284	6.796	2.40404	0.0248506
tr|A0A1S3E9P2|A0A1S3E9P2_CICAR VIN3-like protein 1 isoform X2 OS=Cicer arietinum GN=LOC101491891 PE=4 SV=1	genomic	standard	12.515	5.751	-1.12177	0.0438151
tr|K7L270|K7L270_SOYBN Uncharacterized protein OS=Glycine max GN=GLYMA_07G167000 PE=4 SV=1	genomic	standard	19.575	6.273	-1.64178	0.0137488
tr|I1JBL3|I1JBL3_SOYBN Uncharacterized protein OS=Glycine max GN=LOC100806073 PE=4 SV=1	genomic	standard	25.672	38.687	0.591653	0.0416275
tr|A0A0R4J3C2|A0A0R4J3C2_SOYBN Uncharacterized protein OS=Glycine max GN=LOC100792719 PE=3 SV=1	genomic	standard	72.845	49.142	-0.567873	0.0336788
ATP synthase subunit alpha [Source:UniProtKB/TrEMBL;Acc:K7LWI4]	genomic	standard	1934.73	1036.96	-0.899781	9.65e-05
tr|I1KUP5|I1KUP5_SOYBN Uncharacterized protein OS=Glycine max GN=LOC100813876 PE=4 SV=1	genomic	standard	97.876	70.577	-0.471757	0.0152282
Putative uncharacterized protein [Source:UniProtKB/TrEMBL;Acc:C6TFG0]	genomic	standard	158.527	143.768	-0.140986	0.0446513
Dirigent protein [Source:UniProtKB/TrEMBL;Acc:C6SWG8]	genomic	standard	8.344	1.307	-2.67448	0.00786377
tr|K7LWU5|K7LWU5_SOYBN Uncharacterized protein OS=Glycine max PE=4 SV=1 #or# tr|I1LVN7|I1LVN7_SOYBN Uncharacterized protein OS=Glycine max PE=4 SV=1	genomic	standard	1.925	7.058	1.8744	0.0347966
tr|I1MSS9|I1MSS9_SOYBN Xyloglucan endotransglucosylase/hydrolase OS=Glycine max GN=LOC100801634 PE=3 SV=1	genomic	standard	0.642	6.535	3.34754	0.00845231
tr|I1L4K3|I1L4K3_SOYBN Uncharacterized protein OS=Glycine max GN=LOC100802698 PE=3 SV=1	genomic	standard	7.06	1.046	-2.75479	0.00544046
tr|K7MKC7|K7MKC7_SOYBN Uncharacterized protein OS=Glycine max GN=LOC100783780 PE=4 SV=1	genomic	standard	50.061	74.498	0.573515	0.0454405
tr|K7M9T0|K7M9T0_SOYBN Uncharacterized protein OS=Glycine max GN=GLYMA_15G055300 PE=4 SV=1 #or# tr|K7M9T1|K7M9T1_SOYBN Uncharacterized protein OS=Glycine max GN=GLYMA_15G055400 PE=4 SV=1	genomic	standard	5.134	1.046	-2.2952	0.0388613
Glycosyltransferase [Source:UniProtKB/TrEMBL;Acc:I1MPE9]	genomic	standard	12.515	28.754	1.2001	0.00418602
tr|I1MCI0|I1MCI0_SOYBN Uncharacterized protein OS=Glycine max GN=LOC100782864 PE=4 SV=1	genomic	standard	15.724	40.778	1.37482	0.0124161
Putative uncharacterized protein [Source:UniProtKB/TrEMBL;Acc:C6T249]	genomic	standard	25.351	51.756	1.02968	0.0096548
tr|K7LCT4|K7LCT4_SOYBN Uncharacterized protein OS=Glycine max GN=GLYMA_09G095500 PE=4 SV=1	genomic	standard	26.635	46.528	0.804776	0.0177388
Peptidyl-prolyl cis-trans isomerase [Source:UniProtKB/TrEMBL;Acc:I1JCI7]	genomic	standard	102.689	82.078	-0.323214	0.0259285
tr|A0A0R0LKW8|A0A0R0LKW8_SOYBN Uncharacterized protein OS=Glycine max GN=GLYMA_01G206600 PE=4 SV=1	genomic	standard	10.269	21.434	1.06161	0.0229771
tr|I1M5D5|I1M5D5_SOYBN Uncharacterized protein OS=Glycine max GN=LOC100789743 PE=4 SV=1	genomic	standard	0	1.83	#VALUE!	0.0403704
MYB transcription factor MYB149 [Source:UniProtKB/TrEMBL;Acc:Q0PJB3]	genomic	standard	63.86	52.279	-0.288681	0.0447612
tr|K7MUC3|K7MUC3_SOYBN Uncharacterized protein OS=Glycine max GN=GLYMA_18G234900 PE=4 SV=1	genomic	standard	5.134	1.568	-1.71116	0.0410788
Malate synthase [Source:UniProtKB/TrEMBL;Acc:I1K089]	genomic	standard	25.351	16.207	-0.645426	0.032779
tr|I1LJW6|I1LJW6_SOYBN Uncharacterized protein OS=Glycine max GN=LOC100797426 PE=3 SV=1	genomic	standard	75.733	55.416	-0.45062	0.00470275
Putative uncharacterized protein [Source:UniProtKB/TrEMBL;Acc:Q5EMP7]	genomic	standard	58.726	37.38	-0.651733	0.00809735
tr|I1LTJ7|I1LTJ7_SOYBN Uncharacterized protein OS=Glycine max GN=LOC100777080 PE=4 SV=1	genomic	standard	0	3.137	#VALUE!	0.033071
GTP-binding nuclear protein [Source:UniProtKB/TrEMBL;Acc:A0A0R4J320]	genomic	standard	20.859	35.288	0.758508	0.0481245
tr|A0A0R0H6W8|A0A0R0H6W8_SOYBN Uncharacterized protein OS=Glycine max GN=GLYMA_12G172500 PE=3 SV=1	genomic	standard	203.774	172.782	-0.238017	0.0436672
tr|K7MUP1|K7MUP1_SOYBN Uncharacterized protein OS=Glycine max GN=LOC100776671 PE=4 SV=1	genomic	standard	15.083	7.58	-0.992654	0.024122
tr|I1LQW4|I1LQW4_SOYBN Uncharacterized protein OS=Glycine max GN=LOC100792139 PE=4 SV=2	genomic	standard	9.627	3.398	-1.5024	0.024478
tr|K7LEB5|K7LEB5_SOYBN Uncharacterized protein OS=Glycine max PE=4 SV=1 #or# tr|A0A0R0I9D1|A0A0R0I9D1_SOYBN Uncharacterized protein OS=Glycine max GN=GLYMA_09G166000 PE=4 SV=1	genomic	standard	32.732	22.741	-0.525406	0.0412161
tr|K7LQE0|K7LQE0_SOYBN Uncharacterized protein OS=Glycine max GN=GLYMA_11G196500 PE=4 SV=1	genomic	standard	0.642	4.967	2.95173	0.0218045
tr|K7K9E9|K7K9E9_SOYBN Uncharacterized protein OS=Glycine max GN=LOC100799325 PE=4 SV=1	genomic	standard	17.329	7.842	-1.14389	0.0442933
tr|I1N8T3|I1N8T3_SOYBN Uncharacterized protein OS=Glycine max GN=LOC100810365 PE=4 SV=1	genomic	standard	32.09	20.127	-0.672992	0.0113862
MYB/HD-like transcription factor [Source:UniProtKB/TrEMBL;Acc:I1KLC3]	genomic	standard	4.172	0.523	-2.99586	0.0203971
tr|K7KWC0|K7KWC0_SOYBN Uncharacterized protein OS=Glycine max PE=4 SV=1	genomic	standard	31.77	22.219	-0.515871	0.0367592
tr|I1LNB1|I1LNB1_SOYBN Uncharacterized protein OS=Glycine max GN=LOC100806814 PE=4 SV=1	genomic	standard	16.045	32.936	1.03754	0.0331615
tr|I1LKZ2|I1LKZ2_SOYBN Uncharacterized protein OS=Glycine max GN=LOC100815376 PE=4 SV=1	genomic	standard	23.105	51.756	1.16352	0.0259183
Cytokinin induced message [Source:UniProtKB/TrEMBL;Acc:Q39802]	genomic	standard	0.321	8.103	4.65781	0.000380145
tr|I1LJ26|I1LJ26_SOYBN Uncharacterized protein OS=Glycine max GN=LOC100807166 PE=3 SV=2	genomic	standard	7.381	19.082	1.37032	0.0140032
Putative uncharacterized protein [Source:UniProtKB/TrEMBL;Acc:C6T1L7]	genomic	standard	0.642	5.228	3.02561	0.0263236
tr|I1LKP9|I1LKP9_SOYBN Uncharacterized protein OS=Glycine max GN=LOC100781321 PE=4 SV=1	genomic	standard	9.306	3.398	-1.45348	0.0448042
Non-specific serine/threonine protein kinase [Source:UniProtKB/TrEMBL;Acc:A0A0R4J5V6]	genomic	standard	60.972	27.447	-1.1515	0.00398673
ATP-dependent DNA helicase 2 subunit KU80 [Source:UniProtKB/TrEMBL;Acc:I1K2X5]	genomic	standard	8.344	16.729	1.00354	0.0242088
tr|I1LN48|I1LN48_SOYBN Uncharacterized protein OS=Glycine max GN=LOC100786308 PE=4 SV=1	genomic	standard	0.321	3.921	3.61058	0.0160835
tr|K7LIK6|K7LIK6_SOYBN Uncharacterized protein OS=Glycine max PE=4 SV=1	genomic	standard	3.851	0.784	-2.29631	0.0281952
tr|I1K7N5|I1K7N5_SOYBN Uncharacterized protein OS=Glycine max GN=LOC100807946 PE=4 SV=1	genomic	standard	7.06	16.468	1.22193	0.029492
tr|I1JZD7|I1JZD7_SOYBN Uncharacterized protein OS=Glycine max GN=LOC100780444 PE=4 SV=1	genomic	standard	3.209	10.194	1.66752	0.0298505
tr|I1LRI4|I1LRI4_SOYBN Uncharacterized protein OS=Glycine max GN=LOC100808089 PE=4 SV=1	genomic	standard	31.449	20.912	-0.588683	0.02215
tr|K7KQN9|K7KQN9_SOYBN Uncharacterized protein OS=Glycine max GN=LOC100810411 PE=4 SV=1	genomic	standard	30.807	52.802	0.777334	0.0184389
Glycosyltransferase [Source:UniProtKB/TrEMBL;Acc:I1MPF0]	genomic	standard	78.301	141.676	0.855493	0.0107236
tr|A0A0R0HFK2|A0A0R0HFK2_SOYBN Uncharacterized protein OS=Glycine max GN=GLYMA_11G114500 PE=4 SV=1	genomic	standard	18.612	10.717	-0.796332	0.0486972
tr|I1LBQ7|I1LBQ7_SOYBN Uncharacterized protein OS=Glycine max GN=LOC100791946 PE=4 SV=1	genomic	standard	45.889	66.917	0.544224	0.0414184
tr|I1MYA1|I1MYA1_SOYBN Uncharacterized protein OS=Glycine max GN=LOC100499841 PE=4 SV=1	genomic	standard	7.702	17.252	1.16346	0.0325854
tr|I1K115|I1K115_SOYBN Uncharacterized protein OS=Glycine max GN=LOC100807743 PE=3 SV=1	genomic	standard	18.292	5.751	-1.66933	0.0123509
tr|I1JP51|I1JP51_SOYBN Uncharacterized protein OS=Glycine max GN=LOC100781494 PE=3 SV=1	genomic	standard	13.478	25.355	0.911664	0.0144439
tr|C6T1Z9|C6T1Z9_SOYBN Putative uncharacterized protein OS=Glycine max PE=2 SV=1	genomic	standard	21.822	50.449	1.20904	0.0264788
Peroxidase [Source:UniProtKB/TrEMBL;Acc:A0A0R0JYS9]	genomic	standard	25.351	67.963	1.42271	0.000334849
tr|K7MMT5|K7MMT5_SOYBN Uncharacterized protein OS=Glycine max GN=LOC100817089 PE=3 SV=1	genomic	standard	58.405	15.684	-1.8968	0.000594463
tr|I1N8W8|I1N8W8_SOYBN Uncharacterized protein OS=Glycine max GN=LOC100777952 PE=4 SV=1	genomic	standard	23.426	39.471	0.752682	0.0494528
tr|I1M5E5|I1M5E5_SOYBN Uncharacterized protein OS=Glycine max GN=LOC100794121 PE=4 SV=1	genomic	standard	42.68	25.878	-0.721834	0.00911018
tr|I1KFB5|I1KFB5_SOYBN Uncharacterized protein OS=Glycine max GN=LOC100789570 PE=4 SV=1	genomic	standard	91.458	70.838	-0.368586	0.0438627
tr|A0A0R0F8G4|A0A0R0F8G4_SOYBN Uncharacterized protein OS=Glycine max GN=GLYMA_18G143900 PE=4 SV=1	genomic	standard	8.985	17.775	0.984259	0.0402104
tr|I1KB28|I1KB28_SOYBN Uncharacterized protein OS=Glycine max GN=LOC100807937 PE=4 SV=1	genomic	standard	43.322	32.674	-0.406957	0.0295256
tr|A0A151QN12|A0A151QN12_CAJCA Disease resistance protein At4g27190 family OS=Cajanus cajan GN=KK1_047852 PE=3 SV=1	genomic	standard	3.53	8.103	1.19879	0.0357225
tr|A0A0B2NZX1|A0A0B2NZX1_GLYSO Polyadenylation and cleavage factor like 11 OS=Glycine soja GN=glysoja_015928 PE=4 SV=1	genomic	standard	5.455	15.422	1.49934	0.0434229
tr|K7L6K9|K7L6K9_SOYBN Uncharacterized protein OS=Glycine max GN=LOC100795054 PE=4 SV=1	genomic	standard	1.605	7.058	2.13669	0.0268483
Cytochrome b-c1 complex subunit 7 [Source:UniProtKB/TrEMBL;Acc:I1MWP7]	genomic	standard	94.667	130.436	0.462409	0.0165732
tr|I1J8Y1|I1J8Y1_SOYBN Uncharacterized protein OS=Glycine max GN=LOC100810683 PE=3 SV=1	genomic	standard	121.302	85.476	-0.505012	0.00348852
tr|I1J9L7|I1J9L7_SOYBN Uncharacterized protein OS=Glycine max GN=LOC100779406 PE=3 SV=1	genomic	standard	115.205	202.843	0.81616	0.00395414
tr|I1KQ33|I1KQ33_SOYBN Uncharacterized protein OS=Glycine max GN=LOC100814585 PE=4 SV=2	genomic	standard	0	3.921	#VALUE!	0.034065
tr|I1JNI8|I1JNI8_SOYBN Uncharacterized protein OS=Glycine max GN=LOC100500055 PE=4 SV=1	genomic	standard	2.567	9.672	1.91373	0.017847
tr|A0A151TIJ9|A0A151TIJ9_CAJCA Transformation/transcription domain-associated protein OS=Cajanus cajan GN=KK1_013174 PE=3 SV=1	genomic	standard	33.053	44.699	0.435461	0.0489344
tr|I1MN14|I1MN14_SOYBN Uncharacterized protein OS=Glycine max GN=LOC100784113 PE=3 SV=1	genomic	standard	124.832	82.601	-0.595757	0.0337644
tr|A0A0R0HCA2|A0A0R0HCA2_SOYBN Uncharacterized protein OS=Glycine max GN=LOC100800247 PE=3 SV=1	genomic	standard	38.829	29.799	-0.381871	0.0347508
tr|I1K618|I1K618_SOYBN Uncharacterized protein OS=Glycine max GN=LOC100789199 PE=4 SV=1	genomic	standard	51.666	30.583	-0.756485	0.00302007
tr|I1LN10|I1LN10_SOYBN Uncharacterized protein OS=Glycine max GN=LOC100782951 PE=3 SV=1	genomic	standard	0.642	6.012	3.2272	0.00329749
tr|I1NC77|I1NC77_SOYBN Uncharacterized protein OS=Glycine max GN=LOC100796542 PE=4 SV=1	genomic	standard	52.307	41.039	-0.350008	0.0246091
tr|I1LZI1|I1LZI1_SOYBN Uncharacterized protein OS=Glycine max GN=LOC100783534 PE=4 SV=1	genomic	standard	0	3.137	#VALUE!	0.0182845
Isoflavone reductase homolog 2 [Source:UniProtKB/TrEMBL;Acc:Q9SDZ0]	genomic	standard	284.963	132.005	-1.11018	0.0002876
tr|K7K8V1|K7K8V1_SOYBN Uncharacterized protein OS=Glycine max GN=LOC100794745 PE=4 SV=1	genomic	standard	0.642	7.319	3.511	0.00194163
tr|C6T4U4|C6T4U4_SOYBN Putative uncharacterized protein (Fragment) OS=Glycine max PE=2 SV=1	genomic	standard	8.985	17.514	0.962918	0.0431488
tr|Q8LJR7|Q8LJR7_SOYBN Putative uncharacterized protein OS=Glycine max PE=2 SV=1	genomic	standard	50.703	32.936	-0.622406	0.0195483
Putative uncharacterized protein [Source:UniProtKB/TrEMBL;Acc:C6SY47]	genomic	standard	34.658	19.605	-0.821967	0.0132056
Putative uncharacterized protein [Source:UniProtKB/TrEMBL;Acc:C6T1E2]	genomic	standard	68.032	134.619	0.984597	0.000400846
nuclear matrix protein-related [Source:TAIR;Acc:AT5G09860](projected from arabidopsis_thaliana,AT5G09860)	genomic	standard	19.896	10.979	-0.857732	0.0410847
2-cysteine peroxiredoxin B [Source:Projected from Arabidopsis thaliana (AT5G06290) TAIR;Acc:AT5G06290]	genomic	standard	0	1.568	#VALUE!	0.0464535
tr|I1K9I9|I1K9I9_SOYBN Uncharacterized protein OS=Glycine max GN=LOC100805268 PE=4 SV=1	genomic	standard	2.567	11.501	2.1636	0.00426586
tr|I1L171|I1L171_SOYBN Uncharacterized protein OS=Glycine max GN=LOC100800020 PE=4 SV=1	genomic	standard	29.523	19.605	-0.590618	0.0492713
Protein of unknown function (DUF1000) [Source:Projected from Arabidopsis thaliana (AT2G25950) TAIR;Acc:AT2G25950]	genomic	standard	60.972	40.778	-0.580356	0.0450428
tr|K7LF74|K7LF74_SOYBN Uncharacterized protein OS=Glycine max GN=LOC100810313 PE=4 SV=1	genomic	standard	7.702	20.65	1.42284	0.0151003
Superoxide dismutase [Cu-Zn] [Source:UniProtKB/TrEMBL;Acc:I1JRI7]	genomic	standard	44.927	87.829	0.967115	0.0028884
tr|I1M6X6|I1M6X6_SOYBN Uncharacterized protein OS=Glycine max GN=LOC100804411 PE=4 SV=2	genomic	standard	5.134	1.83	-1.48824	0.047616
tr|I1LCK9|I1LCK9_SOYBN Uncharacterized protein OS=Glycine max GN=GLYMA_10G196200 PE=4 SV=1	genomic	standard	12.515	40.516	1.69483	6.87e-05
tr|K7LGT7|K7LGT7_SOYBN Uncharacterized protein OS=Glycine max GN=GLYMA_10G011400 PE=4 SV=1 #or# tr|I1L7N2|I1L7N2_SOYBN Uncharacterized protein OS=Glycine max GN=LOC732591 PE=4 SV=1	genomic	standard	0	2.614	#VALUE!	0.0390155
Putative uncharacterized protein [Source:UniProtKB/TrEMBL;Acc:C6TF57]	genomic	standard	177.139	111.355	-0.669716	0.00115139
tr|I1K8Q6|I1K8Q6_SOYBN Uncharacterized protein OS=Glycine max GN=LOC100789033 PE=4 SV=1	genomic	standard	18.612	7.58	-1.29596	0.0246536
tr|I1K414|I1K414_SOYBN Uncharacterized protein OS=Glycine max GN=LOC100792716 PE=4 SV=1	genomic	standard	0	3.66	#VALUE!	0.0132263
tr|I1JFA6|I1JFA6_SOYBN Uncharacterized protein OS=Glycine max GN=LOC100795966 PE=4 SV=1	genomic	standard	93.062	172.782	0.892689	0.0159736
Chlorophyll a-b binding protein, chloroplastic [Source:UniProtKB/TrEMBL;Acc:I1JS58]	genomic	standard	211.155	359.68	0.768412	0.00155691
tr|I1KGY1|I1KGY1_SOYBN Uncharacterized protein OS=Glycine max GN=LOC100783212 PE=4 SV=1	genomic	standard	6.739	0.784	-3.10361	0.0069781
tr|I1J907|I1J907_SOYBN Uncharacterized protein OS=Glycine max GN=LOC100786231 PE=4 SV=2	genomic	standard	121.302	77.373	-0.648701	0.0149916
Putative uncharacterized protein [Source:UniProtKB/TrEMBL;Acc:C6TMH1]	genomic	standard	37.225	85.476	1.19925	0.00047009
tr|I1KBQ1|I1KBQ1_SOYBN Uncharacterized protein OS=Glycine max GN=LOC100776420 PE=4 SV=2	genomic	standard	10.911	4.705	-1.21352	0.0349095
tr|I1M7C1|I1M7C1_SOYBN Uncharacterized protein OS=Glycine max GN=LOC100780327 PE=4 SV=1	genomic	standard	7.06	17.252	1.28902	0.0347172
Serine/threonine protein kinase [Source:UniProtKB/TrEMBL;Acc:C6ZRR6]	genomic	standard	7.381	16.468	1.15778	0.0149312
tr|I1L1L3|I1L1L3_SOYBN Uncharacterized protein OS=Glycine max GN=LOC100790686 PE=4 SV=1	genomic	standard	51.666	29.015	-0.832416	0.00518689
tr|I1K648|I1K648_SOYBN Uncharacterized protein OS=Glycine max GN=LOC100798005 PE=4 SV=1	genomic	standard	21.501	36.857	0.777535	0.0142454
Putative uncharacterized protein [Source:UniProtKB/TrEMBL;Acc:C6TLV8]	genomic	standard	17.65	34.766	0.978009	0.0089472
tr|K7LZN7|K7LZN7_SOYBN Uncharacterized protein OS=Glycine max GN=LOC100803312 PE=4 SV=1	genomic	standard	9.306	2.875	-1.6946	0.00386425
Coatomer subunit beta' [Source:UniProtKB/TrEMBL;Acc:K7M8Y1]	genomic	standard	0.963	4.705	2.28859	0.0420475
tr|K7MAI8|K7MAI8_SOYBN Uncharacterized protein OS=Glycine max GN=LOC100811356 PE=4 SV=1	genomic	standard	0	1.568	#VALUE!	0.0335715
tr|K7L827|K7L827_SOYBN Uncharacterized protein OS=Glycine max GN=LOC100801612 PE=4 SV=1	genomic	standard	48.136	33.197	-0.536063	0.0189248
tr|I1JQE1|I1JQE1_SOYBN Uncharacterized protein OS=Glycine max GN=GLYMA_03G206600 PE=4 SV=1	genomic	standard	17.65	9.672	-0.867782	0.0231598
tr|K7LYA5|K7LYA5_SOYBN Uncharacterized protein OS=Glycine max GN=LOC100789557 PE=3 SV=1	genomic	standard	0.963	10.194	3.40404	0.000315247
tr|I1LZD5|I1LZD5_SOYBN Uncharacterized protein OS=Glycine max GN=LOC100804918 PE=4 SV=1	genomic	standard	10.911	25.617	1.23132	0.030102
Xyloglucan endotransglucosylase/hydrolase [Source:UniProtKB/TrEMBL;Acc:I1N264]	genomic	standard	37.225	15.422	-1.27128	0.00276102
tr|A0A151U2W9|A0A151U2W9_CAJCA Villin-2 OS=Cajanus cajan GN=KK1_006290 PE=4 SV=1	genomic	standard	51.345	25.094	-1.03288	0.0180372
tr|I1MLZ1|I1MLZ1_SOYBN Uncharacterized protein OS=Glycine max GN=LOC100779810 PE=3 SV=1	genomic	standard	0.642	4.967	2.95173	0.0271342
tr|I1LPR1|I1LPR1_SOYBN Uncharacterized protein OS=Glycine max GN=LOC100807372 PE=4 SV=1	genomic	standard	16.687	37.641	1.17358	0.00853885
Germin-like protein 12 [Source:UniProtKB/TrEMBL;Acc:C6T5E1]	genomic	standard	3.53	16.207	2.19888	0.00778402
tr|I1LD64|I1LD64_SOYBN Uncharacterized protein OS=Glycine max GN=LOC100785939 PE=4 SV=2	genomic	standard	14.441	31.367	1.11908	0.00271683
tr|K7KQW5|K7KQW5_SOYBN Uncharacterized protein OS=Glycine max GN=LOC100789721 PE=4 SV=1	genomic	standard	39.471	26.14	-0.594534	0.0396306
tr|A0A151S804|A0A151S804_CAJCA Putative RNA-binding protein C23E6.01c OS=Cajanus cajan GN=KK1_027300 PE=4 SV=1	genomic	standard	13.478	24.833	0.881652	0.0302161
Cryptochrome1 [Source:UniProtKB/TrEMBL;Acc:D0FZ12]	genomic	standard	69.636	89.659	0.364615	0.0423806
tr|I1NDG6|I1NDG6_SOYBN Uncharacterized protein OS=Glycine max GN=LOC100780279 PE=3 SV=1	genomic	standard	20.538	31.89	0.634808	0.0480511
basic helix-loop-helix (bHLH) DNA-binding superfamily protein [Source:Projected from Arabidopsis thaliana (AT2G43140) TAIR;Acc:AT2G43140] #or# tr|K7N5J2|K7N5J2_SOYBN Uncharacterized protein OS=Glycine max GN=GLYMA_20G248200 PE=4 SV=1	genomic	standard	0.963	7.319	2.92604	0.00447452
tr|I1KJS8|I1KJS8_SOYBN Uncharacterized protein OS=Glycine max GN=LOC100777649 PE=4 SV=1	genomic	standard	14.12	95.932	2.76427	0.00195757
tr|A0A151RW98|A0A151RW98_CAJCA ABC transporter C family member 2 OS=Cajanus cajan GN=KK1_031527 PE=4 SV=1	genomic	standard	179.707	153.439	-0.227981	0.0485687
tr|A0A0R0F4B3|A0A0R0F4B3_SOYBN Uncharacterized protein OS=Glycine max GN=GLYMA_18G025500 PE=4 SV=1	genomic	standard	12.515	23.787	0.926515	0.0265825
tr|I1LET6|I1LET6_SOYBN Uncharacterized protein OS=Glycine max GN=LOC100809119 PE=4 SV=1	genomic	standard	29.523	16.991	-0.797069	0.0480709
WAT1-related protein [Source:UniProtKB/TrEMBL;Acc:I1LW61]	genomic	standard	10.59	38.425	1.85934	0.0019516
Signal recognition particle 54 kDa protein [Source:UniProtKB/TrEMBL;Acc:I1KGZ5]	genomic	standard	21.18	13.07	-0.696443	0.0443672
Putative uncharacterized protein [Source:UniProtKB/TrEMBL;Acc:C6T322]	genomic	standard	231.372	180.624	-0.357225	0.00744648
tr|I1LLF6|I1LLF6_SOYBN Uncharacterized protein OS=Glycine max GN=LOC100796378 PE=4 SV=1	genomic	standard	37.867	17.514	-1.11243	0.00597902
Peptidyl-prolyl cis-trans isomerase [Source:UniProtKB/TrEMBL;Acc:A0A0R4J4Q0]	genomic	standard	6.097	13.593	1.15669	0.0411033
tr|K7LF15|K7LF15_SOYBN Uncharacterized protein OS=Glycine max GN=LOC100782361 PE=4 SV=1	genomic	standard	181.953	126.777	-0.521273	0.0138288
tr|I1MCK0|I1MCK0_SOYBN Uncharacterized protein OS=Glycine max GN=LOC100798572 PE=3 SV=1	genomic	standard	3.851	13.07	1.76295	0.0327469
tr|K7KGA9|K7KGA9_SOYBN Uncharacterized protein OS=Glycine max GN=GLYMA_03G212600 PE=4 SV=1	genomic	standard	63.86	43.914	-0.540232	0.0200412
tr|I1LHE6|I1LHE6_SOYBN Uncharacterized protein OS=Glycine max GN=LOC100776346 PE=4 SV=2	genomic	standard	5.134	14.377	1.48561	0.0419985
tr|I1JB80|I1JB80_SOYBN Uncharacterized protein OS=Glycine max GN=LOC100793882 PE=4 SV=1	genomic	standard	7.06	15.945	1.17536	0.0321407
tr|A0A0R4J4Z9|A0A0R4J4Z9_SOYBN Uncharacterized protein OS=Glycine max GN=LOC100804416 PE=4 SV=1	genomic	standard	72.204	38.948	-0.89053	0.0360529
NA	genomic	standard	13.157	5.228	-1.3315	0.028558
tr|K7K740|K7K740_SOYBN Uncharacterized protein OS=Glycine max GN=GLYMA_02G083600 PE=4 SV=1	genomic	standard	21.822	64.826	1.57079	0.00337831
tr|K7MEZ0|K7MEZ0_SOYBN Uncharacterized protein OS=Glycine max GN=GLYMA_16G030900 PE=4 SV=1	genomic	standard	6.739	2.353	-1.51803	0.0165362
tr|I1LH08|I1LH08_SOYBN Uncharacterized protein OS=Glycine max GN=LOC100788625 PE=4 SV=1	genomic	standard	42.359	19.605	-1.11145	0.00660198
Smr domain-containing protein [Source:UniProtKB/TrEMBL;Acc:I1K8I2]	genomic	standard	75.733	53.847	-0.492056	0.0340424
tr|I1J5N5|I1J5N5_SOYBN Uncharacterized protein OS=Glycine max GN=LOC100818865 PE=4 SV=1	genomic	standard	16.045	6.012	-1.41621	0.00454062
tr|A0A0R0JRQ7|A0A0R0JRQ7_SOYBN Uncharacterized protein OS=Glycine max GN=GLYMA_06G259800 PE=3 SV=1	genomic	standard	20.859	50.972	1.28903	0.00991443
Putative uncharacterized protein [Source:UniProtKB/TrEMBL;Acc:C6T5B0]	genomic	standard	19.254	8.887	-1.11539	0.0128878
tr|I1J4X2|I1J4X2_SOYBN Uncharacterized protein OS=Glycine max GN=LOC100810300 PE=4 SV=1	genomic	standard	248.701	186.114	-0.418226	0.0249709
tr|A0A0R0K6T6|A0A0R0K6T6_SOYBN Uncharacterized protein OS=Glycine max GN=GLYMA_04G105200 PE=3 SV=1	genomic	standard	0.963	7.058	2.87365	0.00399517
tr|I1JLE1|I1JLE1_SOYBN Uncharacterized protein OS=Glycine max GN=LOC100779170 PE=4 SV=1	genomic	standard	32.411	15.684	-1.04719	0.00602126
tr|I1LWU0|I1LWU0_SOYBN Uncharacterized protein OS=Glycine max GN=LOC100500597 PE=4 SV=1	genomic	standard	2.246	9.933	2.14487	0.0202131
tr|I1MT91|I1MT91_SOYBN Uncharacterized protein OS=Glycine max GN=LOC100805348 PE=4 SV=1	genomic	standard	61.935	37.641	-0.71845	0.00411759
tr|I1L0B1|I1L0B1_SOYBN Uncharacterized protein OS=Glycine max GN=LOC100781461 PE=4 SV=1	genomic	standard	27.919	13.07	-1.09499	0.00206513
Xyloglucan endotransglucosylase/hydrolase [Source:UniProtKB/TrEMBL;Acc:I1J4Q1]	genomic	standard	21.501	12.547	-0.777061	0.0133339
tr|K7M222|K7M222_SOYBN Uncharacterized protein OS=Glycine max PE=4 SV=1	genomic	standard	3.53	12.024	1.76818	0.0363927
RING-type E3 ubiquitin transferase [Source:UniProtKB/TrEMBL;Acc:I1N9R5]	genomic	standard	3.851	0.784	-2.29631	0.0306992
tr|I1KNF9|I1KNF9_SOYBN Uncharacterized protein OS=Glycine max GN=LOC100779095 PE=4 SV=1	genomic	standard	11.232	34.504	1.61915	0.00883209
tr|I1LKJ8|I1LKJ8_SOYBN Uncharacterized protein OS=Glycine max GN=LOC100808604 PE=3 SV=1	genomic	standard	115.526	81.033	-0.511636	0.00203959
tr|A0A0R4J336|A0A0R4J336_SOYBN Uncharacterized protein OS=Glycine max GN=LOC100305792 PE=3 SV=1	genomic	standard	126.436	211.992	0.745603	0.0116038
tr|I1N0D2|I1N0D2_SOYBN Uncharacterized protein OS=Glycine max GN=LOC100785400 PE=3 SV=2	genomic	standard	28.24	19.082	-0.565528	0.0476138
tr|I1LVC9|I1LVC9_SOYBN Uncharacterized protein OS=Glycine max GN=GLYMA_12G236700 PE=4 SV=2	genomic	standard	17.008	37.118	1.12591	0.0238481
tr|I1L2A0|I1L2A0_SOYBN Uncharacterized protein OS=Glycine max GN=LOC100798970 PE=4 SV=1	genomic	standard	8.344	19.082	1.1934	0.0175892
S-adenosylmethionine synthase [Source:UniProtKB/TrEMBL;Acc:I1JQV8]	genomic	standard	29.844	45.744	0.616142	0.0449796
tr|K7LZM4|K7LZM4_SOYBN Uncharacterized protein OS=Glycine max GN=GLYMA_13G138100 PE=4 SV=1	genomic	standard	8.985	3.921	-1.1963	0.0185243
Glutathione S-transferase GST 5 [Source:UniProtKB/TrEMBL;Acc:Q9FQF3]	genomic	standard	149.862	95.409	-0.651437	0.0121834
tr|K7N318|K7N318_SOYBN Uncharacterized protein OS=Glycine max GN=GLYMA_20G122000 PE=4 SV=1	genomic	standard	1.925	7.58	1.97734	0.0301047
tr|I1M6G4|I1M6G4_SOYBN Uncharacterized protein OS=Glycine max GN=LOC100794848 PE=4 SV=1	genomic	standard	25.031	13.854	-0.853413	0.00755802
tr|K7KU60|K7KU60_SOYBN Uncharacterized protein OS=Glycine max GN=LOC100818967 PE=3 SV=1	genomic	standard	82.472	58.553	-0.494161	0.0374316
tr|K7KE48|K7KE48_SOYBN Uncharacterized protein OS=Glycine max GN=LOC100787185 PE=4 SV=1	genomic	standard	15.724	7.58	-1.0527	0.0117867
tr|K7LII3|K7LII3_SOYBN Uncharacterized protein OS=Glycine max GN=LOC100786284 PE=3 SV=1	genomic	standard	10.59	2.614	-2.01837	0.00327273
Putative uncharacterized protein [Source:UniProtKB/TrEMBL;Acc:C6TES3]	genomic	standard	41.076	18.298	-1.16661	0.00426965
tr|A0A151RXL7|A0A151RXL7_CAJCA Beta-D-xylosidase 1 OS=Cajanus cajan GN=KK1_031084 PE=4 SV=1	genomic	standard	2.567	0.261	-3.29796	0.0476908
tr|I1LPB4|I1LPB4_SOYBN Uncharacterized protein OS=Glycine max GN=LOC100777598 PE=4 SV=1	genomic	standard	76.054	45.221	-0.750031	0.00157279
Putative uncharacterized protein [Source:UniProtKB/TrEMBL;Acc:C6T352]	genomic	standard	3.209	10.717	1.73971	0.0170146
tr|K7KFU5|K7KFU5_SOYBN Uncharacterized protein OS=Glycine max GN=LOC100818898 PE=4 SV=1	genomic	standard	13.157	6.273	-1.0686	0.0233699
tr|I1KUM3|I1KUM3_SOYBN Uncharacterized protein OS=Glycine max GN=LOC100810128 PE=4 SV=1	genomic	standard	25.672	17.514	-0.551687	0.0454139
tr|I1JZ93|I1JZ93_SOYBN Uncharacterized protein OS=Glycine max GN=LOC100816267 PE=4 SV=2	genomic	standard	3.53	12.808	1.85931	0.0130339
tr|I1K449|I1K449_SOYBN Uncharacterized protein OS=Glycine max GN=LOC100802256 PE=4 SV=1	genomic	standard	2.888	8.887	1.62163	0.0346299
ABC transporter family protein [Source:Projected from Arabidopsis thaliana (AT1G54350) TAIR;Acc:AT1G54350]	genomic	standard	42.68	65.349	0.614605	0.04154
tr|I1MS00|I1MS00_SOYBN Uncharacterized protein OS=Glycine max GN=GLYMA_17G042100 PE=4 SV=1	genomic	standard	521.791	443.588	-0.234252	0.0210113
WAT1-related protein [Source:UniProtKB/TrEMBL;Acc:K7MKA5]	genomic	standard	163.661	99.853	-0.712833	0.00351437
tr|I1K9U6|I1K9U6_SOYBN Uncharacterized protein OS=Glycine max GN=LOC100790439 PE=4 SV=1	genomic	standard	14.12	33.72	1.25586	0.0116355
tr|A0A0R0FR81|A0A0R0FR81_SOYBN Uncharacterized protein OS=Glycine max GN=GLYMA_17G245900 PE=4 SV=1	genomic	standard	5.455	2.091	-1.38339	0.0480212
tr|I1J5S5|I1J5S5_SOYBN Uncharacterized protein OS=Glycine max GN=LOC100796316 PE=4 SV=1	genomic	standard	4.814	23.003	2.25651	0.000787612
Aldose 1-epimerase [Source:UniProtKB/TrEMBL;Acc:I1N4B8]	genomic	standard	59.688	42.869	-0.477506	0.0486459
Kinesin-like protein [Source:UniProtKB/TrEMBL;Acc:I1LPX4]	genomic	standard	5.455	11.763	1.1086	0.0382606
Histone H4 [Source:UniProtKB/TrEMBL;Acc:K7KA53]	genomic	standard	2.567	6.796	1.4046	0.0419713
WAT1-related protein [Source:UniProtKB/TrEMBL;Acc:C6TNF8]	genomic	standard	14.12	2.875	-2.29611	0.000122176
[truncated: 187 more rows]
