# Supplementary material for: Selecting putative drought-tolerance markers in two contrasting soybeans
Source: Sci Rep. 2022 Jun 27;12:10872. doi: 10.1038/s41598-022-14334-3 (PMC9237119; doi:10.1038/s41598-022-14334-3)
Supplement: Supplementary file 11 — Dataset S2. [file 41598_2022_14334_MOESM11_ESM.xlsx]

## Sheet: MUNASQA
Suplementary Data 2
MUNASQA DEGs	Description	gene_symbol	mapping_type	feature	log2(Mnstress vscontrol)	pvalue_MNcontrolLeaf_vs_MNstressLeaf
GLYMA01G06030	Pollen allergen (Pollen_allerg_1)/similar a Expansina 1	NA	genomic	standard	2.42922	0.00139815
GLYMA01G11640	KUNITZ FAMILY TRYPSIN AND PROTEASE INHIBITOR PROTEIN-RELATED	NA	genomic	standard	0.460016	0.00174585
GLYMA01G28810	CHLOROPHYLL A-B BINDING PROTEIN CP29.1, CHLOROPLASTIC-RELATED	NA	genomic	standard	0.361211	0.000863035
GLYMA01G39200	METHIONINE AMINOPEPTIDASE 1D, MITOCHONDRIAL	MAP1D	genomic	standard	0.39546	0.000760035
GLYMA01G41670	AQUAPORIN TIP2-3-RELATED	NA	genomic	standard	1.87293	9.73e-06
GLYMA01G44730	zinc-finger of the FCS-type, C2-C2 (zf-FLZ)	NA	genomic	standard	1.8151	2.7e-05
GLYMA02G02070	LATE EMBRYOGENESIS ABUNDANT 3 (LEA3) FAMILY PROTEIN	NA	genomic	standard	0.493244	0.00111559
GLYMA02G02841	PROTEIN KINASE SUPERFAMILY PROTEIN	NA	genomic	standard	2.48584	0.000305578
GLYMA02G03020	F25A4.19 PROTEIN/MYB transcription factor	NA	genomic	standard	0.190342	0.00236394
GLYMA02G09210	sin anotacion	NA	genomic	standard	0.987044	0.00251721
GLYMA02G12140	Pollen allergen (Pollen_allerg_1)	NA	genomic	standard	3.48584	0.000289592
GLYMA02G15760	FORMIN-RELATED	NA	genomic	standard	1.63333	0.000338584
GLYMA02G18090	Legume lectin domain (Lectin_legB)	NA	genomic	standard	2.56682	0.000744357
GLYMA02G36070	small subunit ribosomal protein S17e	NA	genomic	standard	0.550938	0.00302951
GLYMA02G41820	Mannose-1-phosphate guanylyltransferase (GDP) / GDP-mannose pyrophosphorylase/enzima involucrada en la síntesis de acido ascorbico	NA	genomic	standard	0.314669	0.000461106
GLYMA03G08280	CHLOROPHYLL A-B BINDING PROTEIN CP29.1, CHLOROPLASTIC-RELATED	NA	genomic	standard	0.370386	3.82e-05
GLYMA03G26080	large subunit ribosomal protein L4 (RP-L4, MRPL4, rplD)	NA	genomic	standard	0.283973	0.000359264
GLYMA03G30070	Delta(12)-fatty-acid desaturase / Oleoyl-CoA Delta(12) desaturase	NA	genomic	standard	0.624694	8.61e-05
GLYMA03G39200	DNAJ HOMOLOG SUBFAMILY C MEMBER/CHAPERONA	NA	genomic	standard	1.05397	0.00141516
GLYMA03G40510	Rubredoxin (Rubredoxin)	NA	genomic	standard	0.427511	8.61e-06
GLYMA04G01210	CAMP-RESPONSE ELEMENT BINDING PROTEIN-RELATED	NA	genomic	standard	2.30886	0.00197616
GLYMA04G04770	ADENINE PHOSPHORIBOSYLTRANSFERASE 1, CHLOROPLASTIC	NA	genomic	standard	0.294112	0.00194055
GLYMA04G10880	Uncharacterized protein	NA	genomic	standard	1.24479	0.0021525
GLYMA04G11400	ALLERGEN-LIKE PROTEIN BRSN20-RELATED	NA	genomic	standard	0.739597	0.000550653
GLYMA04G35130	DEHYDRATION-RESPONSIVE PROTEIN RD22	NA	genomic	standard	1.98338	0.000577546
GLYMA04G37690	TRANSCRIPTION FACTOR BHLH137	NA	genomic	standard	4.19473	2.05e-08
GLYMA04G37940	MITOCHONDRIAL OUTER MEMBRANE PROTEIN 25	NA	genomic	standard	-0.0446511	0.518235
GLYMA04G39390	carbamoyl-phosphate synthase small subunit (carA, CPA1)	NA	genomic	standard	0.382073	0.000282367
GLYMA04G41510	PLASTID-LIPID-ASSOCIATED PROTEIN 14, CHLOROPLASTIC-	NA	genomic	standard	1.59266	0.0015151
GLYMA04G43150	AUXIN TRANSPORTER-LIKE PROTEIN 2-RELATED	NA	genomic	standard	1.44834	0.0014783
GLYMA05G01380	PROTEIN NRT1/ PTR FAMILY 4.7/transportador de nitratos	NA	genomic	standard	0.58376	0.000610658
GLYMA05G02690	HIGH-AFFINITY NITRATE TRANSPORTER	NA	genomic	standard	1.40996	0.000209124
GLYMA05G02800	nucleolin (NCL, NSR1)	NA	genomic	standard	0.224293	0.00172952
GLYMA05G08590	CARBONIC ANHYDRASE 2	NA	genomic	standard	0.690667	0.00194111
GLYMA05G26160	F28K20.6 PROTEIN-RELATED TRANSMEMBRANA	NA	genomic	standard	0.764079	0.000378393
GLYMA05G28480	adenosylhomocysteinase	NA	genomic	standard	0.0820384	0.000796728
GLYMA05G29310	WRKY TRANSCRIPTION FACTOR 65-RELATED	NA	genomic	standard	2.10726	0.000384715
GLYMA05G30380	BASIC BLUE PROTEIN	NA	genomic	standard	1.68153	4.61e-05
GLYMA05G33390	MITOCHONDRIAL OUTER MEMBRANE PROTEIN 25	NA	genomic	standard	0.13334	0.000257567
GLYMA05G33560	SERINE THREONINE KINASE	NA	genomic	standard	1.2999	0.00107964
GLYMA05G35030	small subunit ribosomal protein S15e	NA	genomic	standard	0.327335	0.00112248
GLYMA05G36670	28S RIBOSOMAL PROTEIN S6, MITOCHONDRIAL	NA	genomic	standard	1.1374	9.92e-06
GLYMA05G38220	FARNESYLATED PROTEIN 3-RELATED	NA	genomic	standard	1.21158	0.000936594
GLYMA05G38490	ACYL CARRIER PROTEIN 4, CHLOROPLASTIC	NA	genomic	standard	0.888478	4.83e-05
GLYMA06G03920	PetM family of cytochrome b6f complex subunit	NA	genomic	standard	0.692305	0.000138745
GLYMA06G04740	EXTENSIN, PROLINE-RICH PROTEIN // SUBFAMILY NOT NAMED	NA	genomic	standard	3.54019	6.21e-05
GLYMA06G08120	WRKY TRANSCRIPTION FACTOR 11-RELATED	NA	genomic	standard	1.5223	0.000933249
GLYMA06G09100	HOMEOBOX PROTEIN	NA	genomic	standard	1.32963	0.00120266
GLYMA06G09430	INOSITOL-TETRAKISPHOSPHATE 1-KINASE 2-RELATED	NA	genomic	standard	0.394226	0.00183338
GLYMA06G09500	TUBULIN ALPHA-2 CHAIN-RELATED	NA	genomic	standard	1.5927	0.000179412
GLYMA06G10490	Alternative splicing factor SRp55/B52/SRp75 (RRM superfamily) // Splicing factor 3b, subunit 4	NA	genomic	standard	1.69228	0.00139973
GLYMA06G11010	ETHYLENE-RESPONSIVE TRANSCRIPTION FACTOR CRF5-RELATED	NA	genomic	standard	0.0252423	0.00223956
GLYMA06G11081	ALLERGEN-LIKE PROTEIN BRSN20-RELATED	NA	genomic	standard	0.764079	0.000569877
GLYMA06G11450	small subunit ribosomal protein S13	NA	genomic	standard	0.804277	0.000291447
GLYMA06G14850	Expansina A8	NA	genomic	standard	3.25784	5.11e-08
GLYMA07G02290	mannosyl-oligosaccharide alpha-1,2-mannosidase (MAN1)	NA	genomic	standard	1.10744	0.000686419
GLYMA07G02610	Glycosyltransferase family 9 (heptosyltransferase)	NA	genomic	standard	1.1374	8.75e-05
GLYMA07G04310	GERMIN-LIKE PROTEIN SUBFAMILY 3 MEMBER 3/AUXIN BINDING PROTEIN	NA	genomic	standard	1.35887	3.26e-06
GLYMA07G15190	inositol oxygenase (MIOX)	NA	genomic	standard	2.6598	0.00301797
GLYMA07G15910	EXPANSIN-A6	NA	genomic	standard	0.683537	0.00185953
GLYMA07G27370	PROTEIN KINASE DOMAIN	NA	genomic	standard	1.21158	0.00074334
GLYMA07G30180	Anthocyanidin 3-O-glucosyltransferase / Uridine diphosphoglucose-anthocyanidin 3-O-glucosyltransferase // Flavonol 3-O-glucosyltransferase / UDP-glucose flavonol 3-O-glucosyltransferase	NA	genomic	standard	2.24484	0.00177525
GLYMA07G31870	Dof domain, zinc finger (zf-Dof)/FBOX PROTEIN	NA	genomic	standard	3.30886	0.000240438
GLYMA07G33330	CARBOXYLESTERASE 12-RELATED	NA	genomic	standard	1.78533	0.00233602
GLYMA07G37690	PROTEIN RALF-LIKE 22	NA	genomic	standard	0.421467	0.00051055
GLYMA07G39230	Voltage-dependent anion channel (SLAC1)	NA	genomic	standard	0.831714	0.00196716
GLYMA08G04860	LANT INVERTASE/PECTIN METHYLESTERASE INHIBITOR DOMAIN-CONTAINING PROTEIN	NA	genomic	standard	0.859983	0.000449809
GLYMA08G07540	ATP-BINDING CASSETTE TRANSPORTER	NA	genomic	standard	0.0876867	0.00100978
GLYMA08G13040	RECEPTOR TIPO LRR	NA	genomic	standard	1.46985	0.00208126
GLYMA08G15960	Vicianin beta-glucosidase // Beta-glucosidase / Gentobiase	NA	genomic	standard	1.42922	0.00062242
GLYMA08G17180	unknown function	NA	genomic	standard	1.59273	0.000277604
GLYMA08G21880	PROTEIN CURVATURE THYLAKOID 1C, CHLOROPLASTIC/proteina de membrana de tilakoide	NA	genomic	standard	0.162786	0.00270454
GLYMA08G22730	ACYL-COA DESATURASE	NA	genomic	standard	1.07827	0.00148807
GLYMA08G23400	GLYCOSIL TRANSFERASE	NA	genomic	standard	1.03923	0.000426723
GLYMA08G24760	Pathogenesis-related protein Bet v I family	NA	genomic	standard	1.23249	7.04e-05
GLYMA08G37180	sin anotacion	NA	genomic	standard	1.95526	0.000830924
GLYMA08G41120	Delta(8)-fatty-acid desaturase	NA	genomic	standard	0.826078	4.09e-05
GLYMA08G42400	Citrate (Si)-synthase / Citrate oxaloacetate-lyase ((pro-3S)-CH(2)COO->acetyl-CoA)	NA	genomic	standard	3.17769	0.000671485
GLYMA08G42660	AKT-INTERACTING PROTEIN/ubiquitin conjugatin enzime	NA	genomic	standard	0.284664	0.00107356
GLYMA08G47860	Ribulose bisphosphate carboxylase large chain	NA	genomic	standard	1.4177	0.00167403
GLYMA09G01390	AUXIN-INDUCED IN ROOT CULTURES PROTEIN 12/GEN DE RESPUESTA A AUXINA	NA	genomic	standard	1.55092	0.000556584
GLYMA09G05440	CYTOCHROME P450 81D1-RELATED	NA	genomic	standard	1.24479	0.00271355
GLYMA09G05970	Ankyrin repeats	NA	genomic	standard	1.04165	0.001105
GLYMA09G06491	small subunit ribosomal protein S12	NA	genomic	standard	1.45534	0.00186433
GLYMA09G07880	UNKNOWN FUNCTION	NA	genomic	standard	0.520334	8.87e-05
GLYMA09G08260	CHLOROPHYLL A/B BINDING PROTEIN	NA	genomic	standard	0.868825	3.68e-05
GLYMA09G09190	UNKNOWN FUNCTION	NA	genomic	standard	3.03322	0.0014025
GLYMA09G09220	SOLUTE CARRIER FAMILY 35	NA	genomic	standard	0.181783	0.000827883
GLYMA09G28200	light-harvesting complex II chlorophyll a/b binding protein 5 (LHCB5)	NA	genomic	standard	0.336664	0.00269139
GLYMA09G28490	4,5-DOPA dioxygenase extradiol	NA	genomic	standard	1.30893	0.000296803
GLYMA09G31260	Probable lipid transfer (LTP_2)	NA	genomic	standard	2.54025	7.48e-06
GLYMA09G32600	elongation factor Ts	NA	genomic	standard	0.244835	0.00178962
GLYMA09G38410	calreticulin	NA	genomic	standard	0.476097	0.000946835
GLYMA09G39190	MITOGEN-ACTIVATED PROTEIN KINASE // SUBFAMILY NOT NAMED	NA	genomic	standard	1.78533	0.00205385
GLYMA10G03200	CHLOROPLAST STEM-LOOP BINDING PROTEIN OF 41 KDA	NA	genomic	standard	0.785418	1.87e-10
GLYMA10G09750	HARPIN-INDUCED PROTEIN-LIKE-RELATED	NA	genomic	standard	1.62187	0.000283954
GLYMA10G10154	PROTEIN VIRILIZER HOMOLOG	NA	genomic	standard	1.2593	0.00292221
GLYMA10G30130	BIFUNCTIONAL L-3-CYANOALANINE SYNTHASE/CYSTEINE SYNTHASE D1-RELATED/biosintesis de cisteina	NA	genomic	standard	0.443641	0.000968879
GLYMA10G34440	GLYCOSYLTRANSFERASE FAMILY PROTEIN	NA	genomic	standard	0.80649	0.0017742
GLYMA10G34530	sin anotacion	NA	genomic	standard	0.972979	0.00293004
GLYMA10G35090	Uncharacterized protein	NA	genomic	standard	1.91459	0.000725368
GLYMA10G37080	Uncharacterized protein	NA	genomic	standard	1.60339	0.000441339
GLYMA11G04450	TETRASPANIN	NA	genomic	standard	0.613257	0.00224972
GLYMA11G07790	tRNA-2-methylthio-N(6)-dimethylallyladenosine synthase	NA	genomic	standard	0.706015	0.00197979
GLYMA11G08180	EF hand (EF-hand_5) // EF-hand domain pair (EF-hand_7)/CALCIUM DEPENDENT KINASE	NA	genomic	standard	1.84426	0.00197287
GLYMA11G08720	SERINE-THREONINE PROTEIN KINASE	NA	genomic	standard	0.940757	0.00101155
GLYMA11G11350	MAJOR FACILITATOR FAMILY PROTEIN	NA	genomic	standard	1.72397	0.000902741
GLYMA11G21580	Agglutinin-like protein ALA1	NA	genomic	standard	0.407617	5.46e-05
GLYMA11G31500	Uncharacterized protein	NA	genomic	standard	2.3399	1.07e-05
GLYMA11G33560	GLUTAMINE SYNTHETASE	NA	genomic	standard	0.214552	0.0013572
GLYMA11G34380	Tropinone reductase II / Tropinone reductase	NA	genomic	standard	1.78533	0.000892767
GLYMA11G35800	sin anotacion	NA	genomic	standard	1.2772	0.000591983
GLYMA11G37580	photosystem II PsbY protein (psbY)	NA	genomic	standard	0.411601	0.00283884
GLYMA12G00730	PLANT INVERTASE/PECTIN METHYLESTERASE INHIBITOR SUPERFAMILY	NA	genomic	standard	0.940692	1.84e-05
GLYMA12G02850	Ribosomal protein L7/L12 dimerisation domain	NA	genomic	standard	0.284233	0.000243517
GLYMA12G05073	PLASTID DIVISION PROTEIN PDV2	NA	genomic	standard	1.78533	0.00251243
GLYMA12G06980	NAD DEPENDENT EPIMERASE/DEHYDRATASE // SUBFAMILY NOT NAMED	NA	genomic	standard	0.380791	0.00121244
GLYMA12G08010	3-KETOACYL-COA SYNTHASE 12-RELATED	NA	genomic	standard	1.48575	0.00151655
GLYMA12G08041	AQUAPORIN PIP2-4-RELATED	NA	genomic	standard	1.02935	0.000250358
GLYMA12G09731	photosystem I subunit PsaO	NA	genomic	standard	0.432107	0.000479511
GLYMA12G25240	PROTEIN SUPPRESSOR OF PHYA	NA	genomic	standard	1.51327	0.000105144
GLYMA12G30630	PHOSPHATIDYLINOSITOL-4-PHOSPHATE 5-KINASE RELATED	NA	genomic	standard	0.98511	0.000245111
GLYMA12G34320	PSBQ-LIKE PROTEIN 2,	NA	genomic	standard	1.42922	8.25e-05
GLYMA12G34550	DEHYDRATION-RESPONSIVE PROTEIN RD22	NA	genomic	standard	0.675246	0.00061009
GLYMA12G34570	DEHYDRATION-RESPONSIVE PROTEIN RD22	NA	genomic	standard	0.563337	0.0016479
GLYMA12G35050	protochlorophyllide reductase	NA	genomic	standard	0.258226	0.000990196
GLYMA13G00380	WRKY TRANSCRIPTION FACTOR	NA	genomic	standard	1.1374	0.000566909
GLYMA13G02960	EamA-like transporter family (EamA)	NA	genomic	standard	0.910928	0.00286384
GLYMA13G07030	ZINC FINGER PROTEIN CONSTANS-	NA	genomic	standard	0.948341	0.00101673
GLYMA13G09580	PPR PROTEIN	NA	genomic	standard	1.99481	0.000932155
GLYMA13G17421	SUCROSE SYNTHASE 1-RELATED	SS	genomic	standard	1.18395	0.000980669
GLYMA13G17860	NADH-UBIQUINONE OXIDOREDUCTASE FLAVOPROTEIN 1 NDUFV1	NA	genomic	standard	0.742372	0.000489162
GLYMA13G20560	HEAVY-METAL-ASSOCIATED DOMAIN-CONTAINING PROTEIN-RELATED	NA	genomic	standard	0.950187	6.41e-05
GLYMA13G20800	Phenylalanine ammonia-lyase	NA	genomic	standard	0.137694	0.0027978
GLYMA13G23400	small subunit ribosomal protein S11e	RPS11	genomic	standard	0.31268	0.00254237
GLYMA13G23470	F18B13.21 PROTEIN-RELATED	NA	genomic	standard	0.235103	0.000154016
GLYMA13G24640	small subunit ribosomal protein S5	NA	genomic	standard	0.886954	8.49e-06
GLYMA13G26110	GENOMIC DNA, CHROMOSOME 3, P1 CLONE: MQC3	NA	genomic	standard	0.546808	1.17e-05
GLYMA13G30380	50S RIBOSOMAL PROTEIN L34	NA	genomic	standard	1.08923	7.08e-05
GLYMA13G32290	U-BOX DOMAIN-CONTAINING PROTEIN	NA	genomic	standard	1.07302	0.000445656
GLYMA13G34290	sin anotacion	NA	genomic	standard	3.21162	0.000104257
GLYMA13G37510	photosystem II Psb27 protein	NA	genomic	standard	0.34216	0.00100228
GLYMA13G39600	serine carboxypeptidase	NA	genomic	standard	0.770915	0.00125831
GLYMA13G41910	Ribosomal protein L7/L12 dimerisation domain	NA	genomic	standard	1.50782	0.00122517
GLYMA13G44940	26S proteasome regulatory complex, ATPase RPT4	NA	genomic	standard	0.56303	4.66e-05
GLYMA14G04750	Leucine rich repeat N-terminal domain (LRRNT_2) // Leucine rich repeat (LRR_8)	NA	genomic	standard	1.0333	0.00282358
GLYMA14G06630	large subunit ribosomal protein LP0	NA	genomic	standard	0.177743	0.00235958
GLYMA14G09510	Asparaginase / L-asparagine amidohydrolase	NA	genomic	standard	0.6819	0.000663134
GLYMA14G16181	C3H4 TYPE ZINC FINGER PROTEIN	NA	genomic	standard	2.64334	0.00077213
GLYMA14G37190	DEHYDRODOLICHYL DIPHOSPHATE SYNTHASE 1-RELATED	NA	genomic	standard	1.22595	0.0011974
GLYMA14G40490	PROTEIN DISULFIDE-ISOMERASE LQY1	NA	genomic	standard	0.965999	0.000834674
GLYMA15G02090	AQUAPORIN TIP2-1	NA	genomic	standard	1.59269	0.0026125
GLYMA15G06270	sin anotacion	NA	genomic	standard	1.5714	1.98e-05
GLYMA15G08010	2-carboxy-D-arabinitol-1-phosphatase	NA	genomic	standard	0.759424	0.00195763
GLYMA15G10150	UNKNOWN FUNCTION	NA	genomic	standard	2.37029	0.000427741
GLYMA15G19810	CHLOROPHYLL A/B BINDING PROTEIN // SUBFAMILY NOT NAMED	NA	genomic	standard	0.151076	0.00225693
GLYMA15G30110	Pathogenesis-related protein Bet v I family	NA	genomic	standard	1.44087	0.000148458
GLYMA15G31520	Pathogenesis-related protein Bet v I family	NA	genomic	standard	1.29378	7.69e-05
GLYMA16G04471	ARABINOGALACTAN PEPTIDE 12-RELATED	NA	genomic	standard	0.874561	1.27e-05
GLYMA16G04760	apyrase (APY1_2)	NA	genomic	standard	1.71137	0.00240572
GLYMA16G25350	Uncharacterized protein	NA	genomic	standard	0.448356	0.00197398
GLYMA16G27560	ATPase family associated with various cellular activities/DISEASEPROTEIN	NA	genomic	standard	1.91459	0.000616321
GLYMA16G27690	sin anotacion	NA	genomic	standard	2.42922	0.000841336
GLYMA16G29650	COPPER TRANSPORT FAMILY PROTEIN-RELATED	NA	genomic	standard	0.592776	7.43e-05
GLYMA16G32161	IQ-DOMAIN 24 PROTEIN	NA	genomic	standard	1.54616	2.04e-05
GLYMA16G33910	LEUCINE-RICH REPEAT-CONTAINING PROTEIN	NA	genomic	standard	2.24476	5.51e-05
GLYMA16G34500	PROTEINA TRANSMEMBRANA	NA	genomic	standard	0.399539	0.00104022
GLYMA17G01720	PEROXIDASE 42	NA	genomic	standard	0.715819	0.000841539
GLYMA17G04210	Leghemoglobin reductase	NA	genomic	standard	0.111583	0.000460554
GLYMA17G05067	SUCROSE SYNTHASE 1-RELATED	NA	genomic	standard	1.03781	9.48e-05
GLYMA17G05150	peroxiredoxin Q/BCP	NA	genomic	standard	0.774629	1e-07
GLYMA17G10890	Geranylgeranyl diphosphate reductase / Geranylgeranyl reductase	NA	genomic	standard	0.31816	0.000571487
GLYMA17G14070	lysophospholipid acyltransferase (LPT1, ALE1)/fatty acid biosyntesis	NA	genomic	standard	0.757411	0.00227447
GLYMA17G14950	L-lactate dehydrogenase	NA	genomic	standard	0.991893	0.000615498
GLYMA17G23830	Uncharacterized protein	NA	genomic	standard	2.24479	0.00166104
GLYMA18G00460	RHODANESE/CELL CYCLE CONTROL PHOSPHATASE SUPERFAMILY PROTEIN	NA	genomic	standard	0.217521	0.000783413
GLYMA18G41940	FRUCTOSE-1,6-BISPHOSPHATASE	NA	genomic	standard	0.268027	0.000270269
GLYMA18G47500	beta-ring hydroxylase (LUT5, CYP97A3)	NA	genomic	standard	0.870331	5.65e-05
GLYMA18G47810	PROTEIN PHOSPHATASE 2C 33-RELATED	NA	genomic	standard	1.23292	0.000167752
GLYMA18G49031	THIOREDOXIN H2	NA	genomic	standard	0.362342	0.000388395
GLYMA18G53954	No apical meristem (NAM) protein (NAM)	NA	genomic	standard	0.785385	5.89e-05
GLYMA19G02180	AAA-TYPE ATPASE FAMILY PROTEIN	NA	genomic	standard	1.30902	1.67e-05
GLYMA19G05780	PROTEINA TRANSMEMBRANA	NA	genomic	standard	1.13339	0.00193191
GLYMA19G25930	ribonucleoside-diphosphate reductase subunit M2 (RRM2)	NA	genomic	standard	2.17769	0.00293041
GLYMA19G28700	NDH-DEPENDENT CYCLIC ELECTRON FLOW	NA	genomic	standard	1.37033	0.000355734
GLYMA19G30770	TUBULIN BETA-6 CHAIN	NA	genomic	standard	0.44685	0.00131761
GLYMA19G37370	large subunit ribosomal protein L24e (RP-L24e, RPL24)	NA	genomic	standard	0.0999243	0.000361481
GLYMA19G37500	PEROXIREDOXIN-5, MITOCHONDRIAL	NA	genomic	standard	0.29638	0.00263791
GLYMA19G41040	pyrimidine and pyridine-specific 5'-nucleotidase	NA	genomic	standard	0.370018	0.599591
GLYMA19G42890	superoxide dismutase, Cu-Zn family (SOD1)	SOD1	genomic	standard	0.695641	0.000571479
GLYMA19G44790	CYTOCHROME P450	NA	genomic	standard	0.375898	0.00035523
GLYMA20G15980	EXOSTOSIN HEPARAN SULFATE GLYCOSYLTRANSFERASE -RELATED // SUBFAMILY NOT NAMED	NA	genomic	standard	1.41757	0.0019247
GLYMA20G21030	Ammonium transporter	NA	genomic	standard	2.07813	0.000191307
GLYMA20G24990	50S RIBOSOMAL PROTEIN L15	NA	genomic	standard	0.0630454	0.000918915
GLYMA20G32462	Uncharacterized protein	NA	genomic	standard	2.24479	0.00042529
GLYMA20G39340	PEPTIDYL-PROLYL CIS-TRANS ISOMERASE	NA	genomic	standard	0.175363	0.000248767
GLYMA01G07390	Putative nuclear localisation signal (NINJA_B)	NA	genomic	standard	-2.74504	0.00138672
GLYMA01G20760	3-dehydroquinate dehydratase / shikimate dehydrogenase (aroDE, DHQ-SDH)	NA	genomic	standard	-3.40734	3.89e-05
GLYMA01G32370	UNKNOWN FUNCTION	NA	genomic	standard	-3.21433	0.00074362
GLYMA01G32400	CBL-INTERACTING SERINE/THREONINE-PROTEIN KINASE 20	NA	genomic	standard	-2.85195	0.000544061
GLYMA01G32750	Protease inhibitor/seed storage/LTP family	NA	genomic	standard	-2.31412	4.07e-05
GLYMA01G35600	Uncharacterized protein family, UPF0114	NA	genomic	standard	-2.25636	0.00229648
GLYMA01G36030	AUXIN EFFLUX CARRIER FAMILY PROTEIN-RELATED	NA	genomic	standard	-2.15141	0.0011562
GLYMA01G36080	hydroxymethylglutaryl-CoA reductase (NADPH)	NA	genomic	standard	-3.41607	0.000161974
GLYMA01G37490	D-LACTATE DEHYDROGENASE	NA	genomic	standard	-3.91417	0.00211726
GLYMA01G37780	DYNACTIN SUBUNIT P25/ANHIDRASA CARBONICA GAMMA	NA	genomic	standard	-2.79949	0.000102036
GLYMA01G40760	ALUMINUM-ACTIVATED MALATE TRANSPORTER 12-RELATED	NA	genomic	standard	-3.21443	0.000800549
GLYMA01G42390	PROTEIN STAY-GREEN 1, CHLOROPLASTIC-RELATED	NA	genomic	standard	-2.496	2.52e-05
GLYMA01G42751	transmembrane amino acid transporter family	NA	genomic	standard	-2.34009	2.99e-05
GLYMA01G42840	GLUTATHIONE PEROXIDASE	NA	genomic	standard	-3.5072	2.23e-07
GLYMA02G05450	naringenin 3-dioxygenase	NA	genomic	standard	-3.05123	0.000599542
GLYMA02G07650	PROTEIN FLOWERING LOCUS T-RELATED	NA	genomic	standard	-2.5854	0.000112573
GLYMA02G12520	translation initiation factor 5A/ELONGATION FACTOR	NA	genomic	standard	-1.89483	7.42e-07
GLYMA02G17470	ADENINE NUCLEOTIDE ALPHA HYDROLASES-LIKE PROTEIN	NA	genomic	standard	-2.05262	8.57e-06
GLYMA02G37710	CARBONIC ANHYDRASE	NA	genomic	standard	-3.08911	2.02e-05
GLYMA02G41750	PROTEIN PHOSPHATASE 2C 3-RELATED	NA	genomic	standard	-1.71465	0.00167558
GLYMA03G01100	signal peptide peptidase-like 2B	NA	genomic	standard	-2.61319	0.0011914
GLYMA03G08260	5'-phosphate synthase pdxT subunit	NA	genomic	standard	-3.04456	0.000289047
GLYMA03G12141	Vacuolar import and degradation protein	NA	genomic	standard	-2.79957	0.00281425
GLYMA03G12240	Glutamate-5-semialdehyde dehydrogenase	NA	genomic	standard	-3.95156	0.000192158
GLYMA03G14210	Shikimate O-hydroxycinnamoyltransferase	NA	genomic	standard	-2.35206	0.00117334
GLYMA03G19905	MADS BOX PROTEIN	NA	genomic	standard	-2.75522	0.0023821
GLYMA03G22370	UNKNOWN FUNCTION	NA	genomic	standard	-3.10782	0.000318196
GLYMA03G33120	TETRATRICOPEPTIDE REPEAT DOMAIN-CONTAINING PROTEIN	NA	genomic	standard	-2.66211	0.00120871
GLYMA03G37441	SUCROSE SYNTHASE 2	NA	genomic	standard	-1.67402	0.00302686
GLYMA03G38990	Protein of unknown function, DUF538	NA	genomic	standard	-2.27938	7.52e-08
GLYMA04G02330	THIOREDOXIN	NA	genomic	standard	-2.14747	5.33e-05
GLYMA04G05490	GLUTAREDOXIN-C10-RELATED	NA	genomic	standard	-2.28067	9.92e-05
GLYMA04G06520	CBL-INTERACTING SERINE/THREONINE-PROTEIN KINASE 25-RELATED	NA	genomic	standard	-2.7648	4.81e-05
GLYMA04G37370	CBS DOMAIN-CONTAINING PROTEIN CBSCBSPB4-	NA	genomic	standard	-2.48464	0.000336694
GLYMA04G37910	RETINALDEHYDE BINDING PROTEIN-RELATED	NA	genomic	standard	-2.14741	0.00172623
GLYMA04G40200	large subunit ribosomal protein L10e	NA	genomic	standard	-2.01206	0.000189725
GLYMA04G41250	PROTEIN PHOSPHATASE 2C 57	NA	genomic	standard	-2.0712	0.00278238
GLYMA05G05260	Ras-related protein Rab-1A (RAB1A)	NA	genomic	standard	-1.85611	0.00198948
GLYMA05G13120	UNKNOWN FUNCTION	NA	genomic	standard	-3.21443	0.00165434
GLYMA05G27360	ornithine--oxo-acid transaminase	NA	genomic	standard	-2.95129	0.00199605
GLYMA05G28730	UNKNOWN FUNCTION	NA	genomic	standard	-1.62059	0.00089208
GLYMA05G31450	myo-inositol-1-phosphate synthase	NA	genomic	standard	-2.62547	0.000129131
GLYMA05G32360	PDDEXK-like family of unknown function	NA	genomic	standard	-3.0366	1.91e-05
GLYMA05G37300	RETICULON-LIKE PROTEIN B5-RELATED	NA	genomic	standard	-1.58654	0.000891429
GLYMA06G00710	Phosphatidylinositol diacylglycerol-lyase / Phosphatidylinositol phospholipase C	NA	genomic	standard	-1.80395	2.69e-05
GLYMA06G02070	Uncharacterized protein	NA	genomic	standard		1
GLYMA06G02380	THIOREDOXIN	NA	genomic	standard	-3.00926	2.86e-08
GLYMA06G06550	CBL-INTERACTING SERINE/THREONINE-PROTEIN KINASE 25-RELATED	NA	genomic	standard	-2.73657	2.71e-05
GLYMA06G07980	COP9 signalosome complex subunit 5	NA	genomic	standard	-2.65927	0.000192203
GLYMA06G11380	SMALL MEMBRANE PROTEIN-RELATED	NA	genomic	standard	-2.12438	0.000274924
GLYMA06G11880	UNKNOWN FUNCTION	NA	genomic	standard	-2.94036	2.59e-05
GLYMA06G11920	Chlorophyllide-a oxygenase / Cholorophyll-b synthase	NA	genomic	standard	-2.26043	0.000124626
GLYMA06G17320	AUXIN RESPONSE FACTOR 2	NA	genomic	standard	-1.9074	0.000159168
GLYMA06G20230	Transcription factor, contains HOX domain	NA	genomic	standard	-2.05762	0.000128385
GLYMA06G30350	Methyl-CpG binding domain	NA	genomic	standard	-1.94391	0.000863859
GLYMA06G38410	NAC DOMAIN-CONTAINING PROTEIN 19-RELATED	NA	genomic	standard	-2.45552	0.0010119
GLYMA06G42180	DYNEIN LIGHT CHAIN TYPE 1 FAMILY PROTEIN	NA	genomic	standard	-2.10427	0.000135926
GLYMA06G43050	phosphoenolpyruvate carboxylase	NA	genomic	standard	-2.30205	0.00216452
GLYMA06G44600	UNKNOWN FUNCTION	NA	genomic	standard	-2.83602	0.000233841
GLYMA06G45850	3 ubiquitin-protein ligase R	NA	genomic	standard	-2.74504	0.000719695
GLYMA06G46450	CELLULOSE SYNTHASE-LIKE PROTEIN B1-RELATED	NA	genomic	standard	-3.35194	0.00114413
GLYMA07G04860	CLASS III HEAT SHOCK PROTEIN	NA	genomic	standard	-4.02178	0.00130052
GLYMA07G05800	HOMEOBOX-LEUCINE ZIPPER PROTEIN ATHB-12-RELATED	NA	genomic	standard	-4.43086	1.18e-06
GLYMA07G08090	neomenthol dehydrogenase/NADPH BINDING PROTEIN	NA	genomic	standard	-3.31401	5.29e-08
GLYMA07G25390	2,4-dihydroxy-1,4-benzoxazin-3-one-glucoside dioxygenase	NA	genomic	standard	-3.07849	1.39e-07
GLYMA07G26470	RING FINGER DOMAIN-CONTAINING	NA	genomic	standard	-2.43701	0.00262826
GLYMA07G35630	NAC TRANSCRIPTION FACTOR 29	NA	genomic	standard	-3.71736	0.00103915
GLYMA07G36986	unknown function	NA	genomic	standard	-2.14417	0.00263318
GLYMA07G38310	HISTIDINE-CONTAINING PHOSPHOTRANSFER PROTEIN	NA	genomic	standard	-1.63355	0.000395847
GLYMA07G39870	Acetyl-CoA C-acetyltransferase / Acetoacetyl-CoA thiolase	NA	genomic	standard	-3.9695	8.45e-06
GLYMA08G00940	PPR repeat (PPR)	NA	genomic	standard	-2.53651	0.000855921
GLYMA08G03780	PROTEIN PHOSPHATASE 2C	NA	genomic	standard	-3.35194	0.00106676
GLYMA08G03850	UNKNOWN FUNCTION	NA	genomic	standard	-2.91822	1.45e-05
GLYMA08G05010	UNKNOWN FUNCTION	NA	genomic	standard	-6.49917	1.58e-09
GLYMA08G05040	26S proteasome regulatory complex	NA	genomic	standard	-1.98331	0.00279265
GLYMA08G06010	suppressor of tumorigenicity protein 13 (ST13)	NA	genomic	standard	-2.17149	0.000300602
GLYMA08G10435	UNKNOWN FUNCTION	NA	genomic	standard	-3.79868	0.0026249
GLYMA08G14960	UNKNOWN FUNCTION	NA	genomic	standard	0.785332	0.251815
GLYMA08G15630	PDDEXK-like family of unknown function	NA	genomic	standard	-3.44341	5.45e-08
GLYMA08G38990	COPPER AMINE OXIDASE	NA	genomic	standard	-1.99219	8.47e-05
GLYMA08G43282	UNKNOWN FUNCTION	NA	genomic	standard	-2.16677	3.57e-09
GLYMA08G47630	INOSITOL TRANSPORTER 1	NA	genomic	standard	-1.57716	0.000857226
GLYMA09G04420	UNKNOWN FUNCTION	NA	genomic	standard	-4.79874	3.78e-06
GLYMA09G05820	METALLOPROTEASE M41 FTSH	NA	genomic	standard	-2.18947	0.000944646
GLYMA09G07670	cleavage and polyadenylation specificity factor subunit 5	NA	genomic	standard	-2.115	0.000862702
GLYMA09G14870	apolipoprotein D and lipocalin family protein (APOD)	NA	genomic	standard	-1.81601	0.000668168
GLYMA09G29840	beta-amylase	NA	genomic	standard	-2.04808	0.000164765
GLYMA09G31740	Dehydrin	NA	genomic	standard	-5.78445	1.03e-05
GLYMA09G33540	UNKNOWN FUNCTION	NA	genomic	standard	-1.44948	0.00271039
GLYMA09G35190	TRANSMEMBRANE PROTEIN	NA	genomic	standard	-3.62989	0.00256783
GLYMA09G35760	SODIUM-DEPENDENT PHOSPHATE TRANSPORTERS	NA	genomic	standard	-1.68313	0.00183356
GLYMA10G00430	CBL-INTERACTING SERINE/THREONINE-PROTEIN KINASE 7	NA	genomic	standard	-3.43234	1.29e-11
GLYMA10G02030	Pectate lyase superfamily protein	NA	genomic	standard	-2.74504	0.002605
GLYMA10G02340	ADENINE NUCLEOTIDE ALPHA HYDROLASES-LIKE PROTEIN	NA	genomic	standard	-1.73117	0.00100341
GLYMA10G07180	Uncharacterized protein	NA	genomic	standard	-3.38451	0.00125828
GLYMA10G09470	peroxiredoxin (alkyl hydroperoxide reductase subunit C)	NA	genomic	standard	-0.176442	0.00276551
GLYMA10G28671	Agenet domain (Agenet)	NA	genomic	standard		0.0193556
GLYMA10G29190	DORMANCY/AUXIN ASSOCIATED PROTEIN	NA	genomic	standard	-2.52268	1.05e-05
GLYMA10G39020	RING ZINC FINGER PROTEIN	NA	genomic	standard	-2.18142	1.4e-05
GLYMA10G40140	Acetylornithine transaminase / Succinylornithine aminotransferase	NA	genomic	standard	-1.94391	0.00187951
GLYMA11G02540	signal peptide peptidase-like 2B	NA	genomic	standard	-2.3613	0.00219596
GLYMA11G02620	GLUTATHIONE PEROXIDASE 8-RELATED	NA	genomic	standard	-1.80713	0.00111037
GLYMA11G05591	CYCLIN-D3-2-RELATED	NA	genomic	standard	-3.30205	0.00150391
GLYMA11G09390	AUXIN EFFLUX CARRIER FAMILY PROTEIN-RELATED	NA	genomic	standard	-2.76476	9.51e-10
GLYMA11G09960	ATP-BINDING CASSETTE TRANSPORTER	NA	genomic	standard	-1.89267	0.00164114
GLYMA11G12960	LEGHEMOGLOBIN-RELATED	NA	genomic	standard	-2.10039	0.00146664
GLYMA11G14850	ENTH/VHS FAMILY PROTEIN	NA	genomic	standard	-2.04178	0.00208672
GLYMA11G14980	ubiquitin-conjugating enzyme E2 G1	NA	genomic	standard	-2.18947	0.000506358
GLYMA11G16070	PHEOPHYTINASE, CHLOROPLASTIC/HIDROLASA CLOROPLASTICA	NA	genomic	standard	-3.88196	2.32e-08
GLYMA11G17930	DnaJ homolog subfamily A member 2	NA	genomic	standard	-1.51873	0.00194287
GLYMA11G20020	4-coumarate--CoA ligase	NA	genomic	standard	-2.49258	6.34e-06
GLYMA11G29460	CINNAMOYL-COA REDUCTASE-LIKE PROTEIN	NA	genomic	standard	-2.1561	0.00249439
GLYMA11G37780	RING/U-box domain-containing protein	NA	genomic	standard	-2.37074	0.000426973
GLYMA11G38220	plant stress protein	NA	genomic	standard	-1.98951	6.51e-07
GLYMA12G01820	Gamma-glutamylcyclotransferase	NA	genomic	standard	-1.94449	0.000221018
GLYMA12G05110	unknown function	NA	genomic	standard	-2.5365	0.00190825
GLYMA12G05150	Cold acclimation protein WCOR413	NA	genomic	standard	-2.4709	6.37e-06
GLYMA12G05830	beta-glucosidase	NA	genomic	standard	-2.31614	2.29e-05
GLYMA12G13430	TRANSCRIPTION ACTIVATOR GLK1-RELATED	NA	genomic	standard	-1.84395	0.000778055
GLYMA12G13500	DNAJ HEAT SHOCK PROTEIN	NA	genomic	standard	-3.07255	0.000138283
GLYMA12G32230	B-BOX TYPE ZINC FINGER	NA	genomic	standard	-2.33798	2.25e-06
GLYMA12G32770	Wound-induced protein	NA	genomic	standard	-1.68906	0.000477136
GLYMA13G01560	fatty acid hydroxilase	NA	genomic	standard	-2.06942	7.96e-05
GLYMA13G01570	EamA-like transporter family (EamA)	NA	genomic	standard	-2.39893	0.00131466
GLYMA13G11570	RING-H2 zinc finger protein RHA1	NA	genomic	standard	-3.2651	1.62e-06
GLYMA13G25600	FACILITATOR PROTEIN	NA	genomic	standard	-2.61657	0.000360021
GLYMA13G25620	Permease of the major facilitator	NA	genomic	standard	-2.32559	2.39e-08
GLYMA13G25870	CYSTEINE PROTEINASE INHIBITOR 6	NA	genomic	standard	-1.88204	0.00246317
GLYMA13G29660	26S proteasome regulatory subunit N11	NA	genomic	standard	-2.1854	0.000965619
GLYMA13G31430	Allantoinase	NA	genomic	standard	-2.19316	0.000164366
GLYMA13G31840	NUCLEID ACID BINDING PROTEIN	NA	genomic	standard	-2.79944	0.000261226
GLYMA13G35320	DEFENSIN-LIKE PROTEIN 13-RELATED	NA	genomic	standard	-5.94168	2.69e-09
GLYMA13G35550	NAC DOMAIN-CONTAINING PROTEIN 19-RELATED	NA	genomic	standard	-3.38451	0.00274057
GLYMA13G37300	PROLINE-RICH PROTEIN-RELATED	NA	genomic	standard	-2.66211	0.000762604
GLYMA13G37960	Universal stress protein family (Usp)	NA	genomic	standard	-2.74003	6.24e-07
GLYMA13G38240	B-BOX TYPE ZINC FINGER-CONTAINING PROTEIN	NA	genomic	standard	-2.15623	1.32e-07
GLYMA13G40200	Glycosyl hydrolases family 35	NA	genomic	standard	-6.30122	2.15e-08
GLYMA13G41460	MATE EFFLUX FAMILY PROTEIN 1/ALUMINIO CITRATO PROTEINA TRANSPORTADORA	NA	genomic	standard	-1.78848	0.00025507
GLYMA13G41480	ALDEHYDE DEHYDROGENASE-RELATED	NA	genomic	standard	-2.04643	0.000479199
GLYMA14G05550	ZINC FINGER FYVE DOMAIN CONTAINING PROTEIN	NA	genomic	standard	-2.28493	0.00252415
GLYMA14G09620	EXTENSIN, PROLINE-RICH PROTEIN // SUBFAMILY NOT NAMED	NA	genomic	standard	-2.25412	0.00147084
GLYMA14G20440	DEHYDRATION-RESPONSIVE PROTEIN RD22	NA	genomic	standard	-4.99232	8.9e-05
GLYMA14G26660	F-box and leucine-rich repeat protein 1	NA	genomic	standard	-3.79983	0.000305288
GLYMA14G36810	Legume lectin domain (Lectin_legB) // Protein tyrosine kinase (Pkinase_Tyr)	NA	genomic	standard	-2.74504	0.00266604
GLYMA14G39130	PROTEIN REVEILLE 1-RELATED	NA	genomic	standard	-2.40359	0.000669585
GLYMA14G40670	Cathepsin L	NA	genomic	standard	-1.62962	7.01e-06
GLYMA15G07110	beta-amyrin synthase	NA	genomic	standard	-2.27874	0.000217764
GLYMA15G09820	EARLY-RESPONSIVE TO DEHYDRATION STRESS PROTEIN (ERD4)	NA	genomic	standard	-2.61895	0.000183167
GLYMA15G11510	GABA(A) receptor-associated protein	NA	genomic	standard	-1.89267	0.0024745
GLYMA15G11530	GLYOXALASE I HOMOLOG	NA	genomic	standard	-2.02953	0.000384319
GLYMA15G11910	PLASTID-LIPID-ASSOCIATED PROTEIN 3, CHLOROPLASTIC-RELATED	NA	genomic	standard	-2.9033	3.17e-10
GLYMA15G12570	CCAAT-BINDING TRANSCRIPTION FACTOR-RELATED/NUCLEAR	NA	genomic	standard	-2.46608	0.000443355
GLYMA15G13320	REGULATORY PROTEIN NPR3-RELATED	NA	genomic	standard	-2.42096	0.00164432
GLYMA15G16190	UNKNOWN FUNCTION	NA	genomic	standard	-2.33007	5.29e-05
GLYMA15G16260	EREBP-like factor (EREBP)	NA	genomic	standard	-2.00766	7.26e-06
GLYMA15G17070	METALLOPROTEASE M41 FTSH	NA	genomic	standard	-2.42615	0.000196171
GLYMA15G19450	RNA polymerase-associated protein CTR9	NA	genomic	standard	-2.79962	0.000609805
GLYMA15G19580	cathepsin H	NA	genomic	standard	-1.76886	0.00238447
GLYMA15G42250	RING ZINC FINGER PROTEIN	NA	genomic	standard	-2.05108	0.00180018
GLYMA16G01820	K+-H+ exchange-like protein	NA	genomic	standard	-3.30205	0.00121925
GLYMA16G04200	sin anotacion	NA	genomic	standard	-2.358	0.000511144
GLYMA16G04440	PROTEINA TRANSMEMBRANA	NA	genomic	standard	-2.16017	0.000562169
GLYMA16G08370	ABC TRANSPORTER G FAMILY MEMBER 14	NA	genomic	standard	-3.05123	0.000797285
GLYMA16G18480	Gamma-thionin family (Gamma-thionin)	NA	genomic	standard	-2.2146	0.0018914
GLYMA16G27190	UNKNOWN FUNCTION	NA	genomic	standard	-2.29862	0.000424579
GLYMA16G32540	MADS BOX PROTEIN	NA	genomic	standard	-2.70942	0.000798585
GLYMA17G03990	Galactokinase	NA	genomic	standard	-2.85195	0.000774115
GLYMA17G04690	POLYUBIQUITIN 4	NA	genomic	standard	-1.39146	0.00140098
GLYMA17G08890	MADS BOX PROTEIN	NA	genomic	standard	-1.84687	0.00201517
GLYMA17G11401	UNKNOWN FUNCTION	NA	genomic	standard	-1.71962	7.59e-05
GLYMA17G11820	GLYCOSYLTRANSFERASE /	NA	genomic	standard	-1.64032	0.00280506
GLYMA17G12541	Aspartate racemase	NA	genomic	standard	-3.14043	0.00273522
GLYMA17G13720	UNKNOWN FUNCTION	NA	genomic	standard	-4.18396	0.000432907
GLYMA17G14750	ACID BETA-FRUCTOFURANOSIDASE 3, VACUOLAR-RELATED	NA	genomic	standard	-2.76468	0.00198153
GLYMA17G16150	ATP-dependent Lon protease (lon)	NA	genomic	standard	-2.51721	0.000804457
GLYMA17G24193	Protein SRC1	NA	genomic	standard	-1.67042	0.000320988
GLYMA17G34550	GLUTAREDOXIN-C10-RELATED	NA	genomic	standard	-2.21452	0.000490634
GLYMA18G00830	UNKNOWN FUNCTION	NA	genomic	standard	-2.40441	2.69e-05
GLYMA18G01000	Rubber elongation factor protein (REF) (REF)	NA	genomic	standard	-1.92335	0.000925401
GLYMA18G02210	myo-inositol-1-phosphate synthase (E5.5.1.4, INO1)	NA	genomic	standard	-2.63619	2.18e-06
GLYMA18G46560	Bowman-Birk serine protease inhibitor family (Bowman-Birk_leg)	NA	genomic	standard	-3.28482	0.0010809
GLYMA18G49930	CHAPERONE PROTEIN CLPB3	NA	genomic	standard	-3.16877	0.000203366
GLYMA19G04333	MADS BOX PROTEIN	NA	genomic	standard	-2.93443	1.39e-05
GLYMA19G25332	UNKNOWN FUNCTION	NA	genomic	standard	-3.10782	0.000634194
GLYMA19G30241	UNKNOWN FUNCTION	NA	genomic	standard	-2.46252	0.000651604
GLYMA19G32070	magnesium chelatase subunit H	NA	genomic	standard	-0.10691	0.00267775
GLYMA19G33650	Glutathione peroxidase	NA	genomic	standard	-2.42404	0.00080103
GLYMA19G35710	INORGANIC PYROPHOSPHATASE	NA	genomic	standard	-2.41898	0.000689579
GLYMA19G39370	DIMETHYLANILINE MONOOXYGENASE // SUBFAMILY NOT NAMED	NA	genomic	standard	-2.64741	0.00172242
GLYMA19G39950	ALPHA/BETA-HYDROLASES SUPERFAMILY PROTEIN	NA	genomic	standard	-2.36663	0.000275825
GLYMA19G41670	ADP RIBOSYLATION FACTOR-RELATED	NA	genomic	standard	-1.85845	0.000805856
GLYMA19G43680	CALEOSIN-RELATED FAMILY PROTEIN-	NA	genomic	standard	-3.42404	7.75e-08
GLYMA20G03340	UNKNOWN FUNCTION	NA	genomic	standard	-3.10782	0.00031694
GLYMA20G18980	Acetyl-CoA C-acyltransferase / Beta-ketothiolase	NA	genomic	standard	-2.53637	0.00286841
GLYMA20G28810	RING ZINC FINGER PROTEIN	NA	genomic	standard	-1.68353	0.000397958
GLYMA20G29770	ARM REPEAT SUPERFAMILY PROTEIN-	NA	genomic	standard	-6.51755	0.000160544
GLYMA20G32005	AQUAPORIN PIP2-1-RELATED	NA	genomic	standard	-2.12788	3.07e-05
GLYMA20G38100	DORMANCY/AUXIN ASSOCIATED	NA	genomic	standard	-1.83211	0.000423337

## Sheet: TJ2049
Suplementary Data 2
TJ2049 DEGs	Description	gene_symbol	mapping_type	feature	log2(TJstress vscontrol)	pvalue_TJcontrolLeaf_vs_TJstressLeaf
GLYMA01G41401	50S RIBOSOMAL PROTEIN L19-1, CHLOROPLASTIC-RELATED	NA	genomic	standard	0.984597	0.000400846
GLYMA05G22180	PEROXIDASE 35-RELATED	NA	genomic	standard	1.42271	0.000334849
GLYMA06G12780	ALCOHOL DEHYDROGENASE RELATED	NA	genomic	standard	1.02216	0.000196927
GLYMA06G30020	PREPROTEIN TRANSLOCASE SUBUNIT SCY1, CHLOROPLASTIC	NA	genomic	standard	1.08023	0.000283228
GLYMA07G32330	2-hydroxyisoflavanone synthase (CYP93C)	NA	genomic	standard	1.07605	0.000122973
GLYMA08G23800	glutamyl-tRNA reductase-binding protein	NA	genomic	standard	1.08381	0.000321682
GLYMA11G04020	Mitochondrial/chloroplast ribosomal protein	NA	genomic	standard	0.954536	0.000291452
GLYMA04G01380	NAD DEPENDENT EPIMERASE/DEHYDRATASE	NA	genomic	standard	-1.11018	0.0002876
GLYMA08G36350	STRICTOSIDINE SYNTHASE-RELATED	NA	genomic	standard	-1.47058	0.000318276
GLYMA10G05480	GLUTATHIONE S-TRANSFERASE, GST, SUPERFAMILY, GST DOMAIN CONTAINING	NA	genomic	standard	-1.10818	4.33e-06
GLYMA12G36106	F-type H+-transporting ATPase subunit alpha (ATPF1A, atpA)	NA	genomic	standard	-0.899781	9.65e-05
GLYMA14G36070	NADPH-ferrihemoprotein reductase	NA	genomic	standard	-1.37155	5.59e-05
GLYMA15G07691	sin anotacion	NA	genomic	standard	-0.756138	0.000185022
GLYMA17G17120	GROWTH FACTOR PROTEIN-RELATED	NA	genomic	standard	-1.1299	0.000200781
GLYMA18G08750	small subunit ribosomal protein S19	NA	genomic	standard	-1.42254	1.7e-05
