# Supplementary material for: Selecting putative drought-tolerance markers in two contrasting soybeans
Source: Sci Rep. 2022 Jun 27;12:10872. doi: 10.1038/s41598-022-14334-3 (PMC9237119; doi:10.1038/s41598-022-14334-3)
Supplement: Supplementary file 12 — Dataset S3. [file 41598_2022_14334_MOESM12_ESM.xlsx]

## Sheet: Hoja1
Supplementary Data 3 Differentialy expressed genes (DEGs) classified in hierarchical clusters (Heat map)
Identifier (ID)	Description	Cluster number
Glyma.01G050100	(1 of 79) PF01357 - Pollen allergen (Pollen_allerg_1)	4
Glyma.01G058500	(1 of 3) PF07168 - Ureide permease (Ureide_permease)	6
Glyma.01G060300	(1 of 4) PF16136 - Putative nuclear localisation signal (NINJA_B)	6
Glyma.01G096200	(1 of 22) PTHR33107:SF5 - KUNITZ FAMILY TRYPSIN AND PROTEASE INHIBITOR PROTEIN-RELATED	6
Glyma.01G082200	(1 of 3) K13832 - 3-dehydroquinate dehydratase / shikimate dehydrogenase (aroDE, DHQ-SDH)	1
Glyma.01G115900	(1 of 2) PTHR21649:SF6 - CHLOROPHYLL A-B BINDING PROTEIN CP29.1, CHLOROPLASTIC-RELATED	1
Glyma.01G131200	(1 of 8) PTHR33257:SF5 - EXPRESSED PROTEIN	6
Glyma.01G131500	(1 of 7) PTHR24347:SF215 - CBL-INTERACTING SERINE/THREONINE-PROTEIN KINASE 20	4
Glyma.01G132500	(1 of 30) PF00234 - Protease inhibitor/seed storage/LTP family (Tryp_alpha_amyl)	6
Glyma.01G152700	(1 of 4) PF03350 - Uncharacterized protein family, UPF0114 (UPF0114)	1
Glyma.01G156200	(1 of 5) PTHR31651:SF5 - AUXIN EFFLUX CARRIER FAMILY PROTEIN-RELATED	6
Glyma.01G156700	(1 of 7) K00021 - hydroxymethylglutaryl-CoA reductase (NADPH) (HMGCR)	6
Glyma.01G169800	(1 of 2) K18204 - D-2-hydroxyglutarate dehydrogenase (AtD-2HGDH)	1
Glyma.01G172300	(1 of 4) PTHR13061//PTHR13061:SF9 - DYNACTIN SUBUNIT P25 // SUBFAMILY NOT NAMED	1
Glyma.01G185300	(1 of 2) PTHR10804:SF82 - METHIONINE AMINOPEPTIDASE 1D, MITOCHONDRIAL	5
Glyma.01G199400	(1 of 10) PTHR31086:SF2 - ALUMINUM-ACTIVATED MALATE TRANSPORTER 12-RELATED	7
Glyma.01G205400	(1 of 2) PTHR15680:SF10 - 50S RIBOSOMAL PROTEIN L19-1, CHLOROPLASTIC-RELATED	8
Glyma.01G208200	(1 of 2) PTHR19139:SF134 - AQUAPORIN TIP2-3-RELATED	8
Glyma.01G214600	(1 of 4) PTHR31750:SF4 - PROTEIN STAY-GREEN 1, CHLOROPLASTIC-RELATED	5
Glyma.01G218600	(1 of 9) PTHR22950:SF269 - EXPRESSED PROTEIN	4
Glyma.01G219400	(1 of 4) PTHR11592//PTHR11592:SF42 - GLUTATHIONE PEROXIDASE // SUBFAMILY NOT NAMED	8
Glyma.01G236800	(1 of 40) PF04570 - zinc-finger of the FCS-type, C2-C2 (zf-FLZ)	8
Glyma.02G017100	(1 of 8) PTHR33509:SF5 - LATE EMBRYOGENESIS ABUNDANT 3 (LEA3) FAMILY PROTEIN	6
Glyma.02G024400	(1 of 1) PTHR27005:SF56 - PROTEIN KINASE SUPERFAMILY PROTEIN	8
Glyma.02G026300	(1 of 12) PTHR12374:SF26 - F25A4.19 PROTEIN	4
Glyma.02G048400	(1 of 4) K00475 - naringenin 3-dioxygenase (E1.14.11.9)	4
Glyma.02G069500	(1 of 13) PTHR11362:SF9 - PROTEIN FLOWERING LOCUS T-RELATED	8
Glyma.02G083600	No annotation	8
Glyma.02G109100	(1 of 79) PF01357 - Pollen allergen (Pollen_allerg_1)	8
Glyma.02G112400	(1 of 7) K03263 - translation initiation factor 5A (EIF5A)	1
Glyma.02G139500	(1 of 7) PTHR23213//PTHR23213:SF220 - FORMIN-RELATED // SUBFAMILY NOT NAMED	2
Glyma.02G155600	(1 of 4) PTHR31964:SF16 - ADENINE NUCLEOTIDE ALPHA HYDROLASES-LIKE PROTEIN	1
Glyma.02G156800	(1 of 90) PF00139 - Legume lectin domain (Lectin_legB)	1
Glyma.02G200300	(1 of 3) K02962 - small subunit ribosomal protein S17e (RP-S17e, RPS17)	6
Glyma.02G213700	(1 of 4) PTHR11002:SF19 - CARBONIC ANHYDRASE	3
Glyma.02G250200	(1 of 5) PTHR13832:SF219 - PROTEIN PHOSPHATASE 2C 3-RELATED	5
Glyma.02G250800	(1 of 2) 2.7.7.22 - Mannose-1-phosphate guanylyltransferase (GDP) / GDP-mannose pyrophosphorylase	8
Glyma.02G282300	No annotation	8
Glyma.03G008600	(1 of 8) K09597 - signal peptide peptidase-like 2B [EC:3.4.23.-] (SPPL2B)	1
Glyma.03G060100	(1 of 3) K08681 - 5'-phosphate synthase pdxT subunit (pdxT, pdx2)	6
Glyma.03G060300	(1 of 2) PTHR21649:SF6 - CHLOROPHYLL A-B BINDING PROTEIN CP29.1, CHLOROPLASTIC-RELATED	8
Glyma.03G068100	(1 of 3) PTHR32429:SF12 - RIBULOSE BISPHOSPHATE CARBOXYLASE/OXYGENASE ACTIVASE, CHLOROPLASTIC	6
Glyma.03G068800	(1 of 2) PF09783 - Vacuolar import and degradation protein (Vac_ImportDeg)	1
Glyma.03G069400	(1 of 4) 1.2.1.41//2.7.2.11 - Glutamate-5-semialdehyde dehydrogenase / Glutamyl-gamma-semialdehyde dehydrogenase // Glutamate 5-kinase / Gamma-glutamyl kinase	8
Glyma.03G078200	(1 of 2) 2.3.1.133//2.3.1.99 - Shikimate O-hydroxycinnamoyltransferase // Quinate O-hydroxycinnamoyltransferase / Hydroxycinnamoyl coenzyme A-quinate transferase	1
Glyma.03G083900	No annotation-MADS BOX protein in Medicago Truncatula	1
Glyma.03G089700	No annotation	8
Glyma.03G110100	(1 of 6) K02926 - large subunit ribosomal protein L4 (RP-L4, MRPL4, rplD)	1
Glyma.03G124400	(1 of 2) PTHR11588:SF106 - TUBULIN BETA-6 CHAIN	2
Glyma.03G144500	(1 of 2) 1.14.19.6 - Delta(12)-fatty-acid desaturase / Oleoyl-CoA Delta(12) desaturase	8
Glyma.03G173800	(1 of 4) PTHR26312:SF76 - TETRATRICOPEPTIDE REPEAT DOMAIN-CONTAINING PROTEIN	6
Glyma.03G216300	(1 of 3) PTHR12526:SF348 - SUCROSE SYNTHASE 2	4
Glyma.03G230600	(1 of 41) PF04398 - Protein of unknown function, DUF538 (DUF538)	1
Glyma.03G232700	(1 of 253) PTHR24078 - DNAJ HOMOLOG SUBFAMILY C MEMBER	8
Glyma.03G245100	(1 of 3) PF00301 - Rubredoxin (Rubredoxin)	1
Glyma.04G010300	(1 of 9) PTHR22952//PTHR22952:SF182 - CAMP-RESPONSE ELEMENT BINDING PROTEIN-RELATED // SUBFAMILY NOT NAMED	1
Glyma.04G012300	(1 of 14) PTHR10366//PTHR10366:SF375 - NAD DEPENDENT EPIMERASE/DEHYDRATASE // SUBFAMILY NOT NAMED	8
Glyma.04G021000	(1 of 2) PTHR13871//PTHR13871:SF48 - THIOREDOXIN // SUBFAMILY NOT NAMED	4
Glyma.04G045000	(1 of 3) PTHR11776:SF8 - ADENINE PHOSPHORIBOSYLTRANSFERASE 1, CHLOROPLASTIC	8
Glyma.04G051900	(1 of 4) PTHR10168:SF56 - GLUTAREDOXIN-C10-RELATED	6
Glyma.04G061500	(1 of 7) PTHR24347:SF199 - CBL-INTERACTING SERINE/THREONINE-PROTEIN KINASE 25-RELATED	6
Glyma.04G079600	(1 of 11) PTHR31236:SF2 - DEHYDRATION-RESPONSIVE PROTEIN RD22	4
Glyma.04G100400	(1 of 7) PTHR31279:SF3 - (PHI-1) PROTEIN, PUTATIVE-RELATED	6
Glyma.04G104600	(1 of 5) PTHR31614:SF5 - ALLERGEN-LIKE PROTEIN BRSN20-RELATED	1
Glyma.04G180400	(1 of 11) PTHR31236:SF2 - DEHYDRATION-RESPONSIVE PROTEIN RD22	7
Glyma.04G196800	(1 of 5) PTHR13780:SF45 - CBS DOMAIN-CONTAINING PROTEIN CBSCBSPB4-RELATED	1
Glyma.04G199900	(1 of 4) PTHR12565:SF90 - TRANSCRIPTION FACTOR BHLH137	6
Glyma.04G202100	(1 of 4) PTHR10174//PTHR10174:SF145 - RETINALDEHYDE BINDING PROTEIN-RELATED // SUBFAMILY NOT NAMED	4
Glyma.04G202300	(1 of 4) PTHR17130//PTHR17130:SF25 - MITOCHONDRIAL OUTER MEMBRANE PROTEIN 25 // SUBFAMILY NOT NAMED	8
Glyma.04G216000	(1 of 3) K01956 - carbamoyl-phosphate synthase small subunit (carA, CPA1)	8
Glyma.04G224000	(1 of 6) K02866 - large subunit ribosomal protein L10e (RP-L10e, RPL10)	1
Glyma.04G233900	(1 of 2) PTHR13832:SF218 - PROTEIN PHOSPHATASE 2C 57	8
Glyma.04G236600	(1 of 2) PTHR24056:SF181 - PLASTID-LIPID-ASSOCIATED PROTEIN 14, CHLOROPLASTIC-RELATED	8
Glyma.04G252300	(1 of 2) PTHR22950:SF3 - AUXIN TRANSPORTER-LIKE PROTEIN 2-RELATED	1
Glyma.05G029900	(1 of 3) PTHR11654:SF184 - PROTEIN NRT1/ PTR FAMILY 4.7	4
Glyma.05G042200	(1 of 2) PTHR34806:SF1 - HIGH-AFFINITY NITRATE TRANSPORTER 3.1-RELATED	8
Glyma.05G043200	(1 of 11) K11294 - nucleolin (NCL, NSR1)	6
Glyma.05G064300	(1 of 7) K07874 - Ras-related protein Rab-1A (RAB1A)	3
Glyma.05G007100	(1 of 2) PTHR11002:SF7 - CARBONIC ANHYDRASE 2, CHLOROPLASTIC-RELATED	8
Glyma.05G103600	(1 of 4) PTHR31517:SF3 - PEROXIDASE 35-RELATED	8
Glyma.05G131300	(1 of 1) PTHR33133:SF12 - F28K20.6 PROTEIN-RELATED	8
Glyma.05G141900	(1 of 3) K00819 - ornithine--oxo-acid transaminase (E2.6.1.13, rocD)	5
Glyma.05G152000	(1 of 3) K01251 - adenosylhomocysteinase (E3.3.1.1, ahcY)	8
Glyma.05G154700	(1 of 41) PF04398 - Protein of unknown function, DUF538 (DUF538)	8
Glyma.05G160800	(1 of 2) PTHR31282:SF9 - WRKY TRANSCRIPTION FACTOR 65-RELATED	4
Glyma.05G169900	(1 of 5) PTHR33021:SF9 - BASIC BLUE PROTEIN	6
Glyma.05G180600	(1 of 3) K01858 - myo-inositol-1-phosphate synthase (E5.5.1.4, INO1)	5
Glyma.05G190100	(1 of 25) PF04720 - PDDEXK-like family of unknown function (PDDEXK_6)	6
Glyma.05G199700	(1 of 4) PTHR17130//PTHR17130:SF25 - MITOCHONDRIAL OUTER MEMBRANE PROTEIN 25 // SUBFAMILY NOT NAMED	8
Glyma.05G248500	(1 of 4) PTHR24058:SF23 - SERINE/THREONINE KINASE-RELATED	1
Glyma.05G234800	(1 of 4) K02958 - small subunit ribosomal protein S15e (RP-S15e, RPS15)	1
Glyma.05G218800	(1 of 2) PTHR21011:SF1 - 28S RIBOSOMAL PROTEIN S6, MITOCHONDRIAL	8
Glyma.05G212800	(1 of 2) PTHR10994:SF89 - RETICULON-LIKE PROTEIN B5-RELATED	1
Glyma.05G203700	(1 of 4) PTHR22814:SF13 - FARNESYLATED PROTEIN 3-RELATED	5
Glyma.05G201300	(1 of 2) PTHR20863:SF28 - ACYL CARRIER PROTEIN 4, CHLOROPLASTIC	1
Glyma.06G004800	(1 of 2) 4.6.1.13 - Phosphatidylinositol diacylglycerol-lyase / Phosphatidylinositol phospholipase C	5
Glyma.06G018200	(1 of 4) 3.4.17.20 - Carboxypeptidase U / Thrombin-activatable fibrinolysis inhibitor	2
Glyma.06G021200	(1 of 2) PTHR13871//PTHR13871:SF48 - THIOREDOXIN // SUBFAMILY NOT NAMED	4
Glyma.06G035900	(1 of 5) PF08041 - PetM family of cytochrome b6f complex subunit 7 (PetM)	8
Glyma.06G044400	(1 of 3) PTHR23201//PTHR23201:SF4 - EXTENSIN, PROLINE-RICH PROTEIN // SUBFAMILY NOT NAMED	6
Glyma.06G062100	(1 of 7) PTHR24347:SF199 - CBL-INTERACTING SERINE/THREONINE-PROTEIN KINASE 25-RELATED	6
Glyma.06G076000	(1 of 2) K09613 - COP9 signalosome complex subunit 5 [EC:3.4.-.-] (COPS5, CSN5)	3
Glyma.06G077400	(1 of 5) PTHR31282:SF15 - WRKY TRANSCRIPTION FACTOR 11-RELATED	1
Glyma.06G081100	(1 of 11) PTHR31236:SF2 - DEHYDRATION-RESPONSIVE PROTEIN RD22	6
Glyma.06G086600	(1 of 12) PF00046//PF01852//PF08670 - Homeobox domain (Homeobox) // START domain (START) // MEKHLA domain (MEKHLA)	4
Glyma.06G089800	(1 of 2) PTHR14217:SF3 - INOSITOL-TETRAKISPHOSPHATE 1-KINASE 2-RELATED	4
Glyma.06G090500	(1 of 8) PTHR11588:SF101 - TUBULIN ALPHA-2 CHAIN-RELATED	4
Glyma.06G100200	(1 of 1) KOG0106//KOG0131 - Alternative splicing factor SRp55/B52/SRp75 (RRM superfamily) // Splicing factor 3b, subunit 4	6
Glyma.06G105000	(1 of 16) PTHR31657:SF9 - ETHYLENE-RESPONSIVE TRANSCRIPTION FACTOR CRF5-RELATED	4
Glyma.06G105700	(1 of 5) PTHR31614:SF5 - ALLERGEN-LIKE PROTEIN BRSN20-RELATED	3
Glyma.06G108600	(1 of 2) PTHR13180 - SMALL MEMBRANE PROTEIN-RELATED	8
Glyma.06G109300	(1 of 3) K02952 - small subunit ribosomal protein S13 (RP-S13, rpsM)	1
Glyma.06G113100	No annotation	8
Glyma.06G113500	(1 of 4) 1.14.13.122 - Chlorophyllide-a oxygenase / Cholorophyll-b synthase	7
Glyma.06G122600	(1 of 3) PTHR11695//PTHR11695:SF432 - ALCOHOL DEHYDROGENASE RELATED // SUBFAMILY NOT NAMED	6
Glyma.06G143300	(1 of 7) PTHR31867:SF22 - EXPANSIN-A8	8
Glyma.06G164900	(1 of 4) PTHR31384:SF8 - AUXIN RESPONSE FACTOR 2	8
Glyma.06G190200	(1 of 2) KOG0490 - Transcription factor, contains HOX domain	8
Glyma.06G223700	(1 of 2) PTHR10906:SF9 - PREPROTEIN TRANSLOCASE SUBUNIT SCY1, CHLOROPLASTIC	5
Glyma.06G224300	(1 of 21) PF01429 - Methyl-CpG binding domain (MBD)	6
Glyma.06G248900	(1 of 4) PTHR31719:SF34 - NAC DOMAIN-CONTAINING PROTEIN 19-RELATED	7
Glyma.06G270500	(1 of 3) PTHR11886:SF22 - DYNEIN LIGHT CHAIN TYPE 1 FAMILY PROTEIN	2
Glyma.06G277500	(1 of 10) K01595 - phosphoenolpyruvate carboxylase (ppc)	4
Glyma.06G291300	(1 of 12) PF06974 - Protein of unknown function (DUF1298) (DUF1298)	1
Glyma.06G293400	(1 of 4) PTHR12313//PTHR12313:SF5 - RNF5 // SUBFAMILY NOT NAMED	8
Glyma.06G307900	(1 of 8) PTHR13301:SF53 - CELLULOSE SYNTHASE-LIKE PROTEIN B1-RELATED	1
Glyma.07G020200	(1 of 5) K01230 - mannosyl-oligosaccharide alpha-1,2-mannosidase (MAN1)	1
Glyma.07G023000	(1 of 1) PF01075 - Glycosyltransferase family 9 (heptosyltransferase) (Glyco_transf_9)	4
Glyma.07G038500	(1 of 5) PTHR31238:SF21 - GERMIN-LIKE PROTEIN SUBFAMILY 3 MEMBER 3	8
Glyma.07G043600	(1 of 2) PTHR11527:SF106 - 17.4 KDA CLASS III HEAT SHOCK PROTEIN	1
Glyma.07G052100	(1 of 4) PTHR24326:SF122 - HOMEOBOX-LEUCINE ZIPPER PROTEIN ATHB-12-RELATED	8
Glyma.07G074400	(1 of 12) K15095 - (+)-neomenthol dehydrogenase (E1.1.1.208)	4
Glyma.07G126600	(1 of 5) K00469 - inositol oxygenase (MIOX)	6
Glyma.07G132600	(1 of 8) PTHR31867:SF9 - EXPANSIN-A6	1
Glyma.07G168500	(1 of 1) 1.14.20.2 - 2,4-dihydroxy-1,4-benzoxazin-3-one-glucoside dioxygenase / DIBOA-Glc dioxygenase	8
Glyma.07G170200	(1 of 4) PTHR14155//PTHR14155:SF73 - RING FINGER DOMAIN-CONTAINING // SUBFAMILY NOT NAMED	1
Glyma.07G173000	(1 of 1) PF00069//PF00954 - Protein kinase domain (Pkinase) // S-locus glycoprotein domain (S_locus_glycop)	8
Glyma.07G183200	(1 of 8) 2.4.1.115//2.4.1.91 - Anthocyanidin 3-O-glucosyltransferase / Uridine diphosphoglucose-anthocyanidin 3-O-glucosyltransferase // Flavonol 3-O-glucosyltransferase / UDP-glucose flavonol 3-O-glucosyltransferase	6
Glyma.07G198900	(1 of 79) PF02701 - Dof domain, zinc finger (zf-Dof)	6
Glyma.07G202300	(1 of 2) K13257 - 2-hydroxyisoflavanone synthase (CYP93C)	3
Glyma.07G211100	(1 of 6) PTHR23024:SF157 - CARBOXYLESTERASE 12-RELATED	4
Glyma.07G229100	(1 of 4) PTHR31719:SF40 - NAC TRANSCRIPTION FACTOR 29	1
Glyma.07G240900	No annotation	8
Glyma.07G247500	(1 of 2) PTHR33136:SF13 - PROTEIN RALF-LIKE 22	5
Glyma.07G253100	(1 of 3) PTHR28242:SF5 - HISTIDINE-CONTAINING PHOSPHOTRANSFER PROTEIN 1	6
Glyma.07G262500	(1 of 11) PF03595 - Voltage-dependent anion channel (SLAC1)	1
Glyma.07G268500	(1 of 4) 2.3.1.9 - Acetyl-CoA C-acetyltransferase / Acetoacetyl-CoA thiolase	8
Glyma.08G006700	(1 of 330) PF01535//PF13041 - PPR repeat (PPR) // PPR repeat family (PPR_2)	1
Glyma.08G033800	(1 of 2) PTHR13832//PTHR13832:SF357 - PROTEIN PHOSPHATASE 2C // SUBFAMILY NOT NAMED	6
Glyma.08G034400	(1 of 3) PTHR33265:SF8 - F5F19.20 PROTEIN	6
Glyma.08G043800	(1 of 3) PTHR31080:SF10 - PLANT INVERTASE/PECTIN METHYLESTERASE INHIBITOR DOMAIN-CONTAINING PROTEIN	4
Glyma.08G045300	No annotation	8
Glyma.08G045700	(1 of 2) KOG0502//KOG0508//KOG0512//KOG4412 - Integral membrane ankyrin-repeat protein Kidins220 (protein kinase D substrate) // Ankyrin repeat protein // Fetal globin-inducing factor (contains ankyrin repeats) // 26S proteasome regulatory complex, subunit PSMD10	4
Glyma.08G055600	(1 of 3) K09560 - suppressor of tumorigenicity protein 13 (ST13)	8
Glyma.08G070800	(1 of 11) PTHR19241//PTHR19241:SF301 - ATP-BINDING CASSETTE TRANSPORTER // SUBFAMILY NOT NAMED	6
Glyma.08G099000	No annotation- galactosyltransferase related protein in Medicago truncatula	4
Glyma.08G123500	(1 of 1) PF00931//PF07714//PF13855 - NB-ARC domain (NB-ARC) // Protein tyrosine kinase (Pkinase_Tyr) // Leucine rich repeat (LRR_8)	1
Glyma.08G141300	No annotation-stress enhanced protein in Salix purpurea	8
Glyma.08G147700	(1 of 25) PF04720 - PDDEXK-like family of unknown function (PDDEXK_6)	8
Glyma.08G150400	(1 of 4) 3.2.1.119//3.2.1.21 - Vicianin beta-glucosidase // Beta-glucosidase / Gentobiase	4
Glyma.08G161600	(1 of 25) PF03080//PF14365 - Domain of unknown function (DUF239) (DUF239) // Domain of unknown function (DUF4409) (DUF4409)	8
Glyma.08G204600	(1 of 2) PTHR33222:SF3 - PROTEIN CURVATURE THYLAKOID 1C, CHLOROPLASTIC	4
Glyma.08G212900	(1 of 2) PTHR11351 - ACYL-COA DESATURASE	2
Glyma.08G218800	No annotation-glycosyltransferase in Carica papaya	4
Glyma.08G222600	(1 of 2) PTHR13343:SF14 - GENOMIC DNA, CHROMOSOME 3, P1 CLONE: MXL8	7
Glyma.08G230500	(1 of 39) PF00407 - Pathogenesis-related protein Bet v I family (Bet_v_1)	6
Glyma.08G269600	(1 of 2) PTHR10426//PTHR10426:SF33 - STRICTOSIDINE SYNTHASE-RELATED // SUBFAMILY NOT NAMED	1
Glyma.08G273600	No annotation-hydroxyproline-rich glycoprotein in Medicago truncatula	1
Glyma.08G282800	(1 of 6) PTHR10638//PTHR10638:SF34 - COPPER AMINE OXIDASE // SUBFAMILY NOT NAMED	4
Glyma.08G291000	(1 of 4) PTHR10177:SF206 - CYCLIN-D1-1	1
Glyma.08G299900	(1 of 6) 1.14.19.4 - Delta(8)-fatty-acid desaturase / SLD	6
Glyma.08G311200	(1 of 6) 2.3.3.1 - Citrate (Si)-synthase / Citrate oxaloacetate-lyase ((pro-3S)-CH(2)COO->acetyl-CoA)	1
Glyma.08G314700	(1 of 2) PTHR24067:SF41 - AKT-INTERACTING PROTEIN	8
Glyma.08G320400	No annotation	1
Glyma.08G361200	(1 of 5) PTHR24064:SF113 - INOSITOL TRANSPORTER 1	4
Glyma.09G011200	(1 of 6) PTHR23130:SF80 - AUXIN-INDUCED IN ROOT CULTURES PROTEIN 12	4
Glyma.09G039500	(1 of 30) PF06749 - Protein of unknown function (DUF1218) (DUF1218)	8
Glyma.09G049100	(1 of 15) PTHR24298:SF61 - CYTOCHROME P450 81D1-RELATED	1
Glyma.09G052600	(1 of 4) PTHR23076//PTHR23076:SF60 - METALLOPROTEASE M41 FTSH // SUBFAMILY NOT NAMED	6
Glyma.09G054200	(1 of 56) PF12796//PF13962 - Ankyrin repeats (3 copies) (Ank_2) // Domain of unknown function (PGG)	8
Glyma.09G058100	(1 of 3) K02950 - small subunit ribosomal protein S12 (RP-S12, MRPS12, rpsL)	1
Glyma.09G066700	(1 of 2) K14397 - cleavage and polyadenylation specificity factor subunit 5 (NUDT21, CPSF5, CFIM25)	4
Glyma.09G067700	(1 of 5) PTHR34455:SF1 - EXPRESSED PROTEIN	8
Glyma.09G071400	(1 of 2) PTHR21649//PTHR21649:SF5 - CHLOROPHYLL A/B BINDING PROTEIN // SUBFAMILY NOT NAMED	8
Glyma.09G078300	(1 of 4) PF12049 - Protein of unknown function (DUF3531) (DUF3531)	6
Glyma.09G078700	(1 of 11) PTHR11132//PTHR11132:SF80 - SOLUTE CARRIER FAMILY 35 // SUBFAMILY NOT NAMED	8
Glyma.09G098900	(1 of 4) K03098 - apolipoprotein D and lipocalin family protein (APOD)	6
Glyma.09G154700	(1 of 4) K08916 - light-harvesting complex II chlorophyll a/b binding protein 5 (LHCB5)	6
Glyma.09G156900	(1 of 3) K15777 - 4,5-DOPA dioxygenase extradiol (DOPA)	8
Glyma.09G168300	(1 of 10) K01177 - beta-amylase (E3.2.1.2)	8
Glyma.09G181100	(1 of 113) PF14368 - Probable lipid transfer (LTP_2)	6
Glyma.09G185500	(1 of 7) PF00257 - Dehydrin (Dehydrin)	8
Glyma.09G193300	(1 of 1) K02357 - elongation factor Ts (tsf, TSFM)	1
Glyma.09G202600	(1 of 6) PF07173 - Protein of unknown function (DUF1399) (DUF1399)	1
Glyma.09G217900	(1 of 4) PF03350 - Uncharacterized protein family, UPF0114 (UPF0114)	1
Glyma.09G223700	(1 of 2) PTHR11662//PTHR11662:SF302 - SODIUM-DEPENDENT PHOSPHATE TRANSPORTERS // SUBFAMILY NOT NAMED	5
Glyma.09G248600	(1 of 5) K08057 - calreticulin (CALR)	6
Glyma.09G256000	(1 of 2) PTHR24055//PTHR24055:SF223 - MITOGEN-ACTIVATED PROTEIN KINASE // SUBFAMILY NOT NAMED	4
Glyma.10G001700	(1 of 3) PTHR24343:SF102 - CBL-INTERACTING SERINE/THREONINE-PROTEIN KINASE 7	4
Glyma.10G016100	(1 of 62) PF12708 - Pectate lyase superfamily protein (Pectate_lyase_3)	4
Glyma.10G018700	(1 of 4) PTHR31964:SF16 - ADENINE NUCLEOTIDE ALPHA HYDROLASES-LIKE PROTEIN	1
Glyma.10G026600	(1 of 2) PTHR10366:SF278 - CHLOROPLAST STEM-LOOP BINDING PROTEIN OF 41 KDA A, CHLOROPLASTIC	8
Glyma.10G047700	(1 of 7) PTHR11260//PTHR11260:SF222 - GLUTATHIONE S-TRANSFERASE, GST, SUPERFAMILY, GST DOMAIN CONTAINING // SUBFAMILY NOT NAMED	4
Glyma.10G078400	(1 of 2) K03386 - peroxiredoxin (alkyl hydroperoxide reductase subunit C) [EC:1.11.1.15] (E1.11.1.15, PRDX, ahpC)	1
Glyma.10G079900	(1 of 17) PTHR31415:SF4 - HARPIN-INDUCED PROTEIN-LIKE-RELATED	1
Glyma.10G082100	(1 of 3) PTHR23185:SF0 - PROTEIN VIRILIZER HOMOLOG	4
Glyma.10G145800	(1 of 27) PF05641 - Agenet domain (Agenet)	6
Glyma.10G151000	(1 of 4) PTHR33565:SF1 - DORMANCY/AUXIN ASSOCIATED PROTEIN	1
Glyma.10G159700	(1 of 6) PTHR10314:SF97 - BIFUNCTIONAL L-3-CYANOALANINE SYNTHASE/CYSTEINE SYNTHASE D1-RELATED	8
Glyma.10G200700	(1 of 2) PTHR11062:SF112 - GLYCOSYLTRANSFERASE FAMILY PROTEIN 47	4
Glyma.10G201500	No annotation-transmembrane protein in Medicago truncatula	6
Glyma.10G207000	No annotation	1
Glyma.10G244900	(1 of 2) PTHR22763//PTHR22763:SF83 - RING ZINC FINGER PROTEIN // SUBFAMILY NOT NAMED	4
Glyma.10G255400	(1 of 2) 2.6.1.11 - Acetylornithine transaminase / Succinylornithine aminotransferase	1
Glyma.11G023300	(1 of 8) K09597 - signal peptide peptidase-like 2B [EC:3.4.23.-] (SPPL2B)	1
Glyma.11G024000	(1 of 3) PTHR11592:SF27 - GLUTATHIONE PEROXIDASE 8-RELATED	6
Glyma.11G037500	(1 of 1) KOG1698 - Mitochondrial/chloroplast ribosomal protein L19	6
Glyma.11G041400	(1 of 4) PTHR19282//PTHR19282:SF262 - TETRASPANIN // SUBFAMILY NOT NAMED	8
Glyma.11G052500	(1 of 4) PTHR10177:SF216 - CYCLIN-D3-2-RELATED	8
Glyma.11G073400	(1 of 2) 2.8.4.3 - tRNA-2-methylthio-N(6)-dimethylallyladenosine synthase / tRNA-i6A37 methylthiotransferase	4
Glyma.11G077300	(1 of 1) PF13202//PF13499//PF14531 - EF hand (EF-hand_5) // EF-hand domain pair (EF-hand_7) // Kinase-like (Kinase-like)	8
Glyma.11G082200	(1 of 4) PTHR23257//PTHR23257:SF492 - SERINE-THREONINE PROTEIN KINASE // SUBFAMILY NOT NAMED	6
Glyma.11G088600	(1 of 5) PTHR31651:SF5 - AUXIN EFFLUX CARRIER FAMILY PROTEIN-RELATED	1
Glyma.11G093900	(1 of 9) PTHR19241//PTHR19241:SF247 - ATP-BINDING CASSETTE TRANSPORTER // SUBFAMILY NOT NAMED	6
Glyma.11G106300	(1 of 6) PTHR21576:SF17 - MAJOR FACILITATOR FAMILY PROTEIN	8
Glyma.11G121700	(1 of 7) PTHR22924 - LEGHEMOGLOBIN-RELATED	6
Glyma.11G139600	(1 of 6) PTHR12276:SF10 - ENTH/VHS FAMILY PROTEIN	4
Glyma.11G140900	(1 of 4) K10575 - ubiquitin-conjugating enzyme E2 G1 (UBE2G1, UBC7)	4
Glyma.U018300	(1 of 3) PTHR10992:SF879 - PHEOPHYTINASE, CHLOROPLASTIC	6
Glyma.U012100	(1 of 6) K09503 - DnaJ homolog subfamily A member 2 (DNAJA2)	1
Glyma.11G194500	(1 of 13) K01904 - 4-coumarate--CoA ligase (4CL)	8
Glyma.11G154700	No annotation-Agglutinin-like protein ALA1 in Theobroma cacao	6
Glyma.11G164700	(1 of 4) PTHR10366:SF369 - CINNAMOYL-COA REDUCTASE-LIKE PROTEIN	7
Glyma.11G215500	(1 of 4) PTHR20852//PTHR20852:SF59 - GLUTAMINE SYNTHETASE // SUBFAMILY NOT NAMED	1
Glyma.11G222300	(1 of 13) 1.1.1.236 - Tropinone reductase II / Tropinone reductase	8
Glyma.11G245400	(1 of 2) K02723 - photosystem II PsbY protein (psbY)	4
Glyma.11G243400	(1 of 3) K16285 - RING/U-box domain-containing protein (XERICO)	8
Glyma.11G239400	(1 of 3) PTHR31718:SF0 - EXPRESSED PROTEIN-RELATED	4
Glyma.12G004600	(1 of 2) PTHR31080:SF19 - PLANT INVERTASE/PECTIN METHYLESTERASE INHIBITOR SUPERFAMILY PROTEIN	6
Glyma.12G015700	(1 of 3) 2.3.2.4 - Gamma-glutamylcyclotransferase	8
Glyma.12G025400	(1 of 2) PF16320 - Ribosomal protein L7/L12 dimerisation domain (Ribosomal_L12_N)	8
Glyma.12G046700	(1 of 2) PTHR33600:SF3 - PLASTID DIVISION PROTEIN PDV2	4
Glyma.12G047000	(1 of 83) PF04535 - Domain of unknown function (DUF588) (DUF588)	4
Glyma.12G047500	(1 of 6) PF05562 - Cold acclimation protein WCOR413 (WCOR413)	8
Glyma.12G054500	(1 of 39) K01188 - beta-glucosidase (E3.2.1.21)	1
Glyma.12G064600	(1 of 4) PTHR10366//PTHR10366:SF323 - NAD DEPENDENT EPIMERASE/DEHYDRATASE // SUBFAMILY NOT NAMED	6
Glyma.12G075100	(1 of 7) PTHR31561:SF24 - 3-KETOACYL-COA SYNTHASE 12-RELATED	8
Glyma.12G075400	(1 of 4) PTHR19139:SF158 - AQUAPORIN PIP2-4-RELATED	6
Glyma.12G092000	(1 of 2) K14332 - photosystem I subunit PsaO (psaO)	1
Glyma.12G117700	(1 of 4) PTHR31312:SF1 - TRANSCRIPTION ACTIVATOR GLK1-RELATED	1
Glyma.12G117900	(1 of 5) PTHR24078:SF188 - DNAJ HEAT SHOCK PROTEIN	6
Glyma.12G155700	(1 of 8) PTHR22847:SF422 - PROTEIN SUPPRESSOR OF PHYA-105 1	1
Glyma.12G181600	(1 of 2) PTHR23084//PTHR23084:SF155 - PHOSPHATIDYLINOSITOL-4-PHOSPHATE 5-KINASE RELATED // SUBFAMILY NOT NAMED	5
Glyma.12G196200	(1 of 4) PTHR31717:SF11 - B-BOX TYPE ZINC FINGER-CONTAINING PROTEIN	5
Glyma.12G201000	(1 of 36) PF12609 - Wound-induced protein (DUF3774)	4
Glyma.12G215100	(1 of 2) PTHR33399:SF2 - PSBQ-LIKE PROTEIN 2, CHLOROPLASTIC	1
Glyma.12G217300	(1 of 11) PTHR31236:SF2 - DEHYDRATION-RESPONSIVE PROTEIN RD22	8
Glyma.12G217400	(1 of 11) PTHR31236:SF2 - DEHYDRATION-RESPONSIVE PROTEIN RD22	4
Glyma.12G222200	(1 of 2) K00218 - protochlorophyllide reductase (E1.3.1.33, por)	6
Glyma.12G232000	(1 of 2) K02111 - F-type H+-transporting ATPase subunit alpha (ATPF1A, atpA)	6
Glyma.13G102000	(1 of 16) PF10533 - Plant zinc cluster domain (Plant_zn_clust)	1
Glyma.13G091200	(1 of 2) PTHR11863:SF2 - PROTEIN ECERIFERUM 3	8
Glyma.13G091100	(1 of 135) PF00892 - EamA-like transporter family (EamA)	6
Glyma.13G081000	(1 of 135) PF00892 - EamA-like transporter family (EamA)	4
Glyma.13G052100	(1 of 2) PTHR11945//PTHR11945:SF180 - MADS BOX PROTEIN // SUBFAMILY NOT NAMED	1
Glyma.13G050300	(1 of 4) PTHR31319:SF10 - ZINC FINGER PROTEIN CONSTANS-RELATED	7
Glyma.13G034900	(1 of 330) PF01535//PF13041 - PPR repeat (PPR) // PPR repeat family (PPR_2)	8
Glyma.13G009100	(1 of 9) K16281 - RING-H2 zinc finger protein RHA1 (RHA1)	8
Glyma.13G114000	(1 of 4) PTHR12526:SF391 - SUCROSE SYNTHASE 1-RELATED	1
Glyma.13G118300	(1 of 2) PTHR11780//PTHR11780:SF8 - NADH-UBIQUINONE OXIDOREDUCTASE FLAVOPROTEIN 1 NDUFV1 // SUBFAMILY NOT NAMED	5
Glyma.13G142400	(1 of 4) PTHR22814:SF113 - HEAVY-METAL-ASSOCIATED DOMAIN-CONTAINING PROTEIN-RELATED	5
Glyma.13G145000	(1 of 8) 4.3.1.24 - Phenylalanine ammonia-lyase	6
Glyma.13G165200	(1 of 5) K02949 - small subunit ribosomal protein S11e (RP-S11e, RPS11)	6
Glyma.13G165800	(1 of 6) PTHR26312:SF75 - F18B13.21 PROTEIN-RELATED	8
Glyma.13G177900	(1 of 4) K02988 - small subunit ribosomal protein S5 (RP-S5, MRPS5, rpsE)	5
Glyma.13G186500	(1 of 9) KOG2615 - Permease of the major facilitator superfamily	1
Glyma.18G301500	(1 of 9) KOG2615 - Permease of the major facilitator superfamily	1
Glyma.13G189500	(1 of 2) PTHR11413:SF55 - CYSTEINE PROTEINASE INHIBITOR 6	6
Glyma.13G191900	(1 of 4) PTHR33334:SF2 - GENOMIC DNA, CHROMOSOME 3, P1 CLONE: MQC3	5
Glyma.13G224700	(1 of 4) K03030 - 26S proteasome regulatory subunit N11 (PSMD14, RPN11, POH1)	6
Glyma.13G230600	(1 of 2) PTHR14503:SF3 - 50S RIBOSOMAL PROTEIN L34, CHLOROPLASTIC	8
Glyma.13G240600	(1 of 4) 3.5.2.5 - Allantoinase	1
Glyma.13G244800	No annotation-Novel GRP family in Medicago truncatula	1
Glyma.13G249400	(1 of 4) PTHR23315:SF112 - U-BOX DOMAIN-CONTAINING PROTEIN 8	6
Glyma.13G278000	(1 of 1) PTHR33147:SF4 - DEFENSIN-LIKE PROTEIN 13-RELATED	8
Glyma.13G279900	(1 of 4) PTHR31719:SF34 - NAC DOMAIN-CONTAINING PROTEIN 19-RELATED	8
Glyma.13G297200	(1 of 4) PTHR31805:SF3 - PROLINE-RICH PROTEIN-RELATED	6
Glyma.13G299200	(1 of 2) K08902 - photosystem II Psb27 protein (psb27)	1
Glyma.13G303600	(1 of 74) PF00582 - Universal stress protein family (Usp)	6
Glyma.13G306300	(1 of 4) PTHR31717:SF11 - B-BOX TYPE ZINC FINGER-CONTAINING PROTEIN	1
Glyma.13G321700	(1 of 3) K09646 - serine carboxypeptidase 1 [EC:3.4.16.-] (SCPEP1)	1
Glyma.13G327000	(1 of 3) PF01301//PF02140//PF02837 - Glycosyl hydrolases family 35 (Glyco_hydro_35) // Galactose binding lectin domain (Gal_Lectin) // Glycosyl hydrolases family 2, sugar binding domain (Glyco_hydro_2_N)	1
Glyma.13G339800	(1 of 9) PTHR11206:SF128 - MATE EFFLUX FAMILY PROTEIN 1	7
Glyma.13G340000	(1 of 4) PTHR11699//PTHR11699:SF192 - ALDEHYDE DEHYDROGENASE-RELATED // SUBFAMILY NOT NAMED	8
Glyma.13G344000	(1 of 2) PTHR12899:SF6 - F14B2.25/F14B2.25	1
Glyma.13G371900	(1 of 9) KOG0651 - 26S proteasome regulatory complex, ATPase RPT4	6
Glyma.14G043300	(1 of 40) PF08263//PF13855 - Leucine rich repeat N-terminal domain (LRRNT_2) // Leucine rich repeat (LRR_8)	1
Glyma.14G050900	(1 of 4) PTHR22835//PTHR22835:SF276 - ZINC FINGER FYVE DOMAIN CONTAINING PROTEIN // SUBFAMILY NOT NAMED	7
Glyma.14G061100	(1 of 5) K02941 - large subunit ribosomal protein LP0 (RP-LP0, RPLP0)	6
Glyma.14G086300	(1 of 5) 3.5.1.1 - Asparaginase / L-asparagine amidohydrolase	8
Glyma.14G087200	(1 of 3) PTHR23201//PTHR23201:SF4 - EXTENSIN, PROLINE-RICH PROTEIN // SUBFAMILY NOT NAMED	4
Glyma.14G129100	(1 of 4) PTHR14155:SF143 - C3H4 TYPE ZINC FINGER PROTEIN	6
Glyma.14G140900	(1 of 11) PTHR31236:SF2 - DEHYDRATION-RESPONSIVE PROTEIN RD22	7
Glyma.14G118200	(1 of 3) K03875 - F-box and leucine-rich repeat protein 1 (S-phase kinase-associated protein 2) (SKP2, FBXL1)	6
Glyma.14G182100	(1 of 5) K00327 - NADPH-ferrihemoprotein reductase (POR)	8
Glyma.14G189100	(1 of 7) PF00139//PF07714 - Legume lectin domain (Lectin_legB) // Protein tyrosine kinase (Pkinase_Tyr)	5
Glyma.14G193000	(1 of 3) PTHR10291:SF6 - DEHYDRODOLICHYL DIPHOSPHATE SYNTHASE 1-RELATED	6
Glyma.14G210600	(1 of 4) PTHR12802:SF60 - PROTEIN REVEILLE 1-RELATED	6
Glyma.14G218200	(1 of 2) PTHR15852:SF27 - PROTEIN DISULFIDE-ISOMERASE LQY1	8
Glyma.14G216300	(1 of 4) 3.4.22.15 - Cathepsin L	1
Glyma.15G011200	(1 of 3) PTHR11453:SF48 - BORON TRANSPORTER 4-RELATED
Glyma.15G018100	(1 of 5) PTHR19139:SF99 - AQUAPORIN TIP2-1	4
Glyma.15G057600	No annotation	8
Glyma.15G065600	(1 of 5) K15813 - beta-amyrin synthase (LUP4)	8
Glyma.15G070900	No annotation	8
Glyma.15G073900	(1 of 4) 3.1.3.63 - 2-carboxy-D-arabinitol-1-phosphatase	6
Glyma.15G091600	(1 of 2) PTHR13018:SF22 - EARLY-RESPONSIVE TO DEHYDRATION STRESS PROTEIN (ERD4)	5
Glyma.15G094700	(1 of 13) PF04862 - Protein of unknown function (DUF642) (DUF642)	7
Glyma.15G108200	(1 of 11) K08341 - GABA(A) receptor-associated protein (GABARAP, ATG8, LC3)	1
Glyma.15G108400	(1 of 3) PTHR10374:SF17 - GLYOXALASE I HOMOLOG	5
Glyma.15G112500	(1 of 3) PTHR31906:SF5 - PLASTID-LIPID-ASSOCIATED PROTEIN 3, CHLOROPLASTIC-RELATED	8
Glyma.15G118800	(1 of 9) PTHR11064//PTHR11064:SF45 - CCAAT-BINDING TRANSCRIPTION FACTOR-RELATED // SUBFAMILY NOT NAMED	8
Glyma.15G127200	(1 of 2) PTHR24413:SF124 - REGULATORY PROTEIN NPR3-RELATED	5
Glyma.15G151300	No annotation	1
Glyma.15G152000	(1 of 69) K09286 - EREBP-like factor (EREBP)	8
Glyma.15G158900	(1 of 4) PTHR23076//PTHR23076:SF60 - METALLOPROTEASE M41 FTSH // SUBFAMILY NOT NAMED	8
Glyma.15G176400	(1 of 2) K15176 - RNA polymerase-associated protein CTR9 (CTR9)	8
Glyma.15G177800	(1 of 4) K01366 - cathepsin H (CTSH)	6
Glyma.15G179400	(1 of 2) PTHR21649//PTHR21649:SF5 - CHLOROPHYLL A/B BINDING PROTEIN // SUBFAMILY NOT NAMED	8
Glyma.15G217100	(1 of 39) PF00407 - Pathogenesis-related protein Bet v I family (Bet_v_1)	4
Glyma.15G218900	(1 of 39) PF00407 - Pathogenesis-related protein Bet v I family (Bet_v_1)	8
Glyma.15G268100	(1 of 3) PTHR22763//PTHR22763:SF43 - RING ZINC FINGER PROTEIN // SUBFAMILY NOT NAMED	7
Glyma.16G015600	(1 of 2) KOG4539 - Uncharacterized conserved protein	4
Glyma.16G038000	No annotation-LIP5 in Sorghum bicolor	4
Glyma.16G040300	(1 of 4) PTHR33646:SF2 - F20H23.8 PROTEIN-RELATED	8
Glyma.16G040400	arabinogalactan related protein	6
Glyma.16G043400	(1 of 6) K14641 - apyrase (APY1_2)	8
Glyma.16G076900	(1 of 5) PTHR19241:SF213 - ABC TRANSPORTER G FAMILY MEMBER 14	6
Glyma.16G100400	(1 of 12) PF00304 - Gamma-thionin family (Gamma-thionin)	1
Glyma.16G155500	(1 of 83) PF04535 - Domain of unknown function (DUF588) (DUF588)	4
Glyma.16G159700	(1 of 2) PF00004//PF13676 - ATPase family associated with various cellular activities (AAA) (AAA) // TIR domain (TIR_2)	1
Glyma.16G161000	(1 of 70) PF03140 - Plant protein of unknown function (DUF247)	1
Glyma.16G177900	(1 of 17) PTHR22814:SF129 - COPPER TRANSPORT FAMILY PROTEIN-RELATED	6
Glyma.16G196900	(1 of 4) PTHR32295:SF11 - IQ-DOMAIN 24 PROTEIN	5
Glyma.16G200700	(1 of 4) PTHR11945//PTHR11945:SF165 - MADS BOX PROTEIN // SUBFAMILY NOT NAMED	8
Glyma.16G213700	(1 of 60) PTHR11017//PTHR11017:SF171 - LEUCINE-RICH REPEAT-CONTAINING PROTEIN // SUBFAMILY NOT NAMED	5
Glyma.16G219000	(1 of 6) PTHR10766//PTHR10766:SF58 - TRANSMEMBRANE 9 SUPERFAMILY PROTEIN // SUBFAMILY NOT NAMED	6
Glyma.17G013600	(1 of 3) PTHR31235:SF69 - PEROXIDASE 42	6
Glyma.17G035800	(1 of 2) 2.7.1.6 - Galactokinase	8
Glyma.17G037900	(1 of 2) 1.6.2.6 - Leghemoglobin reductase	6
Glyma.17G042100	(1 of 2) PTHR10666:SF155 - POLYUBIQUITIN 4	1
Glyma.17G045800	(1 of 4) PTHR12526:SF391 - SUCROSE SYNTHASE 1-RELATED	8
Glyma.17G046500	(1 of 2) K03564 - peroxiredoxin Q/BCP (BCP, PRXQ, DOT5)	4
Glyma.17G081200	(1 of 2) PTHR11945//PTHR11945:SF163 - MADS BOX PROTEIN // SUBFAMILY NOT NAMED	1
Glyma.17G100700	(1 of 3) 1.3.1.83 - Geranylgeranyl diphosphate reductase / Geranylgeranyl reductase	6
Glyma.17G105600	No annotation	8
Glyma.17G109700	(1 of 2) PTHR12526//PTHR12526:SF334 - GLYCOSYLTRANSFERASE // SUBFAMILY NOT NAMED	6
Glyma.17G116500	(1 of 4) 5.1.1.13 - Aspartate racemase	8
Glyma.17G127900	(1 of 6) PTHR33595:SF3 - EMB	8
Glyma.17G131500	(1 of 2) K13519 - lysophospholipid acyltransferase (LPT1, ALE1)	1
Glyma.17G138500	(1 of 4) PTHR31953:SF17 - ACID BETA-FRUCTOFURANOSIDASE 3, VACUOLAR-RELATED	8
Glyma.17G140600	(1 of 3) K00016 - L-lactate dehydrogenase (LDH, ldh)	8
Glyma.17G151100	(1 of 3) K01338 - ATP-dependent Lon protease (lon)	4
Glyma.17G159000	(1 of 7) PTHR33285:SF1 - GROWTH FACTOR PROTEIN-RELATED	6
Glyma.17G227700	(1 of 4) PTHR10168:SF56 - GLUTAREDOXIN-C10-RELATED	5
Glyma.18G001800	(1 of 2) PTHR34209:SF1 - RHODANESE/CELL CYCLE CONTROL PHOSPHATASE SUPERFAMILY PROTEIN	1
Glyma.18G005000	(1 of 23) PF11820 - Protein of unknown function (DUF3339) (DUF3339)	6
Glyma.18G006700	(1 of 9) PF05755 - Rubber elongation factor protein (REF) (REF)	5
Glyma.18G018600	(1 of 3) K01858 - myo-inositol-1-phosphate synthase (E5.5.1.4, INO1)	4
Glyma.18G078500	(1 of 3) K02965 - small subunit ribosomal protein S19 (RP-S19, rpsS)	6
Glyma.18G193600	(1 of 2) PTHR11556:SF16 - FRUCTOSE-1,6-BISPHOSPHATASE, CHLOROPLASTIC	4
Glyma.18G231500	(1 of 13) PF00228 - Bowman-Birk serine protease inhibitor family (Bowman-Birk_leg)	5
Glyma.18G239900	(1 of 2) K15747 - beta-ring hydroxylase (LUT5, CYP97A3)	1
Glyma.18G242700	(1 of 8) PTHR13832:SF286 - PROTEIN PHOSPHATASE 2C 33-RELATED	8
Glyma.18G255300	(1 of 6) PTHR10438:SF243 - THIOREDOXIN H2	6
Glyma.18G264400	(1 of 4) PTHR11638:SF121 - CHAPERONE PROTEIN CLPB3, CHLOROPLASTIC	8
Glyma.18G294200	(1 of 113) PF14368 - Probable lipid transfer (LTP_2)	1
Glyma.18G301500	(1 of 179) PF02365 - No apical meristem (NAM) protein (NAM)	1
Glyma.19G018600	(1 of 6) PTHR23070:SF44 - AAA-TYPE ATPASE FAMILY PROTEIN-RELATED	5
Glyma.19G034600	(1 of 2) PTHR11945//PTHR11945:SF180 - MADS BOX PROTEIN // SUBFAMILY NOT NAMED	8
Glyma.19G041200	transmembrane protein	6
Glyma.19G088700	No annotation	1
Glyma.19G091400	(1 of 4) K10808 - ribonucleoside-diphosphate reductase subunit M2 (RRM2)	4
Glyma.19G110700	(1 of 2) PTHR11122:SF18 - NDH-DEPENDENT CYCLIC ELECTRON FLOW 1	1
Glyma.19G123000	No annotation	6
Glyma.19G127700	(1 of 2) PTHR11588:SF106 - TUBULIN BETA-6 CHAIN	1
Glyma.19G139300	(1 of 3) K03403 - magnesium chelatase subunit H (chlH, bchH)	1
Glyma.19G154100	(1 of 6) 1.11.1.9 - Glutathione peroxidase	6
Glyma.19G173600	(1 of 2) PTHR10286//PTHR10286:SF20 - INORGANIC PYROPHOSPHATASE // SUBFAMILY NOT NAMED	7
Glyma.19G189600	(1 of 9) K02896 - large subunit ribosomal protein L24e (RP-L24e, RPL24)	1
Glyma.19G190800	(1 of 2) PTHR10430:SF16 - PEROXIREDOXIN-5, MITOCHONDRIAL	5
Glyma.19G206200	(1 of 2) PTHR23023//PTHR23023:SF142 - DIMETHYLANILINE MONOOXYGENASE // SUBFAMILY NOT NAMED	5
Glyma.19G211900	(1 of 2) PTHR10992:SF811 - ALPHA/BETA-HYDROLASES SUPERFAMILY PROTEIN	6
Glyma.19G222500	(1 of 3) K18551 - pyrimidine and pyridine-specific 5'-nucleotidase (SDT1)	3
Glyma.19G228800	(1 of 2) PTHR11711//PTHR11711:SF194 - ADP RIBOSYLATION FACTOR-RELATED // SUBFAMILY NOT NAMED	5
Glyma.19G240400	(1 of 6) K04565 - superoxide dismutase, Cu-Zn family (SOD1)	6
Glyma.19G247500	(1 of 3) PTHR31495:SF3 - CALEOSIN-RELATED FAMILY PROTEIN-RELATED	4
Glyma.19G258700	(1 of 3) PTHR24298:SF46 - CYTOCHROME P450 78A6-RELATED	6
Glyma.20G027500	(1 of 6) PTHR33167:SF3 - F16A14.15-RELATED	1
Glyma.20G065300	(1 of 1) PTHR11062//PTHR11062:SF90 - EXOSTOSIN HEPARAN SULFATE GLYCOSYLTRANSFERASE -RELATED // SUBFAMILY NOT NAMED	1
Glyma.20G077000	(1 of 4) 2.3.1.16 - Acetyl-CoA C-acyltransferase / Beta-ketothiolase	6
Glyma.20G116100	(1 of 2) PTHR12934:SF11 - 50S RIBOSOMAL PROTEIN L15, CHLOROPLASTIC	1
Glyma.20G149700	(1 of 2) PTHR22763//PTHR22763:SF83 - RING ZINC FINGER PROTEIN // SUBFAMILY NOT NAMED	8
Glyma.20G158500	(1 of 4) PTHR33836:SF1 - ARM REPEAT SUPERFAMILY PROTEIN-RELATED	5
Glyma.20G167500	(1 of 3) PF02496 - ABA/WDS induced protein (ABA_WDS)	1
Glyma.20G179700	(1 of 8) PTHR19139:SF167 - AQUAPORIN PIP2-1-RELATED	8
Glyma.20G237200	(1 of 4) PTHR33565:SF1 - DORMANCY/AUXIN ASSOCIATED PROTEIN	6
Glyma.20G249300	(1 of 2) PTHR11071:SF11 - PEPTIDYL-PROLYL CIS-TRANS ISOMERASE C	1
Glyma.17G185800	No annotation	8
Glyma.10G37080	No annotation	8
Glyma.16G25350	No annotation	1
Glyma.17g187600	No annotation	8
Glyma.11G234300	SnoaL-like domain (SnoaL_2)	8
Glyma.20G183800	No annotation	4
Glyma.05G13120	No annotation	5
Glyma.13g34300	gamma-glutamyl hydrolase (GGH)	1
Glyma.08G47860	No annotation-similar to ribulose-bisphosphate carboxylases in arabidopsis	1
Glyma.10G07180	No annotation	5
Glyma.11G200100	No annotation-similar to ROOT PHOTOTROPISM PROTEIN 2	1
Glyma.20G082500	No annotation	1
