# Supplementary material for: Selecting putative drought-tolerance markers in two contrasting soybeans
Source: Sci Rep. 2022 Jun 27;12:10872. doi: 10.1038/s41598-022-14334-3 (PMC9237119; doi:10.1038/s41598-022-14334-3)
Supplement: Supplementary file 13 — Dataset S4. [file 41598_2022_14334_MOESM13_ESM.xlsx]

## Sheet: MUNASQA
Supplementary Data 4 GO enrichment analysis in MUNASQA and TJ2049 under drought conditions. GO classification and significance.
description GO term	type	pvalue	fdr	sample
chlorophyll binding (GO:0016168)	MF	9.67e-05	0.00381965	MN
cytoplasm (GO:0005737)	CC	9.35e-05	0.000748	MN
photosynthesis (GO:0015979)	BP	9.17e-07	0.76111	MN
thylakoid (GO:0009579)	CC	8.24e-08	0.052736	MN
sucrose metabolic process (GO:0005985)	BP	7.16e-06	0.00029714	MN
response to light stimulus (GO:0009416)	BP	5.85e-05	0.00080925	MN
photosystem (GO:0009521)	CC	5.64e-05	0.000515657142857	MN
photosystem II (GO:0009523)	CC	5.51e-06	0.000117546666667	MN
cellular homeostasis (GO:0019725)	BP	4.98e-05	0.000751527272727	MN
cell redox homeostasis (GO:0045454)	BP	4.57e-05	0.000751527272727	MN
photosynthetic membrane (GO:0034357)	CC	3.79e-05	0.000404266666667	MN
nucleic acid metabolic process (GO:0090304)	BP	3.58e-05	0.000660311111111	MN
small molecule metabolic process (GO:0044281)	BP	3.45e-05	0.000660311111111	MN
sucrose synthase activity (GO:0016157)	MF	3.19e-05	0.0025201	MN
chloroplast thylakoid (GO:0009534)	CC	2.6e-05	0.0003328	MN
plastid thylakoid (GO:0031976)	CC	2.6e-05	0.0003328	MN
biological_process (GO:0008150)	BP	2.27e-05	0.000538314285714	MN
Unclassified (UNCLASSIFIED)	BP	2.27e-05	0.000538314285714	MN
photosynthesis, light reaction (GO:0019684)	BP	2.15e-06	0.000118966666667	MN
photosynthesis, light harvesting (GO:0009765)	BP	2.12e-07	0.35192	MN
response to abiotic stimulus (GO:0009628)	BP	1.5e-05	0.000498	MN
thylakoid part (GO:0044436)	CC	1.51e-06	0.04832	MN
pigment biosynthetic process (GO:0046148)	BP	0.05	0.05	MN
peptidyl-serine phosphorylation (GO:0018105)	BP	0.0498	0.05	MN
cysteine metabolic process (GO:0006534)	BP	0.0494	0.05	MN
nucleobase biosynthetic process (GO:0046112)	BP	0.0494	0.05	MN
oxidoreductase activity, acting on peroxide as acceptor (GO:0016684)	MF	0.0487	0.0487	MN
proteasome-mediated ubiquitin-dependent protein catabolic process (GO:0043161)	BP	0.0478	0.0489802469136	MN
organic substance catabolic process (GO:1901575)	BP	0.0468	0.0482534161491	MN
protein serine/threonine phosphatase activity (GO:0004722)	MF	0.0458	0.0463871794872	MN
monocarboxylic acid catabolic process (GO:0072329)	BP	0.0457	0.04741375	MN
response to oxidative stress (GO:0006979)	BP	0.0457	0.04741375	MN
hydrolase activity, acting on ester bonds (GO:0016788)	MF	0.0454	0.0463871794872	MN
cell part (GO:0044464)	CC	0.0447	0.0447	MN
response to external stimulus (GO:0009605)	BP	0.0443	0.0465430379747	MN
glycosyl compound metabolic process (GO:1901657)	BP	0.0443	0.0465430379747	MN
organic substance biosynthetic process (GO:1901576)	BP	0.0443	0.0465430379747	MN
translational frameshifting (GO:0006452)	BP	0.0441	0.0465430379747	MN
inositol catabolic process (GO:0019310)	BP	0.0441	0.0465430379747	MN
positive regulation of translational termination (GO:0045905)	BP	0.0441	0.0465430379747	MN
3-dehydroquinate dehydratase activity (GO:0003855)	MF	0.0441	0.0458407894737	MN
polyprenyltransferase activity (GO:0002094)	MF	0.0441	0.0458407894737	MN
racemase and epimerase activity, acting on amino acids and derivatives (GO:0016855)	MF	0.0441	0.0458407894737	MN
ornithine-oxo-acid transaminase activity (GO:0004587)	MF	0.0441	0.0458407894737	MN
racemase activity, acting on amino acids and derivatives (GO:0036361)	MF	0.0441	0.0458407894737	MN
cobalt ion binding (GO:0050897)	MF	0.0441	0.0458407894737	MN
dihydrolipoyl dehydrogenase activity (GO:0004148)	MF	0.0441	0.0458407894737	MN
peroxiredoxin activity (GO:0051920)	MF	0.0441	0.0458407894737	MN
shikimate 3-dehydrogenase (NADP+) activity (GO:0004764)	MF	0.0441	0.0458407894737	MN
inositol oxygenase activity (GO:0050113)	MF	0.0441	0.0458407894737	MN
lyase activity (GO:0016829)	MF	0.0441	0.0458407894737	MN
regulation of peptidase activity (GO:0052547)	BP	0.0436	0.0465430379747	MN
negative regulation of cellular metabolic process (GO:0031324)	BP	0.0426	0.0465430379747	MN
peptidase regulator activity (GO:0061134)	MF	0.0425	0.0458407894737	MN
regulation of endopeptidase activity (GO:0052548)	BP	0.0415	0.0459266666667	MN
lipid biosynthetic process (GO:0008610)	BP	0.0414	0.0459266666667	MN
endopeptidase regulator activity (GO:0061135)	MF	0.0405	0.0458407894737	MN
negative regulation of proteolysis (GO:0045861)	BP	0.0395	0.0443040540541	MN
negative regulation of endopeptidase activity (GO:0010951)	BP	0.0395	0.0443040540541	MN
negative regulation of peptidase activity (GO:0010466)	BP	0.0395	0.0443040540541	MN
lipid localization (GO:0010876)	BP	0.0391	0.0443040540541	MN
organic acid biosynthetic process (GO:0016053)	BP	0.0386	0.0443040540541	MN
carboxylic acid biosynthetic process (GO:0046394)	BP	0.0386	0.0443040540541	MN
peptidase inhibitor activity (GO:0030414)	MF	0.0385	0.0458407894737	MN
endopeptidase inhibitor activity (GO:0004866)	MF	0.0385	0.0458407894737	MN
integral component of plasma membrane (GO:0005887)	CC	0.0373	0.0378920634921	MN
S-glycoside metabolic process (GO:0016143)	BP	0.037	0.0432535211268	MN
purine nucleobase metabolic process (GO:0006144)	BP	0.037	0.0432535211268	MN
glucosinolate metabolic process (GO:0019760)	BP	0.037	0.0432535211268	MN
glycosinolate metabolic process (GO:0019757)	BP	0.037	0.0432535211268	MN
pyridoxine metabolic process (GO:0008614)	BP	0.0369	0.0432535211268	MN
polyprenol biosynthetic process (GO:0016094)	BP	0.0369	0.0432535211268	MN
protein K63-linked deubiquitination (GO:0070536)	BP	0.0369	0.0432535211268	MN
carbamoyl-phosphate synthase complex (GO:0005951)	CC	0.0369	0.0378920634921	MN
membrane (GO:0016020)	CC	0.0358	0.0375606557377	MN
organic substance metabolic process (GO:0071704)	BP	0.0354	0.0432535211268	MN
glutamine metabolic process (GO:0006541)	BP	0.0353	0.0432535211268	MN
sulfur compound catabolic process (GO:0044273)	BP	0.0353	0.0432535211268	MN
carbohydrate metabolic process (GO:0005975)	BP	0.0352	0.0432535211268	MN
metallopeptidase activity (GO:0008237)	MF	0.0343	0.0444213114754	MN
RNA modification (GO:0009451)	BP	0.0342	0.0432535211268	MN
fatty acid metabolic process (GO:0006631)	BP	0.0341	0.0432535211268	MN
purine-containing compound catabolic process (GO:0072523)	BP	0.0337	0.0432535211268	MN
exopeptidase activity (GO:0008238)	MF	0.0337	0.0443716666667	MN
ncRNA metabolic process (GO:0034660)	BP	0.0333	0.0431859375	MN
extracellular region (GO:0005576)	CC	0.0329	0.0350933333333	MN
substrate-specific channel activity (GO:0022838)	MF	0.0326	0.0436508474576	MN
nucleobase metabolic process (GO:0009112)	BP	0.032	0.0418267716535	MN
oxidoreductase activity, acting on the CH-CH group of donors (GO:0016627)	MF	0.032	0.0435862068966	MN
glucosidase activity (GO:0015926)	MF	0.0312	0.0432421052632	MN
monocarboxylic acid metabolic process (GO:0032787)	BP	0.0304	0.0400507936508	MN
alpha-amino acid metabolic process (GO:1901605)	BP	0.0303	0.0400507936508	MN
regulation of histone methylation (GO:0031060)	BP	0.0296	0.0396258064516	MN
regulation of glucose metabolic process (GO:0010906)	BP	0.0296	0.0396258064516	MN
negative regulation of gluconeogenesis (GO:0045721)	BP	0.0296	0.0396258064516	MN
phototropism (GO:0009638)	BP	0.0296	0.0396258064516	MN
allantoin catabolic process (GO:0000256)	BP	0.0296	0.0396258064516	MN
allantoin metabolic process (GO:0000255)	BP	0.0296	0.0396258064516	MN
negative regulation of cellular carbohydrate metabolic process (GO:0010677)	BP	0.0296	0.0396258064516	MN
regulation of gluconeogenesis (GO:0006111)	BP	0.0296	0.0396258064516	MN
regulation of carbohydrate biosynthetic process (GO:0043255)	BP	0.0296	0.0396258064516	MN
negative regulation of carbohydrate metabolic process (GO:0045912)	BP	0.0296	0.0396258064516	MN
trialkylsulfonium hydrolase activity (GO:0016802)	MF	0.0296	0.0417571428571	MN
hydrolase activity, acting on ether bonds (GO:0016801)	MF	0.0296	0.0417571428571	MN
metallocarboxypeptidase activity (GO:0004181)	MF	0.0296	0.0417571428571	MN
C-acyltransferase activity (GO:0016408)	MF	0.0296	0.0417571428571	MN
L-lactate dehydrogenase activity (GO:0004459)	MF	0.0296	0.0417571428571	MN
acetyl-CoA C-acyltransferase activity (GO:0003988)	MF	0.0296	0.0417571428571	MN
allantoinase activity (GO:0004038)	MF	0.0296	0.0417571428571	MN
adenosylhomocysteinase activity (GO:0004013)	MF	0.0296	0.0417571428571	MN
galactokinase activity (GO:0004335)	MF	0.0296	0.0417571428571	MN
naringenin 3-dioxygenase activity (GO:0045486)	MF	0.0296	0.0417571428571	MN
chloroplast thylakoid lumen (GO:0009543)	CC	0.0296	0.0321084745763	MN
plastid thylakoid lumen (GO:0031978)	CC	0.0296	0.0321084745763	MN
thylakoid lumen (GO:0031977)	CC	0.0296	0.0321084745763	MN
fatty acid catabolic process (GO:0009062)	BP	0.029	0.0396258064516	MN
proteolysis involved in cellular protein catabolic process (GO:0051603)	BP	0.0288	0.0396258064516	MN
organonitrogen compound biosynthetic process (GO:1901566)	BP	0.0285	0.0396258064516	MN
protein catabolic process (GO:0030163)	BP	0.0283	0.0396258064516	MN
coenzyme binding (GO:0050662)	MF	0.028	0.0417571428571	MN
arginine metabolic process (GO:0006525)	BP	0.0275	0.0396258064516	MN
plastid (GO:0009536)	CC	0.0275	0.0314285714286	MN
lipid transport (GO:0006869)	BP	0.0264	0.0396258064516	MN
extracellular region part (GO:0044421)	CC	0.0264	0.03072	MN
tetrapyrrole metabolic process (GO:0033013)	BP	0.0262	0.0396258064516	MN
cellular macromolecule catabolic process (GO:0044265)	BP	0.0261	0.0396258064516	MN
protein quality control for misfolded or incompletely synthesized proteins (GO:0006515)	BP	0.0246	0.0385245283019	MN
polyol biosynthetic process (GO:0046173)	BP	0.0246	0.0385245283019	MN
metalloexopeptidase activity (GO:0008235)	MF	0.0246	0.0417571428571	MN
chloroplast (GO:0009507)	CC	0.0242	0.0286814814815	MN
protein metabolic process (GO:0019538)	BP	0.023	0.0367115384615	MN
thioredoxin-disulfide reductase activity (GO:0004791)	MF	0.0224	0.0402181818182	MN
S-adenosylhomocysteine catabolic process (GO:0019510)	BP	0.0223	0.0359398058252	MN
Lys63-specific deubiquitinase activity (GO:0061578)	MF	0.0223	0.0402181818182	MN
C-acetyltransferase activity (GO:0016453)	MF	0.0223	0.0402181818182	MN
gamma-glutamyl-peptidase activity (GO:0034722)	MF	0.0223	0.0402181818182	MN
pheophytinase activity (GO:0080124)	MF	0.0223	0.0402181818182	MN
geranylgeranyl reductase activity (GO:0045550)	MF	0.0223	0.0402181818182	MN
acetyl-CoA C-acetyltransferase activity (GO:0003985)	MF	0.0223	0.0402181818182	MN
protochlorophyllide reductase activity (GO:0016630)	MF	0.0223	0.0402181818182	MN
glutaminase complex (GO:1903600)	CC	0.0223	0.0269283018868	MN
molecular_function (GO:0003674)	MF	0.0222	0.0402181818182	MN
Unclassified (UNCLASSIFIED)	MF	0.0222	0.0402181818182	MN
response to heat (GO:0009408)	BP	0.0218	0.0354784313725	MN
lipid oxidation (GO:0034440)	BP	0.0218	0.0354784313725	MN
cellular metabolic process (GO:0044237)	BP	0.0216	0.0354784313725	MN
cation binding (GO:0043169)	MF	0.0213	0.0402181818182	MN
peptide metabolic process (GO:0006518)	BP	0.0209	0.0350444444444	MN
endoplasmic reticulum part (GO:0044432)	CC	0.0209	0.0257230769231	MN
cellular protein metabolic process (GO:0044267)	BP	0.0205	0.0347244897959	MN
endoplasmic reticulum subcompartment (GO:0098827)	CC	0.0202	0.0253490196078	MN
porphyrin-containing compound metabolic process (GO:0006778)	BP	0.0196	0.0335422680412	MN
metal ion binding (GO:0046872)	MF	0.0193	0.0402181818182	MN
endonuclease activity (GO:0004519)	MF	0.0193	0.0402181818182	MN
regulation of stomatal movement (GO:0010119)	BP	0.0192	0.0332	MN
fatty acid oxidation (GO:0019395)	BP	0.0192	0.0332	MN
regulation of photosynthesis (GO:0010109)	BP	0.0192	0.0332	MN
fatty acid beta-oxidation (GO:0006635)	BP	0.0192	0.0332	MN
iron ion binding (GO:0005506)	MF	0.0188	0.0402181818182	MN
endoplasmic reticulum membrane (GO:0005789)	CC	0.0188	0.024064	MN
nuclear outer membrane-endoplasmic reticulum membrane network (GO:0042175)	CC	0.0188	0.024064	MN
intrinsic component of membrane (GO:0031224)	CC	0.0181	0.024064	MN
molecular carrier activity (GO:0140104)	MF	0.018	0.0402181818182	MN
oxidoreductase activity, acting on paired donors, with oxidation of a pair of donors resulting in the reduction of molecular oxygen to two molecules of water (GO:0016717)	MF	0.018	0.0402181818182	MN
plant-type vacuole (GO:0000325)	CC	0.0178	0.024064	MN
potassium ion antiporter activity (GO:0022821)	MF	0.0167	0.0402181818182	MN
lysosomal membrane (GO:0005765)	CC	0.0167	0.0232347826087	MN
lytic vacuole membrane (GO:0098852)	CC	0.0167	0.0232347826087	MN
membrane part (GO:0044425)	CC	0.0164	0.0232347826087	MN
integral component of membrane (GO:0016021)	CC	0.0162	0.0232347826087	MN
pigment metabolic process (GO:0042440)	BP	0.0157	0.0283282608696	MN
organic acid catabolic process (GO:0016054)	BP	0.0157	0.0283282608696	MN
carboxylic acid catabolic process (GO:0046395)	BP	0.0157	0.0283282608696	MN
disulfide oxidoreductase activity (GO:0015036)	MF	0.0152	0.0402181818182	MN
lactate oxidation (GO:0019516)	BP	0.0149	0.027791011236	MN
regulation of histone H3-K4 methylation (GO:0051569)	BP	0.0149	0.027791011236	MN
protein catabolic process in the vacuole (GO:0007039)	BP	0.0149	0.027791011236	MN
oxidoreductase activity, acting on the CH-OH group of donors, cytochrome as acceptor (GO:0016898)	MF	0.0149	0.0402181818182	MN
(R)-2-hydroxyglutarate dehydrogenase activity (GO:0051990)	MF	0.0149	0.0402181818182	MN
D-lactate dehydrogenase (cytochrome) activity (GO:0004458)	MF	0.0149	0.0402181818182	MN
proteolysis (GO:0006508)	BP	0.0147	0.027791011236	MN
small molecule catabolic process (GO:0044282)	BP	0.0146	0.027791011236	MN
lytic vacuole (GO:0000323)	CC	0.0142	0.0216380952381	MN
extracellular space (GO:0005615)	CC	0.0134	0.0209170731707	MN
response to chemical (GO:0042221)	BP	0.0132	0.0260857142857	MN
lysosome (GO:0005764)	CC	0.013	0.0208	MN
organic hydroxy compound biosynthetic process (GO:1901617)	BP	0.0123	0.0246	MN
regulation of photosynthesis, light reaction (GO:0042548)	BP	0.0122	0.0246	MN
regulation of generation of precursor metabolites and energy (GO:0043467)	BP	0.0122	0.0246	MN
intramolecular lyase activity (GO:0016872)	MF	0.0122	0.0402181818182	MN
integral component of cytoplasmic side of endoplasmic reticulum membrane (GO:0071458)	CC	0.0122	0.0200205128205	MN
cytoplasmic side of endoplasmic reticulum membrane (GO:0098554)	CC	0.0122	0.0200205128205	MN
lumenal side of endoplasmic reticulum membrane (GO:0098553)	CC	0.0122	0.0200205128205	MN
integral component of lumenal side of endoplasmic reticulum membrane (GO:0071556)	CC	0.0122	0.0200205128205	MN
plant-type cell wall organization or biogenesis (GO:0071669)	BP	0.0121	0.0246	MN
glutamine family amino acid biosynthetic process (GO:0009084)	BP	0.0114	0.0239544303797	MN
chlorophyll biosynthetic process (GO:0015995)	BP	0.0112	0.0238358974359	MN
defense response (GO:0006952)	BP	0.0106	0.0228519480519	MN
oxidoreductase activity, acting on the CH-CH group of donors, NAD or NADP as acceptor (GO:0016628)	MF	0.0102	0.0366272727273	MN
RNA processing (GO:0006396)	BP	0.01	0.0218421052632	MN
structural constituent of cytoskeleton (GO:0005200)	MF	0.00992	0.0366272727273	MN
endoplasmic reticulum (GO:0005783)	CC	0.00945	0.01728	MN
carbonate dehydratase activity (GO:0004089)	MF	0.00925	0.0365375	MN
central vacuole (GO:0042807)	CC	0.00925	0.01728	MN
cellular process (GO:0009987)	BP	0.0091	0.0201413333333	MN
metabolic process (GO:0008152)	BP	0.00897	0.0201218918919	MN
cell (GO:0005623)	CC	0.00885	0.0171636363636	MN
cellular carbohydrate metabolic process (GO:0044262)	BP	0.00866	0.0196926027397	MN
chromosome organization (GO:0051276)	BP	0.0084	0.0193666666667	MN
vacuolar part (GO:0044437)	CC	0.00838	0.01676	MN
vacuolar membrane (GO:0005774)	CC	0.00838	0.01676	MN
nuclease activity (GO:0004518)	MF	0.00801	0.0333047368421	MN
nuclear lumen (GO:0031981)	CC	0.00791	0.01676	MN
glutamine family amino acid metabolic process (GO:0009064)	BP	0.00777	0.0181664788732	MN
cofactor binding (GO:0048037)	MF	0.00749	0.0328727777778	MN
response to light intensity (GO:0009642)	BP	0.00748	0.0177382857143	MN
cellular protein catabolic process (GO:0044257)	BP	0.00743	0.0177382857143	MN
small ribosomal subunit (GO:0015935)	CC	0.00733	0.0161765517241	MN
oxidoreductase activity, acting on a sulfur group of donors (GO:0016667)	MF	0.00703	0.0326688235294	MN
alcohol biosynthetic process (GO:0046165)	BP	0.00701	0.0171126470588	MN
homeostatic process (GO:0042592)	BP	0.00682	0.0168973134328	MN
PSII associated light-harvesting complex II catabolic process (GO:0010304)	BP	0.00665	0.0167257575758	MN
plastid membrane organization (GO:0009668)	BP	0.00665	0.0167257575758	MN
thylakoid membrane organization (GO:0010027)	BP	0.00665	0.0167257575758	MN
cellular_component (GO:0005575)	CC	0.00644	0.01472	MN
Unclassified (UNCLASSIFIED)	CC	0.00644	0.01472	MN
peptide biosynthetic process (GO:0043043)	BP	0.0062	0.0163365079365	MN
protein repair (GO:0030091)	BP	0.00588	0.0157432258065	MN
cellular amide metabolic process (GO:0043603)	BP	0.00574	0.0156203278689	MN
oxidoreductase activity, acting on a sulfur group of donors, NAD(P) as acceptor (GO:0016668)	MF	0.00566	0.02794625	MN
translation (GO:0006412)	BP	0.00563	0.0155763333333	MN
amide biosynthetic process (GO:0043604)	BP	0.00554	0.0155763333333	MN
plant-type cell wall organization (GO:0009664)	BP	0.00544	0.0155696551724	MN
ATP-dependent peptidase activity (GO:0004176)	MF	0.00529	0.0278606666667	MN
regulation of stomatal closure (GO:0090333)	BP	0.00515	0.014998245614	MN
organonitrogen compound metabolic process (GO:1901564)	BP	0.00504	0.01494	MN
developmental process (GO:0032502)	BP	0.00491	0.0148192727273	MN
organonitrogen compound catabolic process (GO:1901565)	BP	0.00464	0.0142637037037	MN
nucleic acid phosphodiester bond hydrolysis (GO:0090305)	BP	0.0046	0.0142637037037	MN
transition metal ion binding (GO:0046914)	MF	0.00451	0.0254492857143	MN
nucleus (GO:0005634)	CC	0.00443	0.0109046153846	MN
cellular catabolic process (GO:0044248)	BP	0.00438	0.0139823076923	MN
cellular aromatic compound metabolic process (GO:0006725)	BP	0.00378	0.0123035294118	MN
peptidyl-threonine modification (GO:0018210)	BP	0.00359	0.0119188	MN
peptidyl-threonine phosphorylation (GO:0018107)	BP	0.00359	0.0119188	MN
plastid envelope (GO:0009526)	CC	0.00353	0.0090368	MN
response to stress (GO:0006950)	BP	0.00343	0.0118620833333	MN
heterocycle metabolic process (GO:0046483)	BP	0.0034	0.0118620833333	MN
nucleic acid binding (GO:0003676)	MF	0.00339	0.0206007692308	MN
plant-type vacuole membrane (GO:0009705)	CC	0.00305	0.00813333333333	MN
chloroplast envelope (GO:0009941)	CC	0.00294	0.00813333333333	MN
chlorophyll metabolic process (GO:0015994)	BP	0.00289	0.0104291304348	MN
carboxylic acid metabolic process (GO:0019752)	BP	0.00283	0.0104291304348	MN
photosystem II repair (GO:0010206)	BP	0.00268	0.0101109090909	MN
photoinhibition (GO:0010205)	BP	0.00268	0.0101109090909	MN
response to high light intensity (GO:0009644)	BP	0.00268	0.0101109090909	MN
negative regulation of photosynthesis (GO:1905156)	BP	0.00268	0.0101109090909	MN
negative regulation of photosynthesis, light reaction (GO:0043155)	BP	0.00268	0.0101109090909	MN
carbon utilization (GO:0015976)	BP	0.00268	0.0101109090909	MN
organic cyclic compound metabolic process (GO:1901360)	BP	0.00268	0.0101109090909	MN
water transport (GO:0006833)	BP	0.00266	0.0101109090909	MN
fluid transport (GO:0042044)	BP	0.00266	0.0101109090909	MN
water transmembrane transporter activity (GO:0005372)	MF	0.00266	0.0175116666667	MN
water channel activity (GO:0015250)	MF	0.00266	0.0175116666667	MN
small molecule biosynthetic process (GO:0044283)	BP	0.00244	0.0101109090909	MN
inositol biosynthetic process (GO:0006021)	BP	0.00218	0.0101109090909	MN
cytoplasmic part (GO:0044444)	CC	0.00185	0.00538181818182	MN
response to toxic substance (GO:0009636)	BP	0.00179	0.00900424242424	MN
polyol metabolic process (GO:0019751)	BP	0.00177	0.00900424242424	MN
detoxification (GO:0098754)	BP	0.00176	0.00900424242424	MN
oxidoreductase activity (GO:0016491)	MF	0.00173	0.013667	MN
RNA metabolic process (GO:0016070)	BP	0.00148	0.00818933333333	MN
alcohol metabolic process (GO:0006066)	BP	0.00147	0.00818933333333	MN
structural constituent of ribosome (GO:0003735)	MF	0.00124	0.0108844444444	MN
response to biotic stimulus (GO:0009607)	BP	0.0012	0.00711428571429	MN
lactate dehydrogenase activity (GO:0004457)	MF	0.000983	0.009707125	MN
organic acid metabolic process (GO:0006082)	BP	0.000942	0.00579155555556	MN
generation of precursor metabolites and energy (GO:0006091)	BP	0.000894	0.00570784615385	MN
oxoacid metabolic process (GO:0043436)	BP	0.00089	0.00570784615385	MN
inositol metabolic process (GO:0006020)	BP	0.000848	0.00570784615385	MN
oxidation-reduction process (GO:0055114)	BP	0.000824	0.00570784615385	MN
ribosome (GO:0005840)	CC	0.000823	0.00250819047619	MN
vacuole (GO:0005773)	CC	0.000766	0.0024512	MN
inositol-3-phosphate synthase activity (GO:0004512)	MF	0.000686	0.007742	MN
cellular detoxification (GO:1990748)	BP	0.000613	0.00462536363636	MN
cellular oxidant detoxification (GO:0098869)	BP	0.000589	0.00462536363636	MN
antioxidant activity (GO:0016209)	MF	0.000589	0.007742	MN
disaccharide metabolic process (GO:0005984)	BP	0.000485	0.0040255	MN
photosystem I (GO:0009522)	CC	0.000485	0.00163368421053	MN
plastoglobule (GO:0010287)	CC	0.000483	0.00163368421053	MN
oligosaccharide metabolic process (GO:0009311)	BP	0.000435	0.00380052631579	MN
structural molecule activity (GO:0005198)	MF	0.000427	0.0067466	MN
plastid part (GO:0044435)	CC	0.000413	0.00155482352941	MN
chloroplast part (GO:0044434)	CC	0.000397	0.00155482352941	MN
nuclear part (GO:0044428)	CC	0.000394	0.00155482352941	MN
plastid stroma (GO:0009532)	CC	0.000351	0.00155482352941	MN
response to stimulus (GO:0050896)	BP	0.000334	0.00308022222222	MN
organelle subcompartment (GO:0031984)	CC	0.000334	0.00155482352941	MN
glutathione peroxidase activity (GO:0004602)	MF	0.000313	0.00618175	MN
chloroplast stroma (GO:0009570)	CC	0.000305	0.00155482352941	MN
organic hydroxy compound metabolic process (GO:1901615)	BP	0.000211	0.00206035294118	MN
photosynthesis, light harvesting in photosystem I (GO:0009768)	BP	0.000197	0.002043875	MN
pigment binding (GO:0031409)	MF	0.000197	0.00518766666667	MN
thylakoid membrane (GO:0042651)	CC	0.000187	0.001088	MN
nucleobase-containing compound metabolic process (GO:0006139)	BP	0.000158	0.00174853333333	MN
chloroplast thylakoid membrane (GO:0009535)	CC	0.000147	0.0009408	MN
plastid thylakoid membrane (GO:0055035)	CC	0.000147	0.0009408	MN
protein-chromophore linkage (GO:0018298)	BP	0.000141	0.00167185714286	MN
response to radiation (GO:0009314)	BP	0.000115	0.00146846153846	MN

## Sheet: TJ2049
Supplementary Data 4 GO enrichment analysis in MUNASQA and TJ2049 under drought conditions. GO classification and significance.
description GO term	type	pvalue	fdr	sample
peptide metabolic process (GO:0006518)	BP	0.0015	0.0116	TJ
lipid transport (GO:0006869)	BP	0.00181	0.0116	TJ
cellular amide metabolic process (GO:0043603)	BP	0.0021	0.0116	TJ
protein glutathionylation (GO:0010731)	BP	0.00212	0.0116	TJ
lipid localization (GO:0010876)	BP	0.00232	0.0116	TJ
NADPH-hemoprotein reductase activity (GO:0003958)	MF	0.00254	0.01661625	TJ
structural constituent of ribosome (GO:0003735)	MF	0.00332	0.01661625	TJ
ribulose-1,5-bisphosphate carboxylase/oxygenase activator activity (GO:0046863)	MF	0.00338	0.01661625	TJ
ribosome (GO:0005840)	CC	0.00399	0.0239	TJ
extracellular region (GO:0005576)	CC	0.00565	0.0239	TJ
structural molecule activity (GO:0005198)	MF	0.00582	0.01661625	TJ
cell proliferation (GO:0008283)	BP	0.00633	0.0223333333333	TJ
regulation of receptor activity (GO:0010469)	BP	0.00633	0.0223333333333	TJ
growth factor activity (GO:0008083)	MF	0.00633	0.01661625	TJ
receptor ligand activity (GO:0048018)	MF	0.00633	0.01661625	TJ
oxidoreductase activity, acting on NAD(P)H, heme protein as acceptor (GO:0016653)	MF	0.00633	0.01661625	TJ
receptor regulator activity (GO:0030545)	MF	0.00633	0.01661625	TJ
proton-transporting ATP synthase complex, catalytic core F(1) (GO:0045261)	CC	0.00717	0.0239	TJ
strictosidine synthase activity (GO:0016844)	MF	0.00885	0.018585	TJ
amine-lyase activity (GO:0016843)	MF	0.00885	0.018585	TJ
translation (GO:0006412)	BP	0.00909	0.0223333333333	TJ
peptide biosynthetic process (GO:0043043)	BP	0.00936	0.0223333333333	TJ
biosynthetic process (GO:0009058)	BP	0.0106	0.0223333333333	TJ
macromolecule localization (GO:0033036)	BP	0.0111	0.0223333333333	TJ
amide biosynthetic process (GO:0043604)	BP	0.0114	0.0223333333333	TJ
organonitrogen compound biosynthetic process (GO:1901566)	BP	0.0129	0.0223333333333	TJ
biological_process (GO:0008150)	BP	0.0134	0.0223333333333	TJ
Unclassified (UNCLASSIFIED)	BP	0.0134	0.0223333333333	TJ
proton-transporting ATP synthase activity, rotational mechanism (GO:0046933)	MF	0.0147	0.0280636363636	TJ
proton-transporting two-sector ATPase complex, catalytic domain (GO:0033178)	CC	0.016	0.0275714285714	TJ
carbon-nitrogen lyase activity (GO:0016840)	MF	0.0164	0.0287	TJ
receptor binding (GO:0005102)	MF	0.018	0.0290769230769	TJ
cellular nitrogen compound biosynthetic process (GO:0044271)	BP	0.0185	0.02890625	TJ
proton-transporting ATP synthase complex (GO:0045259)	CC	0.0185	0.0275714285714	TJ
ribonucleoprotein complex (GO:1990904)	CC	0.0193	0.0275714285714	TJ
intracellular ribonucleoprotein complex (GO:0030529)	CC	0.0193	0.0275714285714	TJ
ribosomal small subunit assembly (GO:0000028)	BP	0.0214	0.0314705882353	TJ
ATP synthesis coupled proton transport (GO:0015986)	BP	0.0284	0.0373684210526	TJ
energy coupled proton transport, down electrochemical gradient (GO:0015985)	BP	0.0284	0.0373684210526	TJ
ATPase activity, coupled to transmembrane movement of ions, rotational mechanism (GO:0044769)	MF	0.0305	0.043155	TJ
organic substance transport (GO:0071702)	BP	0.031	0.03875	TJ
FMN binding (GO:0010181)	MF	0.0325	0.043155	TJ
cytoplasmic part (GO:0044444)	CC	0.0326	0.0382	TJ
molecular function regulator (GO:0098772)	MF	0.0334	0.043155	TJ
oxidoreductase activity (GO:0016491)	MF	0.0372	0.043155	TJ
endoplasmic reticulum (GO:0005783)	CC	0.0372	0.0382	TJ
ATP biosynthetic process (GO:0006754)	BP	0.0382	0.0454761904762	TJ
proton-transporting two-sector ATPase complex (GO:0016469)	CC	0.0382	0.0382	TJ
oxidation-reduction process (GO:0055114)	BP	0.0404	0.0459090909091	TJ
heme binding (GO:0020037)	MF	0.0406	0.043155	TJ
NADP binding (GO:0050661)	MF	0.0411	0.043155	TJ
glutathione transferase activity (GO:0004364)	MF	0.0411	0.043155	TJ
purine nucleoside triphosphate biosynthetic process (GO:0009145)	BP	0.0447	0.0465625	TJ
purine ribonucleoside triphosphate biosynthetic process (GO:0009206)	BP	0.0447	0.0465625	TJ
tetrapyrrole binding (GO:0046906)	MF	0.0464	0.0464	TJ
glutathione metabolic process (GO:0006749)	BP	0.0476	0.0476	TJ
